# Supplementary material for: Nitric Oxide Impacts Human Gut Microbiota Diversity and Functionalities
Source: mSystems. 2021 Sep 14;6(5):e00558-21. doi: 10.1128/mSystems.00558-21 (PMC8547463; doi:10.1128/mSystems.00558-21)
Supplement: TABLE S1 [file msystems.00558-21-st001.xlsx]

## Sheet: Explanation
	OrigScale		Values are normalized in terms of raw area counts.
			For a single day run, this is equivalent to the raw data.
	ScaledImpData		Each biochemical in OrigScale is rescaled to set the median equal to 1.
			Then, missing values are imputed with the minimum.
	ProNormImpData		Values for each sample are normalized by BRADFORD protein concentration.
			Each biochemical in OrigScale is then rescaled to set the median equal to 1.
			Lastly, missing values are imputed with the minimum.
	Pathway Heat Map		This is the heat map associated with the statistical analysis of the data.
			Indicates ratios, p- and q-values for each comparison.
			0.55	Green: indicates significant difference (p≤0.05) between the groups shown, metabolite ratio of < 1.00
			0.76	Light Green: narrowly missed statistical cutoff for significance 0.05<p<0.10, metabolite ratio of < 1.00
			1.71	Red: indicates significant difference (p≤0.05) between the groups shown; metabolite ratio of ≥ 1.00
			1.32	Light Red: narrowly missed statistical cutoff for significance 0.05<p<0.10, metabolite ratio of ≥ 1.00
			1.2	Non-colored text and cell: mean values are not significantly different for that comparison
				Blue: indicates significant (p≤0.05) ANOVA effect.
				Light Blue: narrowly missed statistical cutoff for ANOVA significance, 0.05<p<0.10
	Biochemical Name*		Indicates a compound that has not been confirmed based on a standard, but we are confident in its identity.
	Biochemical Name**		Indicates a compound for which a standard is not available, but we are reasonably confident in its identity or the information provided.
	Biochemical Name (#) or [#]		Indicates a compound that is a structural isomer of another compound in the Metabolon spectral library.
			For example, a steroid that may be sulfated at one of several positions that are indistinguishable by the mass spectrometry data or a diacylglycerol for which more than one stereospecific molecule exists.
	Box Plots (pathway)		Box plots sorted by pathway and biochemical name, as in the example below:
	Box Plots (biochem)

## Sheet: OrigScale
													SAMPLE_NAME	PD-INRA-00001	PD-INRA-00002	PD-INRA-00003	PD-INRA-00004	PD-INRA-00005	PD-INRA-00006	PD-INRA-00007	PD-INRA-00008	PD-INRA-00009	PD-INRA-00010	PD-INRA-00011	PD-INRA-00012	PD-INRA-00013	PD-INRA-00014	PD-INRA-00015	PD-INRA-00016	PD-INRA-00017	PD-INRA-00018	PD-INRA-00019	PD-INRA-00020	PD-INRA-00021	PD-INRA-00022	PD-INRA-00023	PD-INRA-00024	PD-INRA-00025	PD-INRA-00026	PD-INRA-00027	PD-INRA-00028	PD-INRA-00029	PD-INRA-00030	PD-INRA-00031	PD-INRA-00032	PD-INRA-00033	PD-INRA-00034	PD-INRA-00035	PD-INRA-00036
													SAMPLE_ID	700038993	700038994	700038995	700038996	700038997	700038998	700038999	700039000	700039001	700039002	700039003	700039004	700039005	700039006	700039007	700039008	700039009	700039010	700039011	700039012	700039013	700039014	700039015	700039016	700039017	700039018	700039019	700039020	700039021	700039022	700039023	700039024	700039025	700039026	700039027	700039028
													CLIENT_IDENTIFIER	1	2	3	4	5	6	7	8	9	10	11	12	13	14	15	16	17	18	19	20	21	22	23	24	25	26	27	28	29	30	31	32	33	34	35	36
													GROUP	1	1	1	2	2	2	3	3	3	4	4	4	5	5	5	6	6	6	7	7	7	8	8	8	9	9	9	10	10	10	11	11	11	12	12	12
													GROUP_DESCRIPTION	Fecal_sample_in_digester_T24h_before_NO	Fecal_sample_in_digester_T24h_before_NO	Fecal_sample_in_digester_T24h_before_NO	Fecal_sample_in_digester_T0_NO_pulse_1_	Fecal_sample_in_digester_T0_NO_pulse_1_	Fecal_sample_in_digester_T0_NO_pulse_1_	Fecal_sample_in_digester_T1h_NO_pulse_1	Fecal_sample_in_digester_T1h_NO_pulse_1_	Fecal_sample_in_digester_T1h_NO_pulse_1_	Fecal_sample_in_digester_T6h_NO_pulse_1	Fecal_sample_in_digester_T6h_NO_pulse_1_	Fecal_sample_in_digester_T6h_NO_pulse_1_	Fecal_sample_in_digester_T24h_NO_pulse_2	Fecal_sample_in_digester_T24h_NO_pulse_2_	Fecal_sample_in_digester_T24h_NO_pulse_2_	Fecal_sample_in_digester_T25h_NO_pulse_2	Fecal_sample_in_digester_T25h_NO_pulse_2_	Fecal_sample_in_digester_T25h_NO_pulse_2_	Fecal_sample_in_digester_T30h_NO_pulse_2	Fecal_sample_in_digester_T30h_NO_pulse_2_	Fecal_sample_in_digester_T30h_NO_pulse_2_	Fecal_sample_in_digester_T48h_NO_pulse_3	Fecal_sample_in_digester_T48h_NO_pulse_3	Fecal_sample_in_digester_T48h_NO_pulse_3	Fecal_sample_in_digester_T49h_NO_pulse_3	Fecal_sample_in_digester_T49h_NO_pulse_3	Fecal_sample_in_digester_T49h_NO_pulse_3	Fecal_sample_in_digester_T54h_NO_pulse_3	Fecal_sample_in_digester_T54h_NO_pulse_3	Fecal_sample_in_digester_T54h_NO_pulse_3	Fecal_sample_in_digester_T72h_NO_pulse_3	Fecal_sample_in_digester_T72h_NO_pulse_3	Fecal_sample_in_digester_T72h_NO_pulse_3	Fecal_sample_in_digester_T24h_before_NO	Fecal_sample_in_digester_T24h_before_NO	Fecal_sample_in_digester_T24h_before_NO
													GROUP_NAME	T-24_Subj1_Triplicate_1	T-24_Subj1_Triplicate_2	T-24_Subj1_Triplicate_3	T0_NO_Subj1_Triplicate_1	T0_NO_Subj1_Triplicate_2	T0_NO_Subj1_Triplicate_3	T1_NO_Subj1_Triplicate_1_	T1_NO_Subj1_Triplicate_2	T1_NO_Subj1_Triplicate_3	T6_NO_Subj1_Triplicate_1_	T6_NO_Subj1_Triplicate_2	T6_NO_Subj1_Triplicate_3	T24_NO_Subj1_Triplicate_1_	T24_NO_Subj1_Triplicate_2	T24_NO_Subj1_Triplicate_3	T025_NO_2_Subj1_Triplicate_1	T25_NO_2_Subj1_Triplicate_2	T25_NO_2_Subj1_Triplicate_3	T30_NO_2_Subj1_Triplicate_1_	T30_NO_2_Subj1_Triplicate_2	T30_NO_2_Subj1_Triplicate_3	T48_NO_3_Subj1_Triplicate_1_	T48_NO_3_Subj1_Triplicate_2	T48_NO_3_Subj1_Triplicate_3	T49_NO_3_Subj1_Triplicate_1	T49_NO_3_Subj1_Triplicate_2	T49_NO_3_Subj1_Triplicate_3	T54_NO_3_Subj1_Triplicate_1	T54_NO_3_Subj1_Triplicate_2	T54_NO_3_Subj1_Triplicate_3	T72_NO_3_Subj1_Triplicate_1	T72_NO_3_Subj1_Triplicate_2	T72_NO_3_Subj1_Triplicate_3	T-24_Subj2_Triplicate_1	T-24_Subj2_Triplicate_2	T-24_Subj2_Triplicate_3
													PROTEIN_MG_ML	1.82	1.94	1.82	1.92	1.68		2.22	2.22	1.9	2.62	1.78	1.9	2.44	2.54	2.3	2.48	2.14	2.24	2.82	2	2.14	2.56	2.4	2.74	2.64	2.34	2.1	2.04	2.48	2.7	2.86	2.34	2.04	2.34	2.5	2.24
													SUBJECT_ID	1	1	1	1	1	1	1	1	1	1	1	1	1	1	1	1	1	1	1	1	1	1	1	1	1	1	1	1	1	1	1	1	1	2	2	2
													TIME_POINT	T_pre24	T_pre24	T_pre24	T0	T0	T0	T1	T1	T1	T6	T6	T6	T24	T24	T24	T25	T25	T25	T30	T30	T30	T48	T48	T48	T49	T49	T49	T54	T54	T54	T72	T72	T72	T_pre24	T_pre24	T_pre24
													TREATMENT	UT	UT	UT	NO_Pulse_1	NO_Pulse_1	NO_Pulse_1	NO_Pulse_1	NO_Pulse_1	NO_Pulse_1	NO_Pulse_1	NO_Pulse_1	NO_Pulse_1	NO_Pulse_2	NO_Pulse_2	NO_Pulse_2	NO_Pulse_2	NO_Pulse_2	NO_Pulse_2	NO_Pulse_2	NO_Pulse_2	NO_Pulse_2	No_Pulse_3	No_Pulse_3	No_Pulse_3	No_Pulse_3	No_Pulse_3	No_Pulse_3	No_Pulse_3	No_Pulse_3	No_Pulse_3	No_Pulse_3	No_Pulse_3	No_Pulse_3	UT	UT	UT
													TREATMENT2	UT	UT	UT	P1	P1	P1	P1	P1	P1	P1	P1	P1	P2	P2	P2	P2	P2	P2	P2	P2	P2	P3	P3	P3	P3	P3	P3	P3	P3	P3	P3	P3	P3	UT	UT	UT
													VOLUME	10	10	10	10	10	5	10	10	10	10	10	10	10	10	10	10	10	10	10	10	10	10	10	10	10	10	10	10	10	10	10	10	10	10	10	10
PATHWAY_SORTORDER	BIOCHEMICAL	SUPER_PATHWAY	SUB_PATHWAY	COMP_ID	PLATFORM	CHEMICAL_ID	RI	MASS	CAS	PUBCHEM	CHEMSPIDER	KEGG	Group HMDB_ID	T(-)24 S1	T(-)24 S1	T(-)24 S1	T0 S1	T0 S1	T0 S1	T1 S1	T1 S1	T1 S1	T6 S1	T6 S1	T6 S1	T24 S1	T24 S1	T24 S1	T25 S1	T25 S1	T25 S1	T30 S1	T30 S1	T30 S1	T48 S1	T48 S1	T48 S1	T49 S1	T49 S1	T49 S1	T54 S1	T54 S1	T54 S1	T72 S1	T72 S1	T72 S1	T(-)24 S2	T(-)24 S2	T(-)24 S2
471	(N(1) + N(8))-acetylspermidine	Amino Acid	Polyamine Metabolism	57814	LC/MS Pos Early	100016038	3080	188.176						1105015	1131483	1145803	1385268	1351726	910252	1109352	1393416	1388557	2918950	2760817	2820540	4138782	4483804	4139990	3837702	3919239	4097188	3465454	3845933	3897601	3653375	4092106	3793840	3988594	4188541	3947626	3982896	3935789	3880044	3304180	3475372	3149614	1709613	1704510	1756011
2663	1,2-dilinolenoyl-digalactosylglycerol (18:3/18:3)	Lipid	Galactosyl Glycerolipids	54892	LC/MS Pos Late	100009392	1941	954.615						156310	154014	162602	229263	288381	75537	168746	165883	236590	250926	270953	225248	217412	294250	266181	267823	263914	268489	225139	185291	234072	254958	262951	324662	280551	334888	225108	225692	274181	231560	292148	236632	252463	191638	206311	244670
2658	1,2-dilinoleoyl-digalactosylglycerol (18:2/18:2)*	Lipid	Galactosyl Glycerolipids	54897	LC/MS Pos Late	100010873	2256	958.646			24785309						174109			85189	239469	133039	236315		174663	150843	209824	272755	243715		79605	185301			154378	152599	130893		135543		135766	205699					145922
2079	1,2-dilinoleoyl-GPC (18:2/18:2)	Lipid	Phosphatidylcholine (PC)	52603	LC/MS Pos Late	100008903	2006	782.569	998-06-1	5288075	4450312		HMDB08138	12922028	12359091	15078824	19580564	19885864	8983094	16693209	19293692	17896840	21433416	20540820	19634980	19281886	22065046	21923672	22115432	19074216	20163880	20683442	18879498	16314259	21183254	19212250	21147000	24122872	20153736	20526668	20028934	19829982	18593664	20902764	18912738	20430388	8307141	8714550	8187117
2161	1,2-dilinoleoyl-GPE (18:2/18:2)*	Lipid	Phosphatidylethanolamine (PE)	53174	LC/MS Pos Late	100009217	2083	740.522		9546812	7825762		HMDB09093	4704636	4447050	5358179	8812572	8229244	3855355	7263098	8853269	7763460	9733377	9246604	8949412	9672806	10854830	10237020	10360642	9061222	9780107	9955290	9576247	8148703	10331175	9799726	10135442	11696589	10337155	10484437	9665165	10825829	9732733	10685680	9169260	10604522	3669976	3846410	3258731
2153	1,2-dioleoyl-GPE (18:1/18:1)	Lipid	Phosphatidylethanolamine (PE)	52609	LC/MS Pos Late	100008906	2485	744.554	4004-05-01	9546757	7825707			211399	170424	239673	266840	368327	143650	276493	342150	426349	746679	866497	1019427	1912263	2724678	2309968	2446338	1644210		2223462	1662988	1591896	2525501	1751723	1738230	2236360	2741936	2465561	1723244	2232126	1397743	2278445	1836863	2320512	1041542	758795	943715
2002	1,2-dipalmitoyl-GPC (16:0/16:0)	Lipid	Phosphatidylcholine (PC)	19130	LC/MS Pos Late	100000657	2365	734.569	63-89-8	452110	398235		HMDB00564	436527	472148	456385	462065	552418	128524	404041	581026	507837	636547	579953	551023	537884	676303	584350	627505	515190	544027	604986	470866	397188	534584	476710	611759	829520	643244	441367	556697	657619	498286	683586	556785	698818	317957	351178	301014
2222	1,2-dipalmitoyl-GPG (16:0/16:0)	Lipid	Phosphatidylglycerol (PG)	52625	LC/MS Polar	100000652	735	721.503	200880-41-7	11846227	10020701		HMDB10570	93067	75793	76249	118247	90759	26612	84105	95590	84557	81292	80494	56622	85665	126987	132582	79905	74511	85534	63694		64303	97099	113577	109258	70505	72494	58334	61485	50848		58264	92126	69117	136911	103597	114594
5171	1,3-propanediol	Xenobiotics	Chemical	45434	LC/MS Pos Early	100001175	832	77.0597	504-63-2	10442	13839553	C02457		197812	278936	310073	249010	182447	169361	151489	184957	195299	262828	255051	283803	1612194	1465853	1167850	1249905	1115659	1438088	1249053	1469160	1359523	1516291	1648681	1417161	1412231	1700500	1433904	1415906	1266923	1317860	1224770	1308610	1435208	204329	229682	161743
332	1-carboxyethylisoleucine	Amino Acid	Leucine, Isoleucine and Valine Metabolism	62558	LC/MS Neg	100020427	2628	202.108							24422		50001	42646	30976	77292	83118	63535	211460	197028	187447	383184	390220	406650	464731	430013	426075	386091	473254	459754	444546	435918	419100	440995	467194	452262	440714	422185	417444	391243	353489	423272	29634
291	1-carboxyethylleucine	Amino Acid	Leucine, Isoleucine and Valine Metabolism	62559	LC/MS Neg	100020425	2663	202.108							38889		62004	84658	55546	249996	230358	159712	755705	697263	695385	1016225	1048739	1058719	1114207	961208	1098658	989378	1216341	1143916	683245	693516	638096	797891	868140	777870	881123	990260	874401	735672	769347	778725	22538
134	1-carboxyethylphenylalanine	Amino Acid	Phenylalanine Metabolism	62566	LC/MS Neg	100020419	2844	236.093			19276386							18209		134841	150826	83844	611228	546719	556643	782590	851711	796007	793794	812832	810024	790231	951234	898541	850902	833254	855895	877004	857672	796755	943637	960950	881311	786451	854502	823562	22277
151	1-carboxyethyltyrosine	Amino Acid	Tyrosine Metabolism	62564	LC/MS Neg	100020421	1846	252.088						25027	27945	21442	23802	29001		56873	63317	49622	256933	235351	225226	528601	530263	504506	544866	550013	526674	476640	593437	564494	678473	648551	658457	656946	672499	633410	656954	661198	673220	689094	698495	681238
355	1-carboxyethylvaline	Amino Acid	Leucine, Isoleucine and Valine Metabolism	62562	LC/MS Neg	100020423	2008	188.093						25921	31309	37968	45625	32571	38853	92642	103454	91430	361641	348477	313469	867355	779850	792943	871233	942836	902214	821458	796821	856556	1226834	1082523	1031910	1131515	1125810	1031368	1030495	1021628	960252	1167317	1190568	1250934	174415	150214	158149
2661	1-linoleoyl-2-linolenoyl-digalactosylglycerol (18:2/18:3)*	Lipid	Galactosyl Glycerolipids	54896	LC/MS Pos Late	100010872	2073	956.63			24785583			114819	108212	118520	201057	113393			137396	113617	170647	139921		174158	131110	94505	119632	131908		115104	94219	79107	123995	135546	128169	164205	180998	119923	149270		131936	105033		175090	110896	116707
2080	1-linoleoyl-2-linolenoyl-GPC (18:2/18:3)*	Lipid	Phosphatidylcholine (PC)	53176	LC/MS Pos Late	100009343	1939	780.554			24766802		HMDB08141	1991018	1797725	2383755	2886415	2596618	1306109	2430409	2878658	2551093	3143088	2756884	2801872	2651496	3148843	3000516	3311797	2502533	2583618	2700373	2630361	2434510	2935120	2957525	2927748	3310865	2909014	2782381	2958665	3104214	2642662	2694172	2790436	3113555	1145906	1173855	1209692
2311	1-linoleoyl-GPC (18:2)	Lipid	Lysophospholipid	34419	LC/MS Neg	100001395	6160	594.341		11988421	10160888	C04100	HMDB10386	2195196	2209370	2364142	1012535	1088216	116802	547695	684425	608866	510865	389803	417411	459230	320679	413159	203296	176001	185913	196919	278824	270242	361229	315161	205991	167943	269109	267067	228481	192010	237013	132428	100121	153938	765097	614552	430661
2362	1-linoleoyl-GPE (18:2)*	Lipid	Lysophospholipid	32635	LC/MS Neg	100001570	5900	476.278		52925130	21403170		HMDB11507	4931854	5210027	5478921	3836986	4181672	779892	2252772	2777119	2925299	2717418	1656723	1795951	1895413	1588602	1947552	890492	1002007	1318391	850795	1432515	1233379	1612723	1160563	918502	823727	1431274	930179	1174328	1110407	950769	840638	844802	678396	4197566	4092213	3282105
85	1-methyl-4-imidazoleacetate	Amino Acid	Histidine Metabolism	32350	LC/MS Pos Early	100001208	2064	141.066	2625-49-2	75810	68319	C05828	HMDB02820	183617	201324	166375	189680	134839	75568	83399	130865	170662		132066	180074	178396	108109		125077			108137	159239	207011	102773	71744	139470	101057	100731	106142	167341	93902	159278	118323	162565	145649	62050	83172	82852
86	1-methyl-5-imidazoleacetate	Amino Acid	Histidine Metabolism	62946	LC/MS Pos Early	100002910	1989	141.066	4200-48-0	6451814	4954265		HMDB04988	2477340	2239312	2321130	2545612	2566272	1568469	2212014	2475087	2658913	2284008	2131926	2257058	926417	962267	1025680	950734	870161	1012941	742950	839145	926135	444693	480153	441662	416495	403854	432610	322450	383712	312370	180409	212215	194764	570522	664439	524981
4214	1-methyl-beta-carboline-3-carboxylic acid	Xenobiotics	Food Component/Plant	43449	LC/MS Neg	100004434	3190	225.067	22329-38-0	5406157	4546099			80971	115432	94004	132922	125593		79295	160848	110449	163572	128679	124978	161183	141694	134640	123677	123007	136802	122700	170728	136113	152186	159650	162487	119724	129883	150990	112947	161687	152946	116682	148219	138769	149420	137463	175652
3747	1-methyladenine	Nucleotide	Purine Metabolism, Adenine containing	1527	LC/MS Pos Early	54	2133	150.077	5142-22-3	78821	71157	C02216	HMDB11599	1419781	1168387	1255704	1284534	1253138	750398	1188819	1191912	1392971	2197701	2038698	2155830	2963140	2956333	3090414	2999763	2834197	2919871	3372476	3111207	3143630	2966863	2765173	2884086	2840985	3205535	2870999	3515184	3152265	2819502	2367677	2378442	2222154
481	1-methylguanidine	Amino Acid	Guanidino and Acetamido Metabolism	48114	LC/MS Pos Early	100000715	2149	74.0713	22661-87-6	10111	28576	C02294	HMDB01522	35829816	35215632	36598312	37292880	35201980	22323228	35316032	38109568	37678520	40195456	39674360	38441236	36695592	40074152	37127692	34729328	35853788	36775508	33486236	37838896	37083908	36320592	36937868	37445536	37143756	37810936	37704564	37047604	37523380	35172608	36347760	36907688	34666240	44050960	41148548	43620116
84	1-methylhistamine	Amino Acid	Histidine Metabolism	43831	LC/MS Pos Early	100001204	3040	126.103	501-75-7	3614	3488	C05127	HMDB00898	70499	110725	116637		127908		60934	129447	85575	134474	101860	147925	217858	127406	86382	161804	178326	128736	133390	187412	156478	290208	309769	329046	274094	294316	271451	244755	281428	232772	307243	257689	213283	112826	119084	109161
67	1-methylhistidine	Amino Acid	Histidine Metabolism	30460	LC/MS Pos Early	100001051	2755	170.092	332-80-9	92105	83153	C01152	HMDB00001	206943	235217	232814							300915	231142	280871	2018027	1282612	1557154	1595073	1851741	1644116	1205347	1792806	1764725	1674669	1854174	1419343	1813165	1728820	1616860	1688714	1378240	1638121	2127511	1955057	1817119	679863	851637	790918
3735	1-methylhypoxanthine	Nucleotide	Purine Metabolism, (Hypo)Xanthine/Inosine containing	57771	LC/MS Pos Early	100004644	1530	151.061	1125-39-9	70765	63930		HMDB13141	236531	299066	152410		296388		288770	453822	352174	617508	661999	641700	1018792	1094177	1181624	1215978	1139902	1146939	961904	906734	940194	1366479	1197250	1348709	1294655	1513998	1402461	1147529	1064014	1180791	1443363	1363854	1496616
4135	1-methylxanthine	Xenobiotics	Xanthine Metabolism	34389	LC/MS Neg	100001405	1568.8	165.042	6136-37-4	80220	72464	C16358	HMDB10738	207529	279553	250507	327817	316859	194346	268342	340627	278599	454981	375507	355655	903992	885038	850953	1012205	902582	929886	819442	1066107	940636	1079719	1203860	1175255	950059	994461	1073119	953106	1060163	944273	1011848	1071165	1011602	410236	308152	284765
2068	1-oleoyl-2-linoleoyl-GPC (18:1/18:2)*	Lipid	Phosphatidylcholine (PC)	52453	LC/MS Pos Late	100008981	2165	784.585						5628164	5095877	6043500	8196909	8167690	3485393	6418714	7907660	6970467	8299638	7924172	7888775	7343879	8658303	8163499	8618216	7010497	7868674	7633405	7248853	6269407	7724455	7246582	8012630	8596691	7791284	7615255	8357691	8337650	7624908	8595864	7040086	7678813	3549196	3884571	3352888
2360	1-oleoyl-GPE (18:1)	Lipid	Lysophospholipid	35628	LC/MS Neg	100001569	6125.1	478.294	89576-29-4	9547071	7826021		HMDB11506	1707912	1738536	1779333	1162631	1177918	320761	666410	834836	875612	898167	564698	617897	1073703	947404	1157881	700691	693001	805105	625031	937008	780587	965378	833265	805722	869192	942790	739785	855049	723324	675497	678617	699389	530124	3028546	2716372	2069489
2011	1-palmitoyl-2-alpha-linolenoyl-GPC (16:0/18:3n3)*	Lipid	Phosphatidylcholine (PC)	52684	LC/MS Pos Late	100009076	2034	756.554			24766646		HMDB07975	645075	696740	883975	1055901	1125213	485602	824505	1136008	926640	1177726	1146837	1123396	1249491	1173010	1243427	1214712	1178142	1080151	1116007	1055115	868249	1275364	1128447	1079079	1362487	1130783	1113688	1077256	1118260	1054221	1111749	1085553	1242974	424523	412345	356484
2020	1-palmitoyl-2-arachidonoyl-GPC (16:0/20:4n6)	Lipid	Phosphatidylcholine (PC)	52462	LC/MS Pos Late	100008914	2091	782.569	35418-58-7	10747814	8923140		HMDB07982	221535	135612	286685	332622	284584		255920	367352	240133	313767	256304	293600	312989	317555	354337	323570	243571	334148	304463	249492	165085	326239	256112	232944	324456	173751	328799	446264	306300	211279	295951	278950	286848		137656
2009	1-palmitoyl-2-linoleoyl-GPC (16:0/18:2)	Lipid	Phosphatidylcholine (PC)	42446	LC/MS Pos Late	1537	2160	758.569	40811-94-7	5287971	4450224		HMDB07973	12110448	10594642	12329306	17329948	16922556	7219687	13712975	16759675	14368967	17150428	17228470	16546055	15693747	18100976	17046606	18009984	15197834	16618064	15944255	15049858	12561257	16258114	14920109	16327843	18024652	15741137	16224782	17291300	16902272	15639685	17423432	14365003	16084988	7920804	8653887	7201307
2128	1-palmitoyl-2-linoleoyl-GPE (16:0/18:2)	Lipid	Phosphatidylethanolamine (PE)	42449	LC/MS Pos Late	100001870	2275	716.522		9546747	7825697		HMDB05322	7732922	7268832	8018032	13247398	12410489	5808286	10491599	12315344	10900673	14266709	13669118	12941823	13949983	16041240	14359524	14827390	13339939	14582701	14684246	13008212	11302584	14978370	15403204	15273954	16620146	14429446	14777564	14595822	16765911	15010574	15906968	13799817	15912847	8292122	8326960	7716629
2242	1-palmitoyl-2-linoleoyl-GPI (16:0/18:2)	Lipid	Phosphatidylinositol (PI)	52450	LC/MS Polar	1528	910	833.518			21403024		HMDB09784	256169	275735	296743	363771	360342	150630	331710	364035	377994	514992	509529	524409	667784	733189	616489	622900	569864	624398	644135	548943	511190	759157	823363	802775	900940	839745	771015	871470	769800	796741	685181	626713	772153	293106	291712	297713
2006	1-palmitoyl-2-oleoyl-GPC (16:0/18:1)	Lipid	Phosphatidylcholine (PC)	52461	LC/MS Pos Late	1539	2358	760.585	26853-31-6;26853-31-6	6436017	4940699		HMDB07972	5067733	4434965	5139245	6533890	6775546	2629862	5534765	6651001	5597713	7244212	6471726	6185059	5843675	6675934	6293963	6610490	5419162	6150643	6357455	5848057	4843105	6448186	6534616	6420400	7227788	6291350	5978764	6067197	6787225	6030630	6893122	6182291	6587769	3391353	3324182	3172527
2126	1-palmitoyl-2-oleoyl-GPE (16:0/18:1)	Lipid	Phosphatidylethanolamine (PE)	19263	LC/MS Pos Late	1526	2509	718.538	26662-94-2	5283496	4446615		HMDB05320	2479512	2514403	2888514	3436457	3691473	1512918	2737427	3519548	3276084	4374247	4362614	3802076	5107206	6038776	5532684	5348894	4325835	4984277	4828325	4987779	4321498	9138152	8458655	9207326	9027178	7895162	8215833	7666170	8569457	7584526	8972858	7936274	8833713	7750136	7767352	7297638
2240	1-palmitoyl-2-oleoyl-GPI (16:0/18:1)*	Lipid	Phosphatidylinositol (PI)	52669	LC/MS Polar	100009066	893	835.534			24767668		HMDB09783			52425	74042	79181		88347	60203	85564	105129	93649	109207	150570	156141	126616	150850	100629	129052	148877	119781	103224	173042	188029	177502	219280	175876	182522	196854	178826	172276	161499	129599	150913		70096	67334
2297	1-palmitoyl-GPC (16:0)	Lipid	Lysophospholipid	33955	LC/MS Neg	100001263	6380	570.341	17364-16-8	86554	78064		HMDB10382	1641840	1544937	1510165	526567	649821	74582	250671	569371	392641	238609		178755	155905	161438	181258	126277			114580	121472	133081	170540	114077	121419	117372	154659	123330	123048	87916	160501		108317	77650	854326	627849	441040
2351	1-palmitoyl-GPE (16:0)	Lipid	Lysophospholipid	35631	LC/MS Neg	100001567	6057.2	452.278	53862-35-4	9547069	7826019		HMDB11503	12104281	11988663	12187683	6434705	6437498	1610110	3504012	4611006	4602782	4038667	2777570	3008746	3133067	2458890	3286856	1652322	1734670	2379491	1880133	2452169	2266929	2829365	2268592	1763104	2039658	2856564	2266427	2379479	2081132	2083362	1841707	1670827	1641605	17683738	14501040	10943942
2395	1-palmitoyl-GPG (16:0)*	Lipid	Lysophospholipid	45970	LC/MS Neg	100005717	5570	483.273		3300276	2548639			426267	735718	750818	745721	610513	175593	787435	632866	531248	435936	277044	397425	535273	517043	467961	672026	519578	353836	370394	201299	226494	525980	600528	661152	529174	524987	425239	194220	348935	318948	537441	606252	513929	1157461	1034591	806908
5336	1-pentanol sulfate	Xenobiotics	Chemical	63427	LC/MS Neg	100021342	3015	167.038		68398	61683			23807	24079	26868	25522				33815	26613		24509			15528			17399			24626						32094	18174		17814		17813			30145	27635
2054	1-stearoyl-2-arachidonoyl-GPC (18:0/20:4)	Lipid	Phosphatidylcholine (PC)	42450	LC/MS Pos Late	100001869	2300	810.601	35418-59-8	16219824	17347139		HMDB08048	198577	243198	278195	508225	420340	137732	261827	379430	310720	347252	336031	414545	319991	493897	376431	359534	309333	366218	348817	295648	186742	438326	395991	480973	500419	368803	326093	444933	382349	393780	387473	232977	376922	134678	128531	150090
2148	1-stearoyl-2-arachidonoyl-GPE (18:0/20:4)	Lipid	Phosphatidylethanolamine (PE)	52447	LC/MS Pos Late	100008977	2424	768.554		5289133	4451158		HMDB09003		138768	138481	291156	350528		199883	277579	206086	278097	239504	263555	167302	296169	237792	239285		256404	294008	145934	192412	284196	193308	235070	330745	261315	294730	297833	255592	220420	321636		266481
2046	1-stearoyl-2-linoleoyl-GPC (18:0/18:2)*	Lipid	Phosphatidylcholine (PC)	52452	LC/MS Pos Late	100008980	2380	786.601					HMDB08039	5033034	4706435	5234029	6647026	6624867	2932680	5327083	6592503	5767981	7073109	7035082	6240753	6434159	7080929	6479810	6755094	5986743	6402158	6557108	6168687	5237573	6944820	6761692	6776290	7590973	6610054	6397801	6751556	6879835	6069992	7052161	6610485	6836220	3206533	3497954	3205352
2143	1-stearoyl-2-linoleoyl-GPE (18:0/18:2)*	Lipid	Phosphatidylethanolamine (PE)	52446	LC/MS Pos Late	100008976	2522	744.554		9546749	7825699		HMDB08994	1277747	1145837	1360565	1990051	2031869	873391	1853084	2006920	1729311	2749411	2487808	1842537	2700168	2513491	2411241	2498628	2638715	4809085	2078323	2661519	2180735	2607013	3292203	3620124	3321941	2060660	2147273	2581977	2810440	3068120	3187909	2948938	2840895	1183369	1648292	1232744
2043	1-stearoyl-2-oleoyl-GPC (18:0/18:1)	Lipid	Phosphatidylcholine (PC)	52438	LC/MS Pos Late	100008904	2644	788.616	56421-10-4		24766704		HMDB08038	1223161	1217037	1391767	1612011	1651918	715980	1371854	1752904	1650391	1726198	1574107	1507153	1503376	1714278	1536727	1512187	1591839	1554381	1586241	1521366	1022109	1687602	1574871	1618130	1761500	1573079	1419647	1438471	1739795	1579643	1733895	1550877	1664015	911990	843258	725098
2140	1-stearoyl-2-oleoyl-GPE (18:0/18:1)	Lipid	Phosphatidylethanolamine (PE)	42448	LC/MS Pos Late	100001856	2858	746.569					HMDB08993	396727	595576	498026	897648	1076743	288099	656037	707300	864076	847174	819139	847111	674504	733022	701649	717158	564442	847752	788853	601210	376045	757986	612066	718401	816832	729920	537565	666911	610488	444153	644906	563378	586275	763052	680832	637392
2358	1-stearoyl-GPE (18:0)	Lipid	Lysophospholipid	42398	LC/MS Neg	100001461	6514	480.31	69747-55-3	9547068	7826018		HMDB11130	2395766	2307065	2342876	1403981	1289941	352716	811681	920643	976435	880244	539308	658437	508266	456535	569915	308269	316754	522500	283201	343820	344291	429480	385203	354269	316900	427584	329859	408480	353502	316013	361286	306633	325677	2300846	1919783	1159981
1768	10-hydroxystearate	Lipid	Fatty Acid, Monohydroxy	47123	LC/MS Neg	100005852	5370	299.259		9561835	7838048		HMDB37396	3494373	3540596		917045	6768097	4379758	3127469				3914983	2968317	37117920	37153752	27244678		5323639		5067503	1532916	10302018	119850152	82621480	67082624	7910564	5874465	9239069	28592302	23421716	26774178	125329664	148192752	37214260	6925042	3451206	5839947
1782	12,13-DiHOME	Lipid	Fatty Acid, Dihydroxy	38395	LC/MS Neg	62	5137	313.238	263399-35-5	10236635	8412123	C14829	HMDB04705	4270015	6609085	4728340	3582376	5581982	3010826	3861324	4922265	4993701	5244513	4493463	4984627	4402961	3985163	4444436	4404459	3902534	3829007	5192582	4206883	4614539	5845991	778794	3773444				4970721	5111111	4899201	1087005	4115782	5772646	6227880	4979413	4918235
3139	12-dehydrocholate	Lipid	Secondary Bile Acid Metabolism	44644	LC/MS Neg	100001072	4871	405.265	2458-08-4;2458-08-4	94235	85044		HMDB00400	2565677	2610302	2692733	1064888	1077565	614428	4268593	4997660	3658866	2025542	1971094	1873539				2058244	1974990	2073102	3465738	3823962	3571112	46354	54399		2190089	2117411	1930217	3477009	3214395	3291977
3104	12-ketolithocholate	Lipid	Secondary Bile Acid Metabolism	63118	LC/MS Neg	100020859	5130	389.27	5130-29-0	3080612	2338365		HMDB00328	45903172	43734568	48162000	40703020	39821488	22788796	75823888	89305368	69847040	35861328	33773136	33003502	30061074	29689656	29038518	60769588	61203668	62516920	39068584	42703096	39110728	31676532	32290256	32031420	92389184	90546144	89657600	37844460	37393420	36871572	28002056	27792490	30624012	24799418	24649030	24043078
3767	2'-deoxyadenosine	Nucleotide	Purine Metabolism, Adenine containing	1553	LC/MS Pos Early	211	2252	252.109	16373-93-6	13730	13135	C00559	HMDB00101	105271	200515	272725	242407	251809	271345	709458	668300	478201	124724	121608					85132						103688			82797				78405	52554	169984	143137	209729	167002	256493
3855	2'-deoxycytidine	Nucleotide	Pyrimidine Metabolism, Cytidine containing	15949	LC/MS Pos Early	100000125	2193	228.098	951-77-9	13711	13117	C00881	HMDB00014			50164	61771					68390	47035	39336	37843		37429	41988				49603						32899	33512		33839						46830		60704
3797	2'-deoxyguanosine	Nucleotide	Purine Metabolism, Guanine containing	1411	LC/MS Neg	348	1700	266.089	961-07-9	187790	163230	C00330	HMDB00085				293630	223185	147245	158061	249879	85083	140414	117906		181331	181090	192651		50994				126390	260020	121611				157091			74571	89269	85832		291247	181490	188728
3728	2'-deoxyinosine	Nucleotide	Purine Metabolism, (Hypo)Xanthine/Inosine containing	15076	LC/MS Neg	100000135	1688	251.079	890-38-0	65058	58569	C05512	HMDB00071		25465		72151	52735		139817	125586	72450	67000	71975	99823	37242	34301	38677		27176				54573	61509	39829	54866							30067	43248		61056	41988	50451
3830	2'-deoxyuridine	Nucleotide	Pyrimidine Metabolism, Uracil containing	1412	LC/MS Polar	536	1100	273.073	951-78-0	13712	13118	C00526	HMDB00012	136265		44901	80629	45334	37122		99412	106964	203448	93552	80486		42003	57473		48882	72847	39794	36493	62915				48553	42338		90457		72277			42477	749923	540803	603995
3818	2'-O-methyluridine	Nucleotide	Pyrimidine Metabolism, Uracil containing	57655	LC/MS Neg	100010896	1831	257.078	2140-76-3	102212	92343									118845	158811	107251	274429	240043	251346				145848	144480	165158	80222	116326	68249				188870	229098	171987	119205	104807	130269	37043	46271
363	2,3-dihydroxy-2-methylbutyrate	Amino Acid	Leucine, Isoleucine and Valine Metabolism	57547	LC/MS Polar	100010869	1318	133.051	14868-24-7	301941	266858		HMDB29576			75308			65948	777729	1191553	917239	12948769	12555414	16572710	25302980	36534904	24587702	32349080	23945984	23673154	30751932	24585304	24351114	39610636	31952684	31449048	40733764	40808080	39684288	32751376	39504036	30999062	39857352	31150580	41196040	636023	528134	689380
366	2,3-dihydroxy-3-methylvalerate	Amino Acid	Leucine, Isoleucine and Valine Metabolism	63069	LC/MS Neg	100002634	1413	147.066	562-43-6	8	7	C04104		1473007	1460926	1521418	1543677	1615354	912051	3184504	3640413	2808326	4993360	4867282	4724786	4650687	4626320	4692357	7349753	7434981	7608935	7283883	8786978	8699767	2671556	2960636	2734194	5196186	5164389	5023847	7056591	6989776	6959540	4694909	4850650	4776497	2241111	2233468	2381756
4246	2,3-dihydroxyisovalerate	Xenobiotics	Food Component/Plant	38276	LC/MS Polar	100002417	1050	133.051	1756-18-9	677	657	C04039	HMDB12141	5232131	5243000	5704522	6734404	6089559	5604172	103019064	112747760	81027416	205818528	198253456	198410800	40034844	45508320	39473112	60388400	57713044	58965696	79528744	85440808	82938096	17176080	19036156	17893432	37002320	38001788	36554136	60479744	57268568	57085096	15134846	14859141	14791601	3223158	3259702	3288595
5099	2,6-dihydroxybenzoic acid	Xenobiotics	Drug - Topical Agents	63042	LC/MS Neg	100020837	2575	153.019	303-07-1	9338	8974		HMDB13676	33657	30651						31839	25010	37976			39993	33754	37700	43758		41642			35016	27672	41443	43368				39331		28922	18971		32860	37901
4687	2-acetamidobutanoate	Xenobiotics	Bacterial/Fungal	53232	LC/MS Polar	100009237	1340	144.067		306107	270613				363198	502139	591489	501921	311126	494549	542186	567862	721799	570077	449238	968572	968671	1066431	936950	803715	955613	618666	839996	831165	1815975	2058733	1967414	2435047	2181287	2110382	1655164	1763055	1538592	2148495	2194307	2102187	1151428	1104128	1117540
114	2-aminoadipate	Amino Acid	Lysine Metabolism	6146	LC/MS Neg	381	639.2	160.062	542-32-5;1118-90-7	469	456	C00956	HMDB00510	325716	381806	416178	349189	417485	243858	316854	359469	398057	446776	517661	579998	339697	394506	325201	512842	494783	549826	465367	495371	471537	336522	328297	288344	393999	501658	515922	327245	436130	356659	355491	313702	368951	353746	363224	429185
496	2-aminobutyrate	Amino Acid	Glutathione Metabolism	42374	LC/MS Pos Early	1128	2059	104.071	1492-24-6	439691	388757	C02261	HMDB00650	29188494	26579728	27749108	22198652	26015656	16791412	29661382	31038896	29448764	54572468	56996064	56352660	207695952	216807696	205511984	201514832	196594896	196147728	174806784	186539424	190820496	298316896	298443552	298123552	245910016	251155808	257013648	246345232	244166112	243798320	31481064	31802204	31034488	305093984	294929056	304745408
1565	2-aminoheptanoate	Lipid	Fatty Acid, Amino	43761	LC/MS Pos Early	100004542	3160	146.118	1115-90-8	227939	198338			37927944	36284076	38357252	35901852	33597784	19700626	29533464	34287660	33762984	21023980	20357068	20312052	8455832	8869313	8313160	7583615	7619913	7939077	4981861	5426186	5397415	3140351	3134992	3269390	2963479	3015148	2993135	2321712	2333611	2076296	1251250	1359392	1418966	2556957	2645985	2659856
1570	2-aminooctanoate	Lipid	Fatty Acid, Amino	43343	LC/MS Neg	100004227	3385	158.119	644-90-6	69522	62727		HMDB00991	1089820	1040931	1152778	799115	810949	430749	660261	680092	730589	371221	323814	308731	181649	184230	184523	167696	177723	137575	105920	121103	100290	71970	77631	88490	74916	55224	67154		62413	66100			38996	176378
281	2-aminophenol	Amino Acid	Tryptophan Metabolism	38109	LC/MS Pos Early	100002382	2644	110.06	95-55-6	5801	5596	C01987		380316	265973	278557	345634	273558	270372	206989	277346	309241	383884	346872	302616	253512	166405	222867	226013		266230		398185	365921	213207	240015	240585	149076	132542		206413	189285	178122		325625	145446	375374	298832	345163
334	2-hydroxy-3-methylvalerate	Amino Acid	Leucine, Isoleucine and Valine Metabolism	36746	LC/MS Neg	100001541	1800	131.071	488-15-3	164623	144317		HMDB00317	931230	1062604	953424	945802	945902	501815	1009215	1092223	1052107	3826045	3617524	3722794	38549840	39689316	38760084	41964808	42304748	40562004	42531576	49975504	46541076	69710104	71019736	67932344	73180328	76453648	70395120	98469408	98847040	95346856	105985384	105324872	107841008	2346670	2397095	2168020
381	2-hydroxy-4-(methylthio)butanoic acid	Amino Acid	Methionine, Cysteine, SAM and Taurine Metabolism	63739	LC/MS Neg	100021372	1397	149.028	583-91-5					567391	524947	563488	537495	515872	255153	643402	731856	670820	2106859	2048509	1958948	4303194	4248269	4390062	5513587	5661253	5747577	6963073	8304000	7947385	9048289	9428138	9243398	11635561	11661235	11305779	11772795	11015401	10538326	11294919	11520756	11477379	1387077	1339486	1397568
1482	2-hydroxyadipate	Lipid	Fatty Acid, Dicarboxylate	31934	LC/MS Polar	100001153	3000	161.046	18294-85-4	193530	167943	C02360	HMDB00321	954220	1079604	947985	1395837	1079271	669828	1515318	1443970	1413646	1718635	2099690	1502101	2049784	2243989	2259010	1784363	2543075	1878891	2135365	1865913	2554855	2131705	2724465	1847761	1954340	1822394	1785418	2205999	1817381	1987121	2927953	2117811	2370285	826950	1032670	804264
1726	2-hydroxyarachidate*	Lipid	Fatty Acid, Monohydroxy	61700	LC/MS Neg	100019892	5990	327.29		5225199	4395406			540732	404102	381335	324428	306619	147435	314715	413027	318491	397138	354464	293705	414035	404239	424251	407574	435329	406624	501089	432861	384195	421628	433342	486878	551109	485250	408194	446836	395272	438231	415013	411965	443962	365479	256872	232068
1727	2-hydroxybehenate	Lipid	Fatty Acid, Monohydroxy	57663	LC/MS Neg	100015637	6384	355.322		193484	167899			2211019	1658258	1543064	1131851	1049941	511832	1095735	1246453	995219	1096527	1026683	999864	842824	796382	781033	871482	786498	773828	872836	755770	662553	608236	640156	645737	732671	724879	619551	710110	652780	580228	527844	584374	606157	1046296	868443	858465
498	2-hydroxybutyrate/2-hydroxyisobutyrate	Amino Acid	Glutathione Metabolism	52281	LC/MS Polar	100008928	1258	103.04									288423	430268		500746	542160	1182435	1234459	951036	1408224	40289760	49188296	44742620	33965316	46055620	42689776	25146676	34273144	34104432	22494528	21383970	28376696	22557124	20560432	23521812	20485128	20741588	19056742	13990780	12985260	11346658	666596	671568	1094345
1478	2-hydroxyglutarate	Lipid	Fatty Acid, Dicarboxylate	37253	LC/MS Pos Early	100002070	958	131.034	40951-21-1	43	42	C02630	HMDB0059655	268527	394155	312623	319372	423180	186244	797453	1142712	847932	2103503	2054302	1721590	827363	811651	750931	1737044	1962959	1976360	3388497	3620331	3798727	378913	374182	375410	2827274	2690964	2655993	8140550	7968344	7869382	1009695	1235181	1052318	383160	372230	274636
1718	2-hydroxyheptanoate*	Lipid	Fatty Acid, Monohydroxy	61827	LC/MS Polar	100019960	925	145.087		2750949	2032206			1142034	1175725	1158470	1087006	1061179	679360	1889226	2203815	1745491	6265889	5837643	5545277	2922377	3471228	2868018	2659052	2590886	2642032	2414550	2701907	2811634	1629684	1828217	1569582	1730458	1665076	1766839	1519932	1406488	1439283	903882	810822	870891	234494	245876	199785
4034	2-hydroxyhippurate (salicylurate)	Xenobiotics	Benzoate Metabolism	18281	LC/MS Polar	1869	1123.9	194.046	487-54-7	10253	9835	C07588	HMDB00840	206174	228342	228459	236235	210823	137819	199939	202827	241282	236774	194572	213394	250199	285090	235443	241570	241875	222172	212223	193168	219960	249610	282570	263748	255434	272795	225958	280018	277504	223725	269707	246404	246464	202055	193529	218962
1728	2-hydroxylignocerate*	Lipid	Fatty Acid, Monohydroxy	61699	LC/MS Neg	100019894	6805	383.353		102430	92507	C17873	HMDB39540	4903971	4010895	3421035	3047614	2465379	1105562	2579131	2842506	2314051	2826623	2491330	2158602	2130219	2020163	2121063	2069055	2292644	2087323	1869497	2071047	1806646	1406352	1987990	1929498	1824263	1653908	1716710	1766204	1904475	1781199	1669496	2003737	1652790	2423173	2136904	1990995
1729	2-hydroxynervonate*	Lipid	Fatty Acid, Monohydroxy	61698	LC/MS Neg	100015638	6345	381.337		5312783	4472208			654177	565742	454715	137473	171659		100469	160101	101114	89363	106746	86039		48121	69370			61104		49701						39418								104220	86476	96146
1719	2-hydroxyoctanoate	Lipid	Fatty Acid, Monohydroxy	22036	LC/MS Neg	100000743	3736.8	159.103	617-73-2	94180	84994		HMDB02264	100101	127904	107508	136695	102509	76598	204035	209608	171342	778935	762545	716214	398221	312432	356545	334238	337685	353392	313068	338777	374491	155533	173783	154635	174747	148501	139899	145896	148369	153400	91273	94599	85318		108044	107230
143	2-hydroxyphenylacetate	Amino Acid	Phenylalanine Metabolism	1432	LC/MS Polar	235	858.6	151.04	614-75-5	11970	11476	C05852	HMDB00669	5484924	5163183	5795443	6082409	6083413	3267573	5422593	5820107	6189124	5375361	4784870	4992464	2368448	2751165	2437321	2249592	1990680	2091531	1758196	2027766	1838142	1249249	1389238	1262736	1283812	1266949	1188098	1137970	1028612	1148889	791804	679596	764665	4843374	4795325	4903694
4245	2-hydroxyquinoline	Xenobiotics	Food Component/Plant	40464	LC/MS Pos Early	100002385	2680	146.06	59-31-4	6038	5816	C06415		177649	196753	224608	139739	176270	64561	119728	130415	152786	158581	215071	166805	399528	456145	266414	179348	305012	252132	354760	278397	275734	461843	388437	370835	395583	407143	375291	403627	297011	350506	416814	467708	420196	179637	187187	179769
1524	2-hydroxysebacate	Lipid	Fatty Acid, Dicarboxylate	63357	LC/MS Neg	100020378	1324	217.108	103963-71-9	128458	113866		HMDB00424	1047989	1009721	1047334	1112698	1147165	618713	1227319	1098508	1047229	1329494	1078608	1029009	1103334	990349	1201037	1109681	1183580	1059937	875590	998588	936144	931760	1175826	981169	953892	976125	902212	1091911	812258	870804	927294	1128388	842008	1009548	1118344	1077455
4254	2-isopropylmalate	Xenobiotics	Food Component/Plant	15667	LC/MS Polar	100000409	2605	175.061	3237-44-3	77	76	C02504	HMDB00402	851212	782611	913313	1486479	1360925	660008	1426542	1571075	1920582	3065576	3241510	2682802	1390536	1814108	1301436	1409970	1698271	1325067	1420153	1545791	1635956	2426745	2491640	2673334	2788694	2305616	2776259	3852322	2909996	3521020	4854043	4658559	4712250	210596	272444	266756
4574	2-keto-3-deoxy-gluconate	Xenobiotics	Food Component/Plant	48141	LC/MS Polar	100005946	1900	177.04	17510-99-5	161227	141630	C00204	HMDB01353	401552	508001	648517	677196	645134	556927	15064939	15818309	9894574	89791448	85323712	81029344	1894218	2121827	1811087	8602305	8591825	8919618	24646698	22601096	24133562	966651	1222830	820464	9100006	9830751	8646881	23133412	22379936	22754700	880159	859597	783655	617191	714049	709001
4117	2-methylbutyrylphenylalanine	Xenobiotics	Benzoate Metabolism	44580	LC/MS Neg	100004535	4025	248.129			16810457			115404	123553	124704	153529	183842	73041	125855	160245	166398	148146	138048	140532	152954	187673	173374	183655	174852	170836	142107	163712	138580	67461	77364	76029	65814	74978	67499	62384	64331	53309	39814	43133	36127	115956	117545	118823
1295	2-methylcitrate/homocitrate	Energy	TCA Cycle	52282	LC/MS Neg	100008929	575	205.035						571420	754225	568625	410994	596441	304830	1741516	2107022	1232780	3442584	4501023	5366733	717511	788496	707406	1348851	1150991	1525914	2106715	1817667	2233814	487144	743817	598886	978323	1277457	1275828	758148	1215912	1050886	561803	454977	616732	808475	661830	612789
15	2-methylserine	Amino Acid	Glycine, Serine and Threonine Metabolism	53229	LC/MS Pos Early	100009246	1652	120.066		94309	85112	C02115		634141	719166	562515	665245	831146	464191	726609	684991	749743	1796224	996565	820152	1840376	2111019	1913058	1357107	1821718	1797133	1714509	2041478	1556690	2582824	2359527	2767853	2223700	2382719	2410067	2405738	2272723	2494211	2452457	2442652	2179170	1687927	1586773	1611236
418	2-oxoarginine*	Amino Acid	Urea cycle; Arginine and Proline Metabolism	55072	LC/MS Pos Early	100002784	1760	174.087	3715-10-04	558	542	C03771	HMDB04225	157096	173846	138066	164573	120661	69654	452590	560374	448172	1077329	1074538	1095303	169603	201893	136973	427226	462341	464971	318830	357177	368968	143435	167252	189887	377301	405872	432587	204428	180838	194707	170803	143609	122478	244851	202936	225457
4159	2-piperidinone	Xenobiotics	Food Component/Plant	43400	LC/MS Pos Early	100004295	1675	100.076	675-20-7	12665	12144		HMDB11749	756308672	733340672	805940032	1258515200	1215199488	689441152	987217344	1232296960	1252946944	1069321856	1076701056	1090872960	963246720	1080110592	1004500096	1008561600	919977088	966134400	1278752000	1292526080	912866048	990253312	947760192	1059678016	965379008	1067069696	1031411392	850837696	1111040128	841284544	957246720	921488896	970753664	347883360	305648832	331190720
58	2-pyrrolidinone	Amino Acid	Glutamate Metabolism	31675	LC/MS Pos Early	100001081	1262	86.06	616-45-5	12025	11530		HMDB02039	5220016	4982607	5361092	6224919	4813352	2403611	4315984	5167231	5779986	7033089	6120667	6218517	6505997	7028065	6718858	5799761	5751159	6677561	5718706	6133597	6186695	6571248	6480425	6204683	6143762	7088992	6989122	6421655	6168003	6413711	5883175	5721046	6157888	7000636	6935280	7008930
1786	2R,3R-dihydroxybutyrate	Lipid	Fatty Acid, Dihydroxy	63109	LC/MS Polar	100002367	1543	119.035	759-06-8		17215960		HMDB00498	789038	862310	921622	893559	836939	527972	873415	916680	968806	1339197	1141107	1278868	632201	699109	603899	603802	547859	567649	792595	750607	743857	486429	548775	459878	542614	548836	554226	806964	717701	760331	626346	640923	593931	343610	380547	292989
1785	2S,3R-dihydroxybutyrate	Lipid	Fatty Acid, Dihydroxy	62950	LC/MS Polar	100002284	1660	119.035	5057-93-2	10964471	9139682		HMDB02453	19286804	20067268	22045908	21899056	20600212	12428748	18422312	22091978	23045692	23984292	22705460	23525108	21539984	25463416	20669736	21560752	20199842	20993688	19702516	20082648	20415752	21819550	21919400	20596940	23162262	23169112	22616422	22951830	19965448	20611540	17989464	18032208	20789488	22893996	21421184	23193140
4264	3,5-dihydroxybenzoic acid	Xenobiotics	Food Component/Plant	37508	LC/MS Neg	100002054	785.4	153.019	99-10-5	7424	7146		HMDB13677	103940	123060	131526	114031	122260	84370	114785	111465	182649	510584	553578	643834			40266				249228	153482	226712	172410	74985	75579	159203	156360	110435	388127	423705	313392	143579	94346	175595
4096	3-(2-hydroxyphenyl)propionate	Xenobiotics	Benzoate Metabolism	35634	LC/MS Neg	100001623	2530	165.056	495-78-3	873	850	C01198	HMDB33752	98010	114873	117274	165787	143799	60489	116323	133869	139449	129396	121396	138453	72766	107536	125903	92999															66818				104903
4121	3-(3-hydroxyphenyl)propionate	Xenobiotics	Benzoate Metabolism	35635	LC/MS Neg	100001624	1980	165.056	621-54-5	91	89	C11457	HMDB00375	626589	649082	712441	529672	511626	277032	462732	497204	500810	397844	387351	383008	184974	178604	190986	185461	169280	192110	132830	169958	148561	93841	88619	89515	77859	88618	77273	71002	71883	67329	53482	53429	52803	246224	243658	263549
165	3-(4-hydroxyphenyl)lactate	Amino Acid	Tyrosine Metabolism	32197	LC/MS Neg	240	1379	181.051	6482-98-0	9378	9010	C03672	HMDB00755	501211	511903	529621	325783	314043	210826	2237870	2488469	1662289	9499149	8974556	8627890	17459442	17083932	17492914	17056384	17098814	17188820	14500197	17363920	16504313	6838618	7194313	7248676	6627794	6539406	6419561	6138297	6039778	5871446	3686650	3782509	3701937	7941864	8136839	8289122
4122	3-(4-hydroxyphenyl)propionate	Xenobiotics	Benzoate Metabolism	39587	LC/MS Neg	100002914	1670	165.056	501-97-3	10394	9965	C01744	HMDB02199	3237336	3280069	3373354	4255680	4143266	2261459	3660745	4221943	4068875	3272899	3202927	3146863	2308488	2308726	2233480	2390328	2315031	2348092	1762528	2023226	1993220	1809494	1839094	1807334	1768730	1837726	1749742	1382597	1395473	1332872	1168899	1147659	1158910	3067766	3103178	3160071
416	3-amino-2-piperidone	Amino Acid	Urea cycle; Arginine and Proline Metabolism	62853	LC/MS Pos Early	100020361	2065	115.087	1892-22-4	5200225	4371576		HMDB00323	46217880	44125784	47480848	49542944	44914300	27904052	43139808	49520576	49827172	50402632	49526208	49766164	47059372	48577928	45635380	45852816	47051120	45397744	40646904	47360724	44968284	45237832	46257136	44797616	46667904	47595488	45437732	44711568	44729056	43822152	47954784	46722760	44359536	37835848	37898948	38080728
3872	3-aminoisobutyrate	Nucleotide	Pyrimidine Metabolism, Thymine containing	1566	LC/MS Pos Early	1114	2190	104.071	10569-72-9;214139-20-5	64956	58481	C05145	HMDB03911	328341	291334	440674	355807		230781	194315	307428	296789		437706		290305	364953	339463	364732		1315396	161528		303641	1759636	463398	765000	1550059	1515506		435249	545361	415819	1295054	1102778	964900	353394	512628	1252649
1481	3-carboxyadipate	Lipid	Fatty Acid, Dicarboxylate	54723	LC/MS Neg	100009325	571	189.04	923-42-2	222467	193135			310470	388785	345665	348709	395333	208854	322164	430635	454414	460810	442622	494310	411844	427696	394715	478046	404208	460709	368529	411169	424470	410657	451334	391414	384460	413901	445481	340629	425221	395186	378667	372017	371455	420918	380083	397816
3138	3-dehydrocholate	Lipid	Secondary Bile Acid Metabolism	43835	LC/MS Neg	100001062	5050	405.265	2304-89-4	159655	140376		HMDB00502	1052464	985158	1044595	527973	472767	303306	1250410	1405202	1118294	670733	618489	650365				407998	414477	390860	776849	890821	867334				401526	387927	369731	787963	613283	690484
3096	3-dehydrodeoxycholate	Lipid	Secondary Bile Acid Metabolism	63119	LC/MS Neg	100020860	5235	389.27	4185-01-07	160738	141233		HMDB62742	31820944	29471486	33476004	33608456	32669554	19078064	53464516	63714524	52362748	25827330	23809256	23872430	13240299	12781838	12753065	32071270	30709244	31946218	20149210	22426510	19573428	13189305	13035040	13367988	46927868	42817168	41899732	20106114	17254010	18164596	11250132	11346576	13509729	19113434	19135970	19703336
4209	3-dehydroshikimate	Xenobiotics	Food Component/Plant	36764	LC/MS Polar	100001679	1962	171.03	2922-42-1	80	79	C02637		134171	138938	130135	277588	256765	183881	564997	604253	491263	2999534	2844251	2897995	178312	182396	160124	496296	543304	619710	1412310	1381696	1412677	168339	191652	166634	472014	478517	428091	1872525	1532053	1609853	157520	142864	183826	118086	110225	123246
4259	3-formylindole	Xenobiotics	Food Component/Plant	62863	LC/MS Neg	100020219	3709	144.045		10256	9838	C08493	HMDB29737	359259	348984	440238	416252	479490	247765	879768	1051603	801694	2478002	2074512	2238248	460282	478725	533597	882701	866129	910470	1536053	2047277	1720517	554091	511081	559732	943530	931491	729792	1095937	987714	1060751	562659	542108	557169	476482	525358	389396
2845	3-hydroxy-3-methylglutarate	Lipid	Mevalonate Metabolism	531	LC/MS Polar	112	2850	161.046	503-49-1	1662	4573695	C03761	HMDB00355	918955	1204120	686461	1273896	981695	727850	1820242	2597646	1639034	5757607	4820639	5921006	7710843	8947633	7021630	6923936	7127541	7556100	7532394	8735457	8220179	3878973	4475660	4578259	3676266	4860703	4810232	6961777	7088884	6249436	2646646	1681483	3244129	1324225	1392056	1340610
1483	3-hydroxyadipate*	Lipid	Fatty Acid, Dicarboxylate	62069	LC/MS Polar	100004396	3131	161.046		151913	133894		HMDB00345	375562	235996	72397		523261	291294	539227	616892	314465	609513		230603	427447	486102		386361	417663	394762	70146	484200	445763	147841	433478	387672	436615	338496	365452	195371	447262	391359	565591	121250	413608	493582	449029	456845
4055	3-hydroxybenzoate	Xenobiotics	Benzoate Metabolism	15673	LC/MS Neg	100000013	1141	137.024	99-06-9	7420	7142	C00587	HMDB02466	382152	412768	472024	684165	733201	374407	732816	821855	797082	1981965	1891738	1942063	1370824	1487014	1316967	1659500	1508623	1564989	1959883	2361556	2216753	2844159	2723106	2784777	2784757	2870408	2876526	3442291	3639584	3303687	3382129	3401888	3553068	634377	560000	563894
1698	3-hydroxybutyrate (BHBA)	Lipid	Ketone Bodies	542	LC/MS Polar	254	1480	103.04	625-72-9	441	428	C01089	HMDB00357	400798	461829	740128	477206	439066		189648	275322	784610		392365	639252		2084819	2373536		955392	1579696	274931	2033616		221371	330651	757816	1065442	446527	2085111	1240494		407319				473801	841431	354989
1502	3-hydroxydodecanedioate*	Lipid	Fatty Acid, Dicarboxylate	62915	LC/MS Neg	100001454	2252	245.139	34574-69-1	16663321	13628081		HMDB00413	31476		39693	41776	37691		30349		41036	36985	30080	35843	46868	44998	36974	47633	33012	55754	35418		32407	43023	40467	34717	57291	44152	44409	40661		43566	48387	39176	44275	33635	35694	43099
1732	3-hydroxyhexanoate	Lipid	Fatty Acid, Monohydroxy	53230	LC/MS Neg	100006367	1725	131.071	10191-24-9	151492	133518			567652	439720	482064	432351	450457	216237	360827	384003	392341	471870	500106	487327	333550	323285	323909	173100	292207	301498	132275	111096	284078	252875	46224	224129	255029	103071	117210	67398	277737	235075	201919		83357	382749	445337	317100
4036	3-hydroxyhippurate	Xenobiotics	Benzoate Metabolism	39600	LC/MS Neg	100002122	1687	194.046	1637-75-8	450268	396603		HMDB06116	146462	136531	149855	141554	170869	78649	136964	178457	159441	170926	133800	158526	196009	189278	172538	215075	173247	177937	142654	217701	183216	200538	201996	211608	218930	208929	200424	201068	210286	182288	178894	197046	196399	173111	156837	192608
1617	3-hydroxymargaroylglycine	Lipid	Fatty Acid Metabolism (Acyl Glycine)	63670	LC/MS Neg	100021376	5555	342.265		10545348	8720739									265150	220971	133973	694911	648103	239630			63946	255534	239400	267380	407893	262742	159214	88199		105570	352991	232685	162300	216380	172920	181012		115875		113112	98353
1733	3-hydroxyoctanoate	Lipid	Fatty Acid, Monohydroxy	22001	LC/MS Neg	100000773	3446	159.103	88930-08-9	26613	24791		HMDB01954	241485	226121	294293	294170	268348	177085	234609	271277	266148	259191	243811	247349	135470	191189	188807	175887	149579	226060	139348	173987	191173	147051	159372	128606	164777	185370	143146	161120	148359	130763	111945	134555	117865	172862	182217	188676
1740	3-hydroxypalmitate	Lipid	Fatty Acid, Monohydroxy	27503	LC/MS Neg	100000983	5476	271.228	928-17-6	301590	266538		HMDB10734	4633737	4790576	4546915	3964528	4403473	4073089	5051498	5703703	4665932	5526702	5049932	4699790	5047477	5063405	4982036	7241464	7423433	7226394	8527780	8291440	7730309	5286287	5682814	5670418	7942308	8204841	7420731	8246949	7755893	7829476	5348381	4589821	4823910	4666706	4938402	4791552
5173	3-hydroxypyridine	Xenobiotics	Chemical	21169	LC/MS Pos Early	100000905	2292	96.0444	109-00-2	7971	7683			1497110	1547000	1303134	1788156	1724042	1097514	1506986	1784315	1729783	1917952	1884153	1884785	2401077	2469896	2462045	2399399	2476562	2249245	2049488	2475794	2400606	2575459	2340477	2578127	2566507	2728009	2674671	2211934	2462013	2243206	2580888	2629025	2430032	1667684	1566921	1901947
1737	3-hydroxysebacate	Lipid	Fatty Acid, Monohydroxy	31943	LC/MS Neg	100001145	1282	217.108	73141-46-5	3017884	2285525		HMDB00350	84522	90783	133559		178180		79287	99903	92197	92103		96090	59170	84895	114771	93699	74163	103142	91239	92735	80100	143647	69244	105665	95411	117137		79355			137080	96063	91129	102448	98083	99345
1734	3-hydroxysuberate	Lipid	Fatty Acid, Monohydroxy	31936	LC/MS Neg	100001143	644	189.077	73141-47-6	22328017	13498677		HMDB00325	266936	348654	348576	301931	364921	252746	202442	214350	284222		67500	165718	175763	216397	197157	154564	150699	162159	148426	104596	113708	178759	185981	166778	148642	153971	192718	77683	141790	106891	217021	160331	205650	324371	234622	292991
1736	3-hydroxytridecanoate	Lipid	Fatty Acid, Monohydroxy	63858	LC/MS Neg	100021388	5259	229.181	32602-69-0	5312749	4472174		HMDB61655	8112827	7897681	6578783	5461971	7034117	4459887	7412780	11134014	12669861	18746384	16105743	12497293	7580328	6757141	8097492	8983961	10127799	16025990	8143529	19208732	15863686	5685984	10430100	8408619	9790728	13072395	12425480	11294798	14835640	13844466	6411798	5394329	9809230	18993186	16107770	11196054
1731	3-hydroxyvalerate	Lipid	Fatty Acid, Monohydroxy	57548	LC/MS Polar	100002459	1241	117.056	10237-77-1	107802	96952		HMDB00531				289453				109901	153485				621694	598227			1589138			428866		2032356			997350	900458	754588		312271	2001299	729260	305526	1138575		269556
4654	3-indoleglyoxylic acid	Xenobiotics	Food Component/Plant	63583	LC/MS Neg	100020372	2140	188.035	1477-49-2	73863	66497			401191	379030	426250	380611	412031	220967	556556	658143	581590	946501	902603	898846	479521	483668	492599	682776	633343	667350	819060	1012668	898542	511086	522869	513080	661416	673395	645837	821935	839391	860205	474186	478310	488234	114243	107978	110780
357	3-methyl-2-oxobutyrate	Amino Acid	Leucine, Isoleucine and Valine Metabolism	44526	LC/MS Polar	100000936	911	115.04	3715-29-5	49	48	C00141	HMDB00019							4747523	6088489	3283834	22725738	22941446	20863912	483718	582061	459103	10551363	9573482	10272145	17606276	21976128	19820868	588290	582720	585127	17568836	15862988	15144348	7416626	6509332	6724522				348970	359817	331235
333	3-methyl-2-oxovalerate	Amino Acid	Leucine, Isoleucine and Valine Metabolism	15676	LC/MS Neg	100000036	2064.2	129.056	1460-34-0;51829-07-3	47	46	C00671	HMDB03736	144274	136906	108080			149849	5752509	6876111	3559706	24676246	23744156	24546452	357046	365723	352971	14759616	15116039	14807286	25448342	28570866	28492658	275120	236262	296451	13058414	13482737	13722550	5486461	4035096	3740908	128045	108238	136477	316982	374667	375985
1477	3-methylglutarate/2-methylglutarate	Lipid	Fatty Acid, Dicarboxylate	54676	LC/MS Polar	100010834	2832	145.051			11781		HMDB00752	308328	341615	389962	367879	352775	261338	404507	389321	409595	325717	352747	350524	232431	558214	195601	219455	222842	262845	237829	212397	272121	188176	210856	172519	190790		206110	245949	214170	205118	175924	206964	137092	225961	246377	227665
68	3-methylhistidine	Amino Acid	Histidine Metabolism	15677	LC/MS Pos Early	100000042	2670	170.092	368-16-1	64969	58494	C01152	HMDB00479	595586	505914	535731	412133	410292	119732	344990	447626	426644	647820	705469	543356	1516689	2249031	1624821	1644037	1505205	1619239	1465936	1450150	1526483	2572471	2509371	2924860	2269957	2805562	2436637	2377494	2574902	2293228	2531249	2545726	2701655	1817205	1731977	1927438
4123	3-phenylpropionate (hydrocinnamate)	Xenobiotics	Benzoate Metabolism	15749	LC/MS Neg	100000010	2860	149.061	501-52-0	107	10181339	C05629	HMDB00764	136636528	140803840	145126848	151702592	150864368	80401880	123767920	141601584	147633424	116493464	111313400	105242376	50446948	51421828	51242144	49480816	48821012	49922472	36671096	42561392	41698736	45167188	46140808	43057280	45784784	46845448	45337696	36878880	37178604	33955436	67701992	66872468	66666260	5537185	5552127	5729732
1081	3-phosphoglycerate	Carbohydrate	Glycolysis, Gluconeogenesis, and Pyruvate Metabolism	1414	LC/MS Neg	132	583	184.986	80731-10-8	724	10669764	C00597	HMDB00807	1464688	1937864	1730968	1314193	1383775	1274726	14875200	15022615	10261743	10135265	10318773	9784599	2657690	2333671	2504306	6277105	5955510	7662789	5119405	5406060	5733455	1702507	1832844	1721411	4393686	5094699	5101773	3326146	4485469	3930129	1661616	1778219	1557166	1699595	1859833	1869218
14	3-phosphoserine	Amino Acid	Glycine, Serine and Threonine Metabolism	543	LC/MS Pos Early	133	591	186.016	407-41-0	68841	19969944	C01005	HMDB00272	917139	950603	897299	723263	666219	457314	3562212	3914448	2818421	4049612	3687254	3575939	1382449	1462543	1464316	2144747	2306011	2474099	1980800	2281641	2313572	1079113	1161049	1201858	2661956	2987893	3512202	2577104	2587537	2669880	711389	696721	1039461	1170296	1101544	1277333
408	3-sulfo-L-alanine	Amino Acid	Methionine, Cysteine, SAM and Taurine Metabolism	47089	LC/MS Polar	382	2890	167.997	498-40-8	72886	65718	C00506	HMDB02757								20931		44158	30309	36448	75897	106670	82908	70618	64328	58808	74390	86421	87359	46177	82643	63273	36615	73629	58310	82368	88772	99693	40775	53273	42458
3832	3-ureidoisobutyrate	Nucleotide	Pyrimidine Metabolism, Uracil containing	57549	LC/MS Pos Early	100001531	1207	147.076	2905-86-4	160663	141172	C05100	HMDB02031	74529										127021	37627	69821	104182	85762		77518	71353	124013	76207	82589	124615	91903	124531	150398	166792	85718	130138	146478	140337	129838	153288	124630		76544
3833	3-ureidopropionate	Nucleotide	Pyrimidine Metabolism, Uracil containing	3155	LC/MS Pos Early	1053	875	133.061	462-88-4	111	109	C02642	HMDB00026	596487	534845	551932	472480	461250	331079	400488	484544	478503	397259	399960	406457	375204	395817	426272	376135	404206	369726	452211	417670	400882	1104403	1142199	1122502	1120255	1126889	1077486	885396	1042226	930907	1082579	1084665	1091809	136647	85259	98413
480	4-acetamidobutanoate	Amino Acid	Polyamine Metabolism	1558	LC/MS Pos Early	1113	1350	146.081	3025-96-5	18189	17180	C02946	HMDB03681	662430	263685	280040	219815	151673		162967		299635	124559	369168	190522	219251	351212	377938	269065		307668	233427			74645	401145		292582	176871	364142	377600	201973		245220	95594	153660	352428		412279
482	4-guanidinobutanoate	Amino Acid	Guanidino and Acetamido Metabolism	15681	LC/MS Pos Early	100000096	2320	146.092	463-003;463-00-3	500	486	C01035	HMDB03464	11190962	10978173	11588619	11490243	11442894	7464920	10589415	11863281	11695387	12156566	11531925	11367140	10648258	10999871	10231094	10179049	10052555	10075239	9017658	10052488	10014308	10840902	10205723	10765037	10503677	10835208	10347030	10391243	10709646	10098072	10565478	10865947	10305735	12991665	12697959	12781134
4054	4-hydroxybenzoate	Xenobiotics	Benzoate Metabolism	21133	LC/MS Neg	100000862	820	137.024	99-96-7	135	132	C00156	HMDB00500	1174005	1573249	1357972	1584655	1506567	883609	1796657	2070685	2020521	6891819	6377881	6572594	581991	798946	669377	973199	1084749	1121815	3121313	3509679	3229820	1923137	1986621	2025166	1831016	1961205	1593606	5703337	5402067	5241103	1661474	1945507	1904149	495922	535942	560284
4273	4-hydroxybenzyl alcohol	Xenobiotics	Food Component/Plant	15127	LC/MS Neg	100000097	2215	123.045	623-05-2	125	122	C17467	HMDB11724	205473	39797	221838	279287	183647	116614	190760	156406	106117		143628	128002	107322	91422	155101	189167	139430	133868	129540	89790	102170	219977	191166	221926	202849	220041	237155	158903	188326	225706	236752	293241	249331	195447	393685
1716	4-hydroxybutyrate (GHB)	Lipid	Fatty Acid, Monohydroxy	34585	LC/MS Polar	100001507	1765	103.04	502-85-2	10413	9984	C00989	HMDB00710								137855		443917	408276	404350	666236	702760	745076	453710	588959	771711	600460	462423	664707	2088388	1004284	1145387	872112	963718	1084748	1052095	940589	596909		366368	466537	215351
4624	4-hydroxycinnamate	Xenobiotics	Food Component/Plant	36770	LC/MS Neg	100001675	1457	163.04	501-98-4	637542	553148	C00811	HMDB02035	38289	30979	34791		32715	43377	39165	52723	34895	39636	35784		25453	26062	37241	71038	79539	62729	46425			30741			34685	30013								41661	39386
48	4-hydroxyglutamate	Amino Acid	Glutamate Metabolism	40499	LC/MS Pos Early	100002544	1141	164.055	2485-33-8	439902	388936	C03079	HMDB01344					23018						114879	98256	197972	199863	199063	112869	120987	115855	157827	106289	175870	143970	113778	117577		67225		163320	202423	170811	113887	122331	70540	273246	312933	327703
146	4-hydroxyphenylacetate	Amino Acid	Phenylalanine Metabolism	541	LC/MS Neg	144	1361	151.04	156-38-7	127	3881560	C00642	HMDB00020	304351	298180	305180	202867	200917	155097	205129	226326	224918	199188	201096	213637	198849	256399	252888	226108	252518	246209	221355	211718	162414	137584	141229	174410	171789	128141	174337	148009	127907	150810	93045	116452	154775	400035	415965	404075
160	4-hydroxyphenylpyruvate	Amino Acid	Tyrosine Metabolism	1669	LC/MS Neg	1141	1690	179.035	156-39-8	979	954	C01179	HMDB00707	237837	145352	125474				149364	221790	139429	527727	485794	310583		105053	163517	319652	252725	194829	155594	389170	166565				152456	119391	106209	102742	74221					174389	158491	152382
89	4-imidazoleacetate	Amino Acid	Histidine Metabolism	32349	LC/MS Pos Early	100001207	2055	127.05	645-65-8	96215	86856	C02835	HMDB02024		188689	169463	158785		133734	188571	257407	169815	626763	606337	723253	850880	973777	979513	818456	710178	796743	1035667	1262585	1191837	1140003	1022763	1041300	1101562	953331	1121853	1077198	1036845	1141110	1405958	1330412	1348940	1455716	1501078	1656003
293	4-methyl-2-oxopentanoate	Amino Acid	Leucine, Isoleucine and Valine Metabolism	22116	LC/MS Neg	100000551	2170	129.056	816-66-0	70	69	C00233	HMDB00695	471947	254590	283546	117764	139746	288576	8956431	10350447	4392552	33401264	31469532	32527402	448903	420824	666717	13469649	13482769	12876311	26094170	29928120	29015282	335734	474059	451601	17708370	16942814	16060579	6428228	3591013	3304772	157190	142347	217175	841686	845976	841142
294	4-methylhexanoate (a7:0)	Amino Acid	Leucine, Isoleucine and Valine Metabolism	62744	LC/MS Neg	100020628	3469	129.092	1561-11-1	15271	14536			2406424	2725100	2481735	2186858	2163940	1026634	1920943	2092947	1776367	1373116	1525228	1640480	2706010	2550783	2685455	2516884	2739977	2865214	2247490	2262185	2517445	3443595	3474724	3432269	2910569	2808027	3235038	2537814	2821348	2831031	2783567	2633275	2432233	2757378	2798060	2747357
374	4-methylthio-2-oxobutanoate	Amino Acid	Methionine, Cysteine, SAM and Taurine Metabolism	40732	LC/MS Neg	100003712	1635	147.012	583-92-6	473	460	C01180	HMDB01553								21575		174047	121796	130431				40070	57839	46275	114545	230563	136051				274011	177485	93781
3831	4-ureidobutyrate	Nucleotide	Pyrimidine Metabolism, Uracil containing	22118	LC/MS Pos Early	100000718	1095	147.076	2609-10-01	1571307	1278628			3432694	3298779	3277200	3591916	3468879	2207086	2971601	3474835	3534317	3281353	3359895	3361126	2071218	2271039	2191669	2104834	2133069	2067906	1959539	2152813	2015694	1911156	1869398	1965432	1950239	2065729	2004656	2080584	2173565	2094798	1850027	1952335	1856766	1284845	1178938	1212090
3870	5,6-dihydrothymine	Nucleotide	Pyrimidine Metabolism, Thymine containing	1418	LC/MS Pos Early	158	1280	129.066	696-04-8	93556	84456	C00906	HMDB00079			85899										760692	618226	583529	568912	700377	691609	444515	464354	570748	917918	903116	935800	1049857	994680	1012219	765884	768104	755762	1929525	1738284	1861237
3817	5,6-dihydrouridine	Nucleotide	Pyrimidine Metabolism, Uracil containing	61833	LC/MS Neg	100001425	1119	245.078	5627-05-04	94312	85115			1287266	1011308	1128386	1207373	1029686	685570	1462601	1711783	1238038	2239150	2044657	1597517	1377829	1174934	1345860	1388624	1709019	1678951	822548	1133036	1026639	1339665	1563725	1587613	1275714	1267637	1326039	1022241	875887	1033681	974022	1226718	1160968	1468667	1464235	1365178
4003	5-(2-Hydroxyethyl)-4-methylthiazole	Cofactors and Vitamins	Thiamine Metabolism	27673	LC/MS Pos Early	100000098	2310	144.048	137-00-8	1136	1104	C04294		105422	155738	217745	181505	206022	156086	305414	319908	230950	803654	849860	815966	1352511	1330164	1174997	1241983	1174808	1268906	1172732	1400797	1509578	1404934	1339812	1303485	1458049	1540261	1545026	1533134	1568030	1376509	1207964	1223832	1096127	1800878	1729439	1700718
126	5-aminovalerate	Amino Acid	Lysine Metabolism	18319	LC/MS Pos Early	100000454	2220	118.086	660-88-8	138	135	C00431	HMDB03355	948826368	927966784	959492352	974564992	920131072	670280192	868663552	947033600	967025088	793417920	802739648	782085056	1173590784	1191245312	1161522688	1074296576	1139896192	1156595840	921877888	985552896	981555904	1227290752	1270043520	1219702144	1179265152	1196148608	1163614848	1030873600	1009057472	1015332352	1253548160	1257600896	1211961728	135709808	137563296	135091872
1746	5-hydroxyhexanoate	Lipid	Fatty Acid, Monohydroxy	31938	LC/MS Neg	100001148	1267	131.071	44843-89-2	170748	149280		HMDB00525	4151795	4561046	4348860	2813648	2916144	1667203	2429321	2708568	2714606	2174733	2097400	2069768	966877	1079323	1038831	969470	918598	912093	758469	757874	748500	429915	501941	379337	465118	491459	377742	385052	408340	301572	262565	259278	267231	786080	991211	918598
110	5-hydroxylysine	Amino Acid	Lysine Metabolism	15685	LC/MS Pos Early	100000054	2790	163.108	13204-98-3	1029	1002	C16741	HMDB00450	1625456	1610106	1626293	1580896	1448490	879247	2444621	3112440	2467989	10867704	10407805	9935290	2076548	2042464	1958641	1665959	1630686	1707289	1346658	1580457	1432297	1742374	1856751	1901129	1782178	1977209	1863652	1668397	1749431	1712583	2247373	2330359	2244781	10204947	10389578	10420304
1781	5-methylhexanoate (i7:0)	Lipid	Fatty Acid, Monohydroxy	62745	LC/MS Neg	100020838	3542	129.092		12344	11839		HMDB31595	1631662	1985940	2051841	1941443	1903750	940958	1598084	1746002	1815530	1232058	1382272	1438511	796650	718082	851626	761736	705273	675361	636229	584861	670418	410597	444144	458618	377305	341764	463106	324575	342800	374956	232270	261432	215014	981592	1078933	1019626
3819	5-methyluridine (ribothymidine)	Nucleotide	Pyrimidine Metabolism, Uracil containing	35136	LC/MS Neg	100001446	1778.1	257.078	1463-10-1	445408	393058		HMDB00884	84281	100407	113239	150647	156819	84017	226882	267526	181826	425452	355632	363438	748549	731531	738234	400256	455649		67698		290510	883046	797673	833606	226426	265738	457929	289315	195765	181146	662283	797969	228941	283386	269990	319113
495	5-oxoproline	Amino Acid	Glutathione Metabolism	1494	LC/MS Neg	1021	738.5	128.035	98-79-3	7405	7127	C01879	HMDB00267	2418517	3207147	3676919	3059677	3842205	4476268	31416154	30082564	24695604	129934504	132720904	157167168	2910550	2988613	2438867	21959214	17619804	14111589	101138904	76398184	84926504	2750010	2529725	2322746	24036960	23303508	24138902	114791192	115249064	98823856	2535410	2033529	2505867	5881304	4438732	5459302
3129	6-oxolithocholate	Lipid	Secondary Bile Acid Metabolism	46336	LC/MS Neg	100001068	5033	389.27	2393-61-5	164960	144621			436156	382320	365661	324230	228646	143993	1070226	1287465	858388	615734	544569	491675	72734			392010	436735	446726	830856	828313	790791	84062			319772	423339	307432	846390	757595	752430		28691		158093	115910	110841
123	6-oxopiperidine-2-carboxylate	Amino Acid	Lysine Metabolism	43231	LC/MS Neg	100004499	965	142.051	34622-39-4	3014237	2282737		HMDB61705	2150854	2250036	2350179	2186167	2420221	1263459	2102809	2339428	2550066	2466622	2280141	2330209	2284082	2574525	2387180	2710755	2385122	2434959	2466775	2586051	2550284	2411067	2298363	2493357	2450940	2592312	2640747	2457272	2645791	2464533	2483186	2358158	2449116	2479175	2708243	2460637
3127	7,12-diketolithocholate	Lipid	Secondary Bile Acid Metabolism	31906	LC/MS Neg	100001070	4215	403.249	517-33-9	3080560	2338317			142071	159093	163874	55697	62126		688583	804011	549782	402034	356029	355955				410875	413668	403076	832502	968887	955681				347158	375235	321474	571216	566672	531432
3143	7-ketodeoxycholate	Lipid	Secondary Bile Acid Metabolism	31904	LC/MS Neg	100001063	4821	405.265	911-40-0	188292	163659		HMDB00391	9892577	9736601	10398265	5922181	5822154	3295154	9024284	10323579	8575260	31792618	31172648	30652244	2734408	2644007	2711915	3904176	3819366	3889435	17134864	19820304	19319346	1279476	1203567	1227104	4529610	4431626	4410458	22481790	21911182	21536174	2304217	2391616	2449499	780184	805340	859290
3783	7-methylguanine	Nucleotide	Purine Metabolism, Guanine containing	35114	LC/MS Pos Early	100001456	2175	166.072	578-76-7	11361	10883	C02242	HMDB00897	1215252	1183763	1168520	930677	842316	943743	1179401	1369206	1241641	2865015	2775426	2874650	4178797	4327699	4024196	4276972	4331194	4483560	4801098	5041800	4907844	4941729	4880799	5115272	5280226	5331949	5083805	5234372	5505871	5203508	4663383	4799431	4610077	2350563	1869695	1890945
1751	8-hydroxyoctanoate	Lipid	Fatty Acid, Monohydroxy	21239	LC/MS Neg	100000956	2300	159.103	764-89-6	69820	63018		HMDB61914	4896059	4843594	5233898	5340790	5168962	2857120	4876320	5447637	5091891	5767922	5351837	5154755	5192244	5191263	5177942	5230460	5093319	5230599	4365193	5121728	5152634	5213114	5348551	5217931	5305047	5241193	4995014	4912399	4662469	4754844	4941044	4912013	5145296	5056729	5414470	5433361
1783	9,10-DiHOME	Lipid	Fatty Acid, Dihydroxy	38399	LC/MS Neg	179	5180	313.238	263399-34-4	9966640	8142232	C14828	HMDB04704	8202274	1127923	8282685	2496266	7649967	6347375	8790762	9255058	6614800	7132866	7394842	6317753	16063188	9961584	9119251	7761327	15033702	16001272	7579216	17225376	14671963	2700523	1932169	14358043	2331587	20782872	14900200	14494254	6791073	12753779	1967009	13661007	2259917	2910753	13419106	13500086
1622	acetylcarnitine (C2)	Lipid	Fatty Acid Metabolism (Acyl Carnitine, Short Chain)	32198	LC/MS Pos Early	100000802	2282	204.123	5080-50-2	1	5406074	C02571	HMDB00201	453802	524889	563816	507940	546238	295951	405745	284846	475382	415768	292271	367302	270539	313309	169474	294970	231552	248911	319745	355456	318060	345329	308053	355706	298794	371680	346319	292692	410810	368617	231391	300102	283778	1125713	1011489	1086178
3746	adenine	Nucleotide	Purine Metabolism, Adenine containing	554	LC/MS Pos Early	880	2221	136.062	73-24-5	190	185	C00147	HMDB00034	3146169	3046617	2916640	3087778	2476165	1531181	12797504	14347218	7583767	4661577	5525114	5297718	7207267	7257763	6986749	17939648	18336392	23047404	15720800	11193848	8280569	11734714	12860852	12032597	29810252	29496676	26030398	20193678	20296972	19752686	12730266	13021718	14992100	1957271	1799322	1934126
3745	adenosine	Nucleotide	Purine Metabolism, Adenine containing	555	LC/MS Pos Early	798	2169	268.104	58-61-7	60961	54923	C00212	HMDB00050	10777855	9863717	10164364	13499707	11031657	8823761	32541144	35690824	20661004	7202948	8930514	7767956	13424121	14229000	12198295	8084843	8905732	5878468	3030153	6040474	6563785	18928480	19420600	16243277	11915550	14030596	15218056	11582709	10781426	9533494	23099044	22757610	23208498	5239170	4264922	4673740
3738	adenosine 5'-monophosphate (AMP)	Nucleotide	Purine Metabolism, Adenine containing	32342	LC/MS Pos Early	209	1013	348.07	149022-20-8	6083	10239183	C00020	HMDB00045	44905	37662	33728	114196	104632	51044	806170	850165	270413	408766	380313	377842	358491	467827	402597	1377162	1137051	1195197	326938	453902	666757	492084	455398	450303	1928253	1837705	1819297	600358	674123	611027	525014	496946	539648	274017	233214	238639
1480	adipate (C6-DC)	Lipid	Fatty Acid, Dicarboxylate	21134	LC/MS Polar	100000863	3000	145.051	124-04-9	196	191	C06104	HMDB00448	204741	235368	213448	237942	264589	156393	229112	200821	298167	236781	204145	217203	198676	189959	212865	223376	230780	184339	180967	195926	146388	179878	244377	222177	198522	222683	217512	207353	185919	180407	184511	149796	216916	242149	257392	227327
28	alanine	Amino Acid	Alanine and Aspartate Metabolism	1126	LC/MS Pos Early	811	1700	90.055	56-41-7	5950	5735	C00041	HMDB00161	21229040	19850436	23426816	27429742	18681690	22610516	171898528	190024160	133930120	606873920	600877504	616865280	634633408	689632896	646312512	756024320	671043392	688861888	807844224	824642048	856366656	433225024	430018272	448597824	494579328	527229536	509018048	684775104	730736192	654667648	24565674	24938836	26542002	169162304	169090080	166009984
575	alanylleucine	Peptide	Dipeptide	37093	LC/MS Pos Early	100001890	3055	203.139	1638-60-4	259583	227831		HMDB28691									58718	522223	575189	474334	95230			132854	90167	137068	252544	209997	293520					55402		138132	212426	162791				128889	128838	110317
3732	allantoin	Nucleotide	Purine Metabolism, (Hypo)Xanthine/Inosine containing	1107	LC/MS Polar	1002	1672	157.037	97-59-6	204	199	C02350	HMDB00462	111582	93454	117001	109636	84395	58002	162785	158358	123778	294663	301331	234422						24267	137311	141760	164119		37867	29003	30003	45588	23741	205143	151817	172146		23809		104118	83304	73364
18	allo-threonine	Amino Acid	Glycine, Serine and Threonine Metabolism	15142	LC/MS Polar	100000272	2511.1	118.051	28954-12-3	99289	89699	C05519	HMDB04041	101742	87152	125687	122209	88823	75601	145871	163861	160747	197594	259820	289387	639204	675480	628195	568411	565907	553237	540587	567139	566495	904760	1023474	1030097	945788	858097	821668	854639	793102	863215	470131	454630	467531	39469
1717	alpha-hydroxycaproate	Lipid	Fatty Acid, Monohydroxy	37073	LC/MS Neg	100001723	1920	131.071	6064-63-7	99824	90191		HMDB01624	1632501	1558021	1681277	1859733	1216217	776892	1526256	1838841	1509680	3024136	2805674	3294528		634724	5367295			5528747	6186824			7156983			7829697	7072771	8124010				10003774		7422465	2529783	2198974	2417519
297	alpha-hydroxyisocaproate	Amino Acid	Leucine, Isoleucine and Valine Metabolism	22132	LC/MS Neg	100000706	1840	131.071	10303-64-7	83697	75520	C03264	HMDB00746	2178726	2142416	2223912	2298897	2072570	1183007	2418371	2820464	2391515	10066721	9733938	9132820	146694096	134074072	139089488	137917904	143930016	145220176	108620128	129776512	128313504	193462240	197130432	198037968	191141904	189889504	189217360	218056256	217616624	212301952	197832192	202636880	194142576	3627031	3630970	3661957
358	alpha-hydroxyisovalerate	Amino Acid	Leucine, Isoleucine and Valine Metabolism	46537	LC/MS Polar	100001300	1052	117.056	600-37-3	99823	90190		HMDB00407	26302430	25809836	28201048	28197490	25867884	16638442	24302720	27093676	28015234	31706810	30743662	29301148	134765456	149415792	129162808	131580704	119554072	125533944	104324224	110740368	112993952	162938720	176057264	173336080	166873344	172957920	168657408	181621760	173820944	165809904	173746480	178028464	173411520	32264812	32856584	32991004
386	alpha-ketobutyrate	Amino Acid	Methionine, Cysteine, SAM and Taurine Metabolism	4968	LC/MS Polar	796	940	101.024	600-18-0	58	2829426	C00109	HMDB00005							833181	851621	400912	8022460	7577975	8707484	129517	144641	155090	1205990	1124207	1074377	3104738	3838882	3518935	115105	383490	341376	4698478	4705390	3825419	1265234	1020700	1006308				101233	96331
44	alpha-ketoglutaramate*	Amino Acid	Glutamate Metabolism	62101	LC/MS Polar	100002397	1916	144.03	18465-19-5					117321		187288	108901	59174		393846	327028	316853	1115626	950593	902086	450201	243757	328480	355382	444899	490361	875180	819928	874136	106752		279712	418472	544265	518706	1126149	813795	998613		248430	459753	556858		578592
1279	alpha-ketoglutarate	Energy	TCA Cycle	528	LC/MS Polar	93	2700	145.014	305-72-6;328-50-7;22202-68-2	51	50	C00026	HMDB00208	541469	431658	540700	515595	441554	513422	25671188	28517732	12498467	61160872	62781476	81249856	938791	1030778	872884	8196867	8367052	5430944	17044420	17378344	17077648	656913	702079	604144	13120526	9898526	8898194	7227192	6271929	6565048	580059	426870	741684	558210	579733	593540
81	anserine	Amino Acid	Histidine Metabolism	15747	LC/MS Pos Early	100000044	2924	241.13	10030-52-1	112072	100482	C01262	HMDB00194	86999	84728	83030	49684	72195		112574	134520	94632	419759	389231	386130	584941	664898	613553	589600	581974	579158	563094	658820	614256	318590	322480	322538	339618	346495	336488	528856	497186	460372	293891	302386	319403	55189	72938	108893
244	anthranilate	Amino Acid	Tryptophan Metabolism	4970	LC/MS Pos Early	1258	2606	138.055	118-92-3	227	222	C00108	HMDB01123	306389	253470	394782	445275	321853	134004	457135	416430	404816	686168	724963	762753	1247174	1346014	1156388	1040176	915827	1044834	1043304	1073776	1054440	1115173	1129100	1093869	849784	920890	944986	1091196	908127	1071979	971062	1021231	965840			217690
1113	arabinose	Carbohydrate	Pentose Metabolism	575	LC/MS Polar	828	1804.5	195.051	28697-53-2	66308	59687	C00216	HMDB00646	71520	54065	57034	113971	105260		403891	516380		402621			46613	83604	106986	243740		131686				59458				234894		84276		91183	96383			113932	62085
1127	arabonate/xylonate	Carbohydrate	Pentose Metabolism	48255	LC/MS Polar	100006115	2700	165.04						267696	301436	414744	399097	349984	277889	1180082	1162076	1076440	5404021	5335061	5055588	8862147	10991699	8137241	9354341	9295433	8770430	11013234	11462082	10729982	10489361	10672227	9040783	10511902	10253165	9852707	14239288	12422991	12205024	2522158	2688736	2834742	391741	465370	428552
1391	arachidonate (20:4n6)	Lipid	Long Chain Polyunsaturated Fatty Acid (n3 and n6)	1110	LC/MS Neg	229	5535	303.233	506-32-1	444899	392692	C00219	HMDB01043	1142918	1110644	1237950	887438	673674	248687	626729	739766	616914		494328	564238	877046	783758	753321	695687	814884	798372	850841	826517	742841	910417	844611	760216	838406	908025	768026	694579	592932	893310	383829	360948	353178	1911616	1657078	1328420
446	argininate*	Amino Acid	Urea cycle; Arginine and Proline Metabolism	57461	LC/MS Pos Early	100002769	2150	176.103	157-07-3	160437	140984		HMDB03148	471575	448945	468989	540165	453364	351361	391368	415114	438375	377291	360171	448960	624923	527998	541099	442157	481170	471326	142362	91479	143355	172843	177968	195456	132713	138275	124854	149783	90692	106015	185195	122802	132144	279343	291789	297072
39	asparagine	Amino Acid	Alanine and Aspartate Metabolism	512	LC/MS Pos Early	917	1225	133.061	70-47-3	6267	6031	C00152	HMDB00168	256388	238065	265729	246146	283001	154788	325718	290838	287497	254384	280069	336461	294564	373862	250530	337849	337791	321459	273359	305788	287286	317267	363340	366948	300225	364498	329208	294419	344068	349344	371421	412102	336936	236572	258971	298544
35	aspartate	Amino Acid	Alanine and Aspartate Metabolism	443	LC/MS Pos Early	234	1165	134.045	56-84-8	5960	5745	C00049	HMDB00191	23356000	22009088	23033658	24794028	23746876	17163740	33605868	37819240	32926482	25693228	25075724	24217392	22391640	22809636	22172706	26847804	27556292	28531708	38146272	42801368	42037652	20978604	21703628	20814244	32422046	33337084	32655022	46225964	46919584	46749952	22071476	22216896	21580564	20799444	21165992	21840358
1494	azelate (C9-DC)	Lipid	Fatty Acid, Dicarboxylate	18362	LC/MS Neg	2029	1276	187.098	123-99-9	2266	2179	C08261	HMDB00784	5688789	5518876	5731217	5762409	5574149	3125182	4902142	5552971	5627966	5922972	5443447	5323840	5550728	5509227	5122400	5488631	5434057	5254385	4644277	5309173	5183198	5252256	5164370	5064495	5241510	5431657	5060181	5460710	5120381	4709571	4994346	5098635	5010071	5412114	5445032	5439096
4044	benzoate	Xenobiotics	Benzoate Metabolism	15778	LC/MS Neg	100000008	1750	121.029	65-85-0	243	238	C00180	HMDB01870	15480403	16955106	17244770	17851866	18889718	10222652	16174838	20388644	19362090	18515906	17831862	19064458	26370822	25255924	25638900	27039696	24611532	25518664	23007860	26154802	24588296	27793476	31613890	33119942	28756750	28343932	27492400	26226004	28060450	26793692	21942808	24491884	22470050	27664306	25666910	29915832
3834	beta-alanine	Nucleotide	Pyrimidine Metabolism, Uracil containing	55	LC/MS Pos Early	244	1905	90.055	56-41-7;107-95-9	239	234	C00099	HMDB00056	5015967	4446102	5088811	3287777	2947152	3083930	2972229	4603588	4644780	7993942	9779205	5537179	24391762	23998828	25133644	22887578	22127984	22410556	30051686	27252564	26654084	38424488	36339864	40436440	43098456	38945224	38237636	35959256	38552380	35168652	42869336	38426884	42061308	2284632	2698984	1871715
4304	beta-guanidinopropanoate	Xenobiotics	Food Component/Plant	35101	LC/MS Pos Early	100001411	2145	132.077	353-09-3	67701	61020	C03065	HMDB13222	824304	738316	740628	807621	804496	482414	707350	707952	697342	936675	858445	819297	768500	831982	743485	748334	781710	754266	715945	813459	838451	818099	830980	870755	794937	805414	868034	826544	829900	768636	783462	867153	857699	1238094	1324139	1378843
310	beta-hydroxyisovalerate	Amino Acid	Leucine, Isoleucine and Valine Metabolism	12129	LC/MS Neg	1442	1027	117.056	625-08-1	69362	62571		HMDB00754	3220174	3461735	3227581	3373587	2189482	1660745	3190231	2265420	3542328	3059449	3252126	3440476	3085329	1997443	2796966	1949871	2990962	3033586	2193708	2004279	2623219	2306743	1575225	1741815	2287352	2678381	1828293	2184839	942525	1493882	2465107	2514567	2475544	3330549	3824959	3476801
6	betaine	Amino Acid	Glycine, Serine and Threonine Metabolism	3141	LC/MS Pos Early	799	1064	118.086	107-43-7	247	24219951173	C00719	HMDB00043	8813951	8195835	8640606	6319397	5880055	5059889	45635328	52206396	39583872	162536768	160043904	157289840	33618860	39074912	45754460	52638040	54703756	55642184	101534640	114035432	115756232	55524652	46937752	56098224	74754952	73370896	71751528	134601424	132137608	131298904	62542760	52899512	53369940	28834750	28605160	29594766
3967	biotin	Cofactors and Vitamins	Biotin Metabolism	568	LC/MS Neg	251	1913.1	243.081	58-85-5	171548	149962	C00120	HMDB00030	234249	209824	235885	272319	252130	173250	109453	130101	163685	136403	134532	138321	226620	213208	217757	108536	93199	94421	121983	130912	135535	242764	212740	239615	76700	100874	78353	174783	206463	191686	231111	214879	225579	141710	149239	162004
1317	butyrate (4:0)	Lipid	Short Chain Fatty Acid	40605	LC/MS Neg	1143	1062	87.0452	109-92-6	264	259	C00246	HMDB00039	2088596224	2776238592	2878740480	2753845504	3140824064	1337595776	2360668416	2892856576	2784829952	2068041472	2445457152	2327890944	2255459840	2392147456	2293876736	2309393920	2039896192	2241642240	1672391424	1946959616	1951563264	1871082880	2076249216	2074764928	1632364416	1783565568	2018842368	1333475840	1574488832	1557642752	1886088320	1767726464	1733427328	3348578304	3329876480	3225346560
1584	butyrylglycine	Lipid	Fatty Acid Metabolism (also BCAA Metabolism)	31850	LC/MS Neg	100001151	1470	144.067	20208-73-5	88412	79766		HMDB00808	162493	153318	164747	158423	196978	94142	172178	184327	198148	510712	520777	296432	534755	516596	503789	447365	401516	458849	443150	530182	408149	174875	276704	240761	242701	144367	174406	437869		417791	147398	180014	173169	130088	73025	149898
124	cadaverine	Amino Acid	Lysine Metabolism	15308	LC/MS Pos Early	100000110	3036	103.123	462-94-2;1476-39-7	273	13866593	C01672	HMDB02322	1198698	1099159	1186584	780823	615061	365046	619790	512333	556388	808437	796832	720584	198899040	195549600	195952816	194828512	198017456	204346384	195160544	215932048	215261488	249114512	256269232	257277104	247989536	261434016	254650048	262735328	253949408	257778592	259366768	264376624	253176080	705454	707688	792268
1319	caproate (6:0)	Lipid	Medium Chain Fatty Acid	32489	LC/MS Neg	926	2713.7	115.076	142-62-1	8892	8552	C01585	HMDB00535	421238944	552479360	548580608	542436480	567271936	272198624	463136864	532732288	532990976	346167744	407259200	400204928	188823632	189740032	196366048	182952224	168508240	176310080	133254232	131750800	148611936	58795760	60740012	60657720	47889036	50876148	56462584	34179804	44279444	38516364	13758002	12539243	10887796	383318112	393351136	365278592
1321	caprylate (8:0)	Lipid	Medium Chain Fatty Acid	32492	LC/MS Neg	932	4362	143.108	124-07-2	379	370	C06423	HMDB00482	19342618	20695768	20848686	14350786	15753476	7899744	11445248	14368069	13658155	7156455	6909363	7262140	2922056	2009583	2171287	2781531	2184798	1891765	2307425	1051540	2577532	1803596	2687517	1974145	898721	1266258	1669660	969607	1577648	2006933	2355163	1842808	974497	2493163	2710337	2529573
56	carboxyethyl-GABA	Amino Acid	Glutamate Metabolism	40007	LC/MS Pos Early	100003260	2085	176.092	4386-03-02	2572	2474		HMDB02201	276767	196739	156907	258366	202379	236192	334209	434147	318845	437025	406565	433798	197718	97512	128472	376383	384144	374041	394378	273710	340239	188010	140213	198040	298917	365813	295029	192406	226927	207693	139864	129956		282990	214550	315273
1692	carnitine	Lipid	Carnitine Metabolism	15500	LC/MS Pos Early	100000007	1978	162.112	461-05-2	10917	10455	C00318	HMDB00062	5105417	4903263	5177260	5294566	4996358	3327946	18490436	20874016	16219704	7319772	7332170	7044494	650856	766528	699134	11958155	12595833	12691143	35404816	39585752	40041092	6522970	6623337	6659032	18498326	19032032	19149890	50322284	50959768	49797896	16242691	16530109	15758190	16266381	16185928	17311296
78	carnosine	Amino Acid	Histidine Metabolism	1768	LC/MS Pos Early	249	2942	227.114	305-84-0	439224	388363	C00386	HMDB00033	268358	272593	330523	247581	266213	197610	3997579	4904146	3117214	23684188	23134518	22725352	24621472	26249100	24545116	23533112	22650368	22880856	7144239	8291525	8435981	483222	465718	499803	4232083	4616109	4553542	1511227	1399222	1416727	472450	461991	492266	460839	391272	439084
3066	cholate	Lipid	Primary Bile Acid Metabolism	22842	LC/MS Neg	136	5165	407.28	81-25-4	221493		C00695	HMDB00619	22843796	22456354	24648006	12256377	11514814	6092783	8366820	9963275	10266052	23186638	22592604	22123606	1242708	1280493	1255023	3166631	3141483	3187110	9011501	10032832	9348584	1694532	1677719	1461920	4140128	3848238	3634474	16241612	16070855	15812568	2107255	2185281	2139494	2548272	2640161	2732843
1957	choline	Lipid	Phospholipid Metabolism	15506	LC/MS Pos Early	1256	1961	104.107	67-48-1	305	149278	C00114	HMDB00097	35431764	32508614	34619720	22552562	21793638	29411360	84080392	95046440	73572872	359974496	342040736	332999232	20318724	21167296	20794984	66717304	68239744	73578728	210742256	231856832	241968720	39322232	39254816	38706372	93603408	95348424	93053472	211440416	219982576	213589184	50443260	50187192	48014444	94646040	82789472	83009808
1958	choline phosphate	Lipid	Phospholipid Metabolism	34396	LC/MS Pos Early	267	700	184.073	72556-74-2	1014	119298	C00588	HMDB01565	130573976	128149544	127996856	129563432	125287280	77728832	114619880	130064496	127731144	110797896	108591576	107310528	56097688	58972324	56618048	54394156	52630660	54858448	46661168	48390400	48199576	46731172	46873160	49986084	47630324	48178560	46112960	44649660	46787012	44063940	45945572	48344500	46526648	146893520	144915232	148144928
1273	citrate	Energy	TCA Cycle	1564	LC/MS Neg	1124	582	191.02	77-92-9	311	305	C00158	HMDB00094	1974805	1144999	2091933	943279	1811642	1264055	4701673	5636099	4219856	15566562	14021040	14113440	2533127	2368706	2266393	3831549	3966246	4418080	3479152	4049985	4159341	983829	2418744	1284605	2737108	3237076	2987824	2376942	3135595	2943429	2100929	1241128	2218814	1795033	1748684	1619257
419	citrulline	Amino Acid	Urea cycle; Arginine and Proline Metabolism	2132	LC/MS Pos Early	391	1520	176.103	372-75-8	9750	810	C00327	HMDB00904	35302176	33423276	34950832	37292168	34560532	26977836	42024736	46538424	41423876	71798448	71389136	71394312	18085448	17594712	16755800	22528322	22643628	22236800	23892472	25881068	25778828	18517156	19144964	19275764	23084380	22720640	21486078	14117170	15105168	13722125	17201164	16753499	16568379	45340836	44137376	43886992
452	creatine	Amino Acid	Creatine Metabolism	27718	LC/MS Pos Early	1221	1947	132.077	57-00-1	586	566	C00300	HMDB00064	1948843	1946776	2072796	2298726	2235495	1416300	4779656	5683975	4690023	14344650	14174426	13849211	2205867	2521427	2442640	6916514	6672332	6944512	23402052	25698964	26103560	2443265	2482988	2475889	9182706	9399314	9162500	35125936	35711216	34803072	1888861	1825858	1801401	6649793	6618161	6518672
453	creatinine	Amino Acid	Creatine Metabolism	513	LC/MS Pos Early	275	2055	114.066	60-27-5	588	568	C00791	HMDB00562	2017466	1923271	2103365	1833207	2042489	1325609	4339488	5044585	3935828	15280823	15268869	14741821	3468875	3498203	3460683	8388255	8634208	8274193	38750136	41309224	41766080	135625904	136393024	130923096	138245264	139557632	138269824	142304976	142254272	139563664	3371292	3066507	3275412	11864009	11633549	12224636
652	cyclo(gly-pro)	Peptide	Dipeptide	37077	LC/MS Pos Early	100001946	1349	155.082	3705-27-9	126154	112149			21043972	19622736	21538320	22518860	20337580	11573394	18521316	22322108	21330422	23976912	24096884	22218224	21055318	25334012	22289520	21845492	23029864	22314738	20445288	21597156	21265682	23703140	23938430	22635848	24083736	23720192	22611484	22518176	23926846	21287204	20435268	22975888	21159372	20851232	22377244	25302352
676	cyclo(phe-pro)	Peptide	Dipeptide	44875	LC/MS Pos Early	100001927	2766	245.128	3705-26-8	9837725;443440	3916578013445	C11847		3740034	3525071	3639673	3778715	3733071	2124372	3188827	3800935	3870214	3376361	3518038	3547007	3420108	3672741	3555073	3443539	3445820	3556550	3169556	3611500	3448440	3742257	3856246	3746790	3956010	4060147	4022878	3499781	3571368	3662875	4093956	4210942	4023941	3931378	3974684	4030291
677	cyclo(phe-pro) (L,D)*	Peptide	Dipeptide	43787	LC/MS Pos Early	100004636	2720	245.128		6992198	5360344			1066267	1037864	1072434	1140631	1066117	559769	1034533	1249774	1152450	1130899	1105869	1166844	1154685	1209729	1174210	1069837	1057215	1100293	949508	1044629	1124221	1098931	1166549	1233266	1130574	1234250	1121188	1114742	1139506	1094245	1109250	1082045	1093016	1230502	1147449	1209810
687	cyclo(pro-tyr)	Peptide	Dipeptide	43522	LC/MS Neg	100004363	2628	259.109	4549-02-04					8696525	8867240	8875162	10574285	9649912	5255612	9546805	9721998	9366321	11125450	8946965	8820082	9441114	9440941	9493451	9797732	9553244	11084101	8037030	11178005	10578390	9487497	9845862	10995771	9486748	9709212	9607738	9118910	9396182	8946844	9326054	9337495	9529624	9536542	9808691	10146652
688	cyclo(pro-tyr) (D,L)*	Peptide	Dipeptide	62872	LC/MS Neg	100021013	2608	259.109						1322236	1314093	1530832		1436728	758608		1363652	1396744		1312672	1491468	1288490	1627309	1356431	1520452	1353387		1410343			1642581	1519256		1486567	1562643	1584332	1386302	1579607	1335176	1394300	1394285	1458093	1434095	1357373	1553662
385	cystathionine	Amino Acid	Methionine, Cysteine, SAM and Taurine Metabolism	15705	LC/MS Pos Early	310	2270	223.075	535-34-2	439258	811	C02291	HMDB00099									35230	274381	261794	311079	935719	1119993	1051502	1206619	1027435	840711	1078026	1051483	1121739	1699561	1538491	1488814	1900651	1891524	1842720	1830556	1968710	1757088	2164987	1811593	2073387
387	cysteine	Amino Acid	Methionine, Cysteine, SAM and Taurine Metabolism	1868	LC/MS Pos Early	800	1475	122.027	52-90-4;56-89-3	5862	5653	C00097	HMDB00574	376325	343064	353814	346973	320206	198402	427755	474968	432347	4363057	4192004	3841719	1807905	1891147	1818202	1628143	1534362	1570635	2886563	3486130	3328785	1367446	1554488	1689782	1264315	1368779	1331118	2197935	2208706	2394751	1113865	1306689	836983	525718	570566	529703
392	cysteine s-sulfate	Amino Acid	Methionine, Cysteine, SAM and Taurine Metabolism	22176	LC/MS Polar	100000808	2273	199.969	1637-71-4	115015	102939	C05824	HMDB00731	297216	213268	202054	321450	239005	147474	1446328	1766960	1201310	3691037	3661148	3207303	1765529	1854376	1713139	1697859	1796353	1626466	2272227	2332552	2398277	858586	1146685	1083040	1576652	1578575	1252421	3968634	3319770	3431329	678352	756125	674502	362434	418592	376306
399	cysteine sulfinic acid	Amino Acid	Methionine, Cysteine, SAM and Taurine Metabolism	37443	LC/MS Pos Early	100002113	597	154.017	207121-48-0	109	107	C00606	HMDB00996							27734		30485	304626	305977	351754		79085	56535	54681	40651	39286	224809	185387	180850	51749			48248			255807	231177	213906
492	cysteinylglycine	Amino Acid	Glutathione Metabolism	35637	LC/MS Pos Early	278	2132	179.048	19246-18-5	439498	58762	C01419	HMDB00078										840881	813029	890273		251260	299489	162050	120475		450955	595124	582318	219244	400260	310067	179877	201797	216147	347748	370803	284246	153575	267781			130555
3845	cytidine	Nucleotide	Pyrimidine Metabolism, Cytidine containing	514	LC/MS Pos Early	827	2124	244.093	65-46-3	6175	5940	C00475	HMDB00089	894520	700033	749199	1018660	983734	804295	849074	1258795	1467460	2399427	2481392	2160390	1348401	1567606	1063498	784748	720252	653456	1158108	1228240	1087858	930355	1050825	901768	799453	638308	695316	996037	1062805	1167254	1060269	901075	1060419	777915	534660	520101
3841	cytidine 5'-monophosphate (5'-CMP)	Nucleotide	Pyrimidine Metabolism, Cytidine containing	2372	LC/MS Pos Early	282	835	324.059	63-37-6	6131	5414497	C00055	HMDB00095				49083	45932		521536	517787	151199	211820	222736	261440	193380	223475	187363	569127	514481	519683	174742	201162	198867	195494	178194	171504	1011929	959348	1042698	257965	244263	236081	219274	211306	243219	219757	213520	202328
3846	cytosine	Nucleotide	Pyrimidine Metabolism, Cytidine containing	573	LC/MS Pos Early	881	2060	112.051	71-30-7	597	577	C00380	HMDB00630	156051	128625	108096	69562	98207	102251	995284	1039417	733579	3644570	3556858	3540617	4991612	5271179	5093359	6779207	6679033	6633283	10261944	11282225	11026727	5844109	5864000	5441050	6445248	6491119	6355216	7046396	7132086	7081636	5145068	4691279	4870209	180553	149757	160662
4345	daidzein	Xenobiotics	Food Component/Plant	32453	LC/MS Neg	100001219	3566	253.051	486-66-8	5281708	4445025	C10208	HMDB03312	105577	101088	107798	129153	124473	50285	103134	119749	116683	125022	115254	106980	109819	127719	119014	132392	121562	135549	136522	107375	96907	119152	133905	129945	134937	135552	108194	111524	128273	115223	117456	122967	125886	137198	116429	122237
1691	deoxycarnitine	Lipid	Carnitine Metabolism	36747	LC/MS Pos Early	100001662	2052	146.118	6249-56-5	134	705	C01181	HMDB01161	301440896	285221600	300906528	303154784	288636768	189840944	273010912	304803296	299263840	322310144	322655104	302866880	320393504	318062592	315600128	288736288	300935552	299132384	253597584	280351168	279043104	312027744	322491456	307697952	297718272	306369280	297840032	263304144	261843056	261934224	295149888	285833408	290459776	310910336	310606656	315506944
3091	deoxycholate	Lipid	Secondary Bile Acid Metabolism	1114	LC/MS Neg	302	5294	391.285	83-44-3	222528	389318	C04483	HMDB00626	325892832	324580288	342194400	444507488	413796832	228432496	293540512	336619104	346597824	411868192	381756256	384859552	317610560	325528352	310583168	226468544	216944368	229984592	250228256	258390736	243854608	541888512	538161600	548190720	412582112	392801824	371720352	449280192	448673088	442993088	561523776	556384640	574655488	490963872	468030656	473047616
5240	dexpanthenol	Xenobiotics	Chemical	38314	LC/MS Pos Early	100002376	1740	206.139	16485-10-2	4678	4516	D03726	HMDB04231	59236	94525		161631	151573	474618	227622	204860	237398	190362	188681	124721	120501			482286			109356	137392		113403	92794	313691	69305	84859		137627	211215	198098		303991	179556	184140	102908	68552
470	diacetylspermidine*	Amino Acid	Polyamine Metabolism	62105	LC/MS Pos Early	100020242	2510	230.186			25944163			1083512	1147459	1132228	1294458	1271816	780231	1122666	1279864	1387347	1661572	1434809	1678205	2565848	2510874	2335462	2341110	2400957	2505566	2359447	2969941	2660486	3802499	4258255	4046534	3762989	4041513	4098486	4730835	4327017	4476972	4064998	4357928	4202361	2210808	2341741	1948029
4216	diaminopimelate	Xenobiotics	Food Component/Plant	15130	LC/MS Pos Early	100000115	2569	191.103	1476-39-7;2577-62-0	439283	1267353	C00666	HMDB01370	79838					121821	117338	147097		497440	514364	532178	519714	547433	470701	509932	506212	492433	627444	775502	977889	244974	333839	298772	285783	308619	296886	350059	393014	385377	114390	122088	118836	371529	325953	319952
4351	digalacturonic acid	Xenobiotics	Food Component/Plant	21046	LC/MS Neg	100000934	603.5	369.067	5894-59-7	6857565	5256901	C02273	HMDB39721	27122	34939	56432	34531	63023	41248	141142	150410	136734	147623	140501	130819	197953	208264	175948	209167	161369	245039	223473	222667	236207	168455	154669	153056	398486	394870	525594	429074	271677	293435	185544	155187	183412	90600	93247	58270
1390	dihomo-linolenate (20:3n3 or n6)	Lipid	Long Chain Polyunsaturated Fatty Acid (n3 and n6)	35718	LC/MS Neg	100001739	5596	305.249	17046-59-2	5280581	4471954	C03242	HMDB02925																														400068				154079		93419
3801	dihydroorotate	Nucleotide	Pyrimidine Metabolism, Orotate containing	601	LC/MS Polar	923	1910	157.025	155-54-4	648	628	C00337	HMDB03349	155313	144095	148051	156871	143979	94456	386050	317973	275352	102079	126328	150488	138267	148016	120675	224441	196452	217626	123197	142903	166347	136007	140256	129283	217999	270431	218601	129414	112422	123650	122998	129256	125771	136347	119559	110614
425	dimethylarginine (SDMA + ADMA)	Amino Acid	Urea cycle; Arginine and Proline Metabolism	36808	LC/MS Pos Early	100001810	2850	203.15	102783-24-4	123831	110375	C03626	HMDB01539	3817768	3290894	3322009	3818289	3533862	2027670	3748650	4282282	3948775	7200972	7031704	6726798	4632420	5030019	4804217	4706790	5156742	5045093	5872583	6691322	7091663	4165479	4054544	4579487	4358436	4349077	4140761	4152132	4211691	4566348	3647084	3836230	3233904	4190390	4724580	4105116
5	dimethylglycine	Amino Acid	Glycine, Serine and Threonine Metabolism	5086	LC/MS Pos Early	806	1104	104.071	1118-68-9	673	653	C01026	HMDB00092	428171	857870	453577	428677	351617	398259	439729	409106	532065	1085110	397670	866111	366010	265352	322109	323565	277557	258042	860806	513602	420474	469568	362833	385765	410002	286019	385864	354456	327821	345172	353361	336920	374480	583302	564017	537538
1472	dimethylmalonic acid	Lipid	Fatty Acid, Dicarboxylate	42978	LC/MS Polar	100004251	2702	131.035	595-46-0	11686	11195		HMDB02001	102974	97079	135381	144269	116634	87027	144809	106476	150289	184369	153783	194681	137272	159710	150005	399028		110368	222050	114566		127051	155821	150767	250604	163143	196524	148527	187122	147102	139127	156705	165853	147621	119529	162170
1395	docosadienoate (22:2n6)	Lipid	Long Chain Polyunsaturated Fatty Acid (n3 and n6)	32415	LC/MS Neg	100001182	6034	335.296	7370-49-2	5282807	4445934	C16533	HMDB61714	405006	419720	470926	307542	317238	124139	283599	269319	279015	209822	247449	231652	99719	87301	109343		97958	100353	101434								37778					48682		760509	549297	437534
5244	ectoine	Xenobiotics	Chemical	35651	LC/MS Pos Early	100001635	1980	143.082	96702-03-3	126041	112069	C06231		1311961	1251153	1417635	1306682	1439769	906942	1124636	1157076	1262835	1029453	897164	892905	1418244	1530102	1302799	1239666	1168467	1203995	847215	942278	947670	1195831	1369404	1266625	1152248	1289971	1215195	901723	887068	880233	1204292	1264805	1119964	1294290	1351157	1295909
1265	erythronate*	Carbohydrate	Aminosugar Metabolism	42420	LC/MS Polar	100001320	2186	135.03	88759-55-1	2781043	2061231		HMDB00613	11958531	12527354	13473902	14623888	13371238	8311522	17199336	19182468	18391952	36603352	35010248	30805356	14368061	16350072	14199211	18462288	18076176	17771780	28727974	29272348	24467544	15455349	16660583	14957245	17689962	18178120	17211024	34127552	32607086	30734404	14755427	15096539	14940344	3689192	3292578	3490059
344	ethylmalonate	Amino Acid	Leucine, Isoleucine and Valine Metabolism	15765	LC/MS Polar	2054	2785	131.035	601-75-2	11756	11263		HMDB00622	173370	184300	208816	165391	184894	111163	199362	171064	185519	272371	277846	229085	186365	188265	137330	140755	130937	105582	151169	131112	146408	156508	173668	135452	178561	169729	198535	163030	231798		102805	106506	141709	2847956	2776535	2818815
4558	feruloylputrescine	Xenobiotics	Food Component/Plant	48518	LC/MS Pos Early	100006048	2862	265.155	501-13-3	5281796	4445108	C10497								208626	247667	138296	848410	818434	819738	1221914	1426873	1273202	1463926	1448794	1224028	1196501	1634545	1481175	1556576	1479900	1563042	1578162	1871730	1813537	1518649	1686535	1678663	1728166	1760279	1736206	400855	188366	305658
3920	flavin mononucleotide (FMN)	Cofactors and Vitamins	Riboflavin Metabolism	15797	LC/MS Neg	100000251	2390	455.097	130-40-5	710	690	C00061	HMDB01520	42951	53659	52258	45240	59148		52418	58246	56741	84451	61755	49594	66755	63681	69130	54743	64853	65715	48229	46013	55791	68313	77439	64371	104619	84504	71094	67914	69085	68903	73262	58732	118288	74538	62611	72113
76	formiminoglutamate	Amino Acid	Histidine Metabolism	43493	LC/MS Pos Early	100002500	1880	175.071	816-90-0	439233	388370	C00439	HMDB00854	1384138	1318082	1356472	1255901	1188408	832778	1495260	1795573	1532847	6780422	6725201	6726413	11216536	11178483	11135855	8491413	8746144	9014003	7543810	8414470	8449384	1211840	1202795	1365184	3280163	3304845	3250371	6146527	6091275	6146279	1557851	1548077	1634131	6024635	5654972	5705039
1183	fructose	Carbohydrate	Fructose, Mannose and Galactose Metabolism	48195	LC/MS Polar	878	2065	225.062	57-48-7	5984	5764	C00095	HMDB00660	75378	43384	228346		46416	102208	706549	797841	562137		224332		68809	44385	49615	547226	578669	546856	162107				85814	56639	90597	134851	118840	166216	133406		73347		97238	81339	72364
1074	fructose 1,6-diphosphate/glucose 1,6-diphosphate/myo-inositol diphosphates	Carbohydrate	Glycolysis, Gluconeogenesis, and Pyruvate Metabolism	46896	LC/MS Neg	100002180	551	338.989				C00354			30558	22695	28954	32699		89835	116560	71958	65122	122989	155126	97767	119941	116834	134544	88434	156021	87921		103745	78023	102931	90933	24120	42873	116099		65292	93464	67298	77986
112	fructosyllysine	Amino Acid	Lysine Metabolism	46227	LC/MS Pos Early	100005373	2784	309.166	21291-40-7	123708	110281					55081		43915		374406	453603	312278	528982	326513	354390	153790	144910	157139	342902	305792	377800	132122	168916	148048	101722	123648	124484	318030	323211	343786	109196	121342	93742	116555	115956	119620	78792	70773	64844
1234	fucose	Carbohydrate	Aminosugar Metabolism	15587	LC/MS Pos Early	918	750	164.092	2438-80-4	19466	2299091	C01018	HMDB00174	78468	57127					189715	110842	189267	350427	321519	321890				87639			288811	226355	240985				89224	117068	98829	238354	300343	234148
1283	fumarate	Energy	TCA Cycle	1643	LC/MS Polar	330	3084	115.004	100-17-8	444972	10197150	C00122	HMDB00134	117531	230861	551283	589768	464262	310969	3099411	3663149	2037731	1309518	1357580	1441262	935656	484271	269144	1922050	3130593	1776985	1412471	1270102	1158094	495307	392082	609865	4126409	4344449	3709527	2528273	1440456	1589265	735858	340365	412116	661643	1137950	1187230
1209	galactonate	Carbohydrate	Fructose, Mannose and Galactose Metabolism	27719	LC/MS Polar	100001026	3085	195.051	299-28-5	128869	114198	C00880	HMDB00565	252663	274334	270945	243115	346174	111687	539815	2489629	551591	10751132	9144582	3510473	495142	1176555	3387527	454707	569379	723364	1347297	1014278	855994	408756	511457	468019	496501	638860	1556682	3812878	632635	461264	261718	376831	335503	256716	191044	259957
4384	galacturonate	Xenobiotics	Food Component/Plant	20758	LC/MS Polar	100000873	3527.2	193.035	91510-62-2	84740	76444	C08348	HMDB02545	291326	464286				393222	32095194	34324856	23739244	32921924	30855624	28600824	733098	709492		24547772	8645893	24692910	8599500	28985820	29418412	1145187	45355	848394	27312294	27829996	25043398	48905112	39924512	40854920	728991	744586	1265133	195471		216246
55	gamma-aminobutyrate (GABA)	Amino Acid	Glutamate Metabolism	1416	LC/MS Pos Early	141	2048	104.071	56-12-2	119	116	C00334	HMDB00112	22524824	23722640	25130336	22295900	25200504	14418779	20928864	24971568	26226472	21957198	19864892	20298552	14629494	12717792	15465227	15375138	14944892	16936838	15830614	18641460	16031369	12734160	14162036	12328025	18485960	17221352	14464977	12971305	15045159	11049549	24962060	23413552	25050636	15582412	16653361	13895381
562	gamma-glutamyl-2-aminobutyrate	Peptide	Gamma-glutamyl Amino Acid	37092	LC/MS Pos Early	100001502	2380	233.113	16869-42-4		21403151			254553	232601	207010	203460	205213	110242	226167	243421	294197	488704	401187	349568	478467	479131	527905	454535	498930	520359	503700	588667	543500	572868	600430	539169	595133	565533	574311	653984	559849	608668	533696	518700	475904	425870	384923	354045
552	gamma-glutamyl-alpha-lysine	Peptide	Gamma-glutamyl Amino Acid	55015	LC/MS Pos Early	100010901	2784	276.155		65254	58747						48748	70436		53193		77679	237586		229766	124783	125253	79882	89231	55379	91132		75751	82618	71480	88395	56198	76368	86519	109802	94767	95992	75250				75211	59849	53429
553	gamma-glutamyl-epsilon-lysine	Peptide	Gamma-glutamyl Amino Acid	33934	LC/MS Pos Early	100001262	2725	276.155	17105-15-6	7015685	5378717		HMDB03869	75608	63415		90857	54262		135501	124400	128489	396702	244597	356708	143069	168013	162804	106300	147219	111295		212164	175267	164033	190651	170476	168837	184581	146394	227081	223245	221401	89890			50578	80751	75957
546	gamma-glutamylglutamate	Peptide	Gamma-glutamyl Amino Acid	36738	LC/MS Neg	331	598.3	275.088	1116-22-9	92865	83831	C05282	HMDB11737	29674	41416	25522	30867	35414	38753	226885	241931	159680	568898	601908	516671	257767	252148	228584	318203	278978	334987	411261	417061	391537	168363	171992	140964	263415	268989	267039	309495	443210	364684	166708	140440	146702	32775	51765	72381
547	gamma-glutamylglutamine	Peptide	Gamma-glutamyl Amino Acid	2730	LC/MS Pos Early	1140	1430	276.119	10148-81-9	150914	133013	C05283	HMDB11738		26975	29345	20203						110140	120764	133496	334288	315274	292643	287728	252652	280522	279499	294266	288145	386481	385138	359968	380885	352010	368165	399271	471550	381960	251613	215439	223782	47239		38882
548	gamma-glutamylglycine	Peptide	Gamma-glutamyl Amino Acid	33949	LC/MS Pos Early	100001294	1535	205.082	1948-29-4	165527	145071		HMDB11667	205968	211531	181994	218623	274943		212229	324395	266926	309154	532325	446382	1233846	1364489	1395287	1109614	1212101	1187710	861664	974496	1004417	1616644	1480871	1368411	1245468	1401089	1246123	1259384	1159758	1018033	867064	814460	931185	204009	248797	341404
549	gamma-glutamylhistidine	Peptide	Gamma-glutamyl Amino Acid	18245	LC/MS Pos Early	1235	2740	285.119	37460-15-4	7017195	5380197			177321	157541	192440							106590	155671	108252	276704	269378	253483	271884	279214	267411	246228	289435	308199	232605	297478	284417	285107	261018	277375	254356	289868	246378	236648	294616	279739	219588	212017	220759
550	gamma-glutamylisoleucine*	Peptide	Gamma-glutamyl Amino Acid	34456	LC/MS Pos Early	100001485	2940	261.144		14253342	21403145		HMDB11170	59134		77101	36758			44420	78291	32323	157360	173610	163211	521236	525858	594371	470195	482001	559205	455916	555364	640683	618673	545032	589370	584006	647369	585111	497157	584419	565658	385631	307819	340927	153194	140085	156043
551	gamma-glutamylleucine	Peptide	Gamma-glutamyl Amino Acid	18369	LC/MS Pos Early	1268	2991	261.144	2566-39-4	151023	133115		HMDB11171	100974		123004	63389		67128	360643	423531	340900	1044972	959321	899633	572879	485752	538729	942955	941554	901362	871199	914563	1007743	614449	639404	618519	905853	882323	869182	737405	833898	749441	373652	395231	419191	285307	243717	259503
554	gamma-glutamylmethionine	Peptide	Gamma-glutamyl Amino Acid	44872	LC/MS Pos Early	100001313	2640	279.101	17663-87-5	7009567	5373147		HMDB29155										205595	216009	199269	550554	580726	558824	703374	695604	689209	624842	806403	758815	908798	835253	810840	1014118	1019061	1036649	984462	1064034	953707	688079	680196	673314
555	gamma-glutamylphenylalanine	Peptide	Gamma-glutamyl Amino Acid	33422	LC/MS Neg	100000491	1825	293.114	7432-24-8	111299	99868		HMDB00594										54989	40199	42833	124071	113750	116410	135461	116744	98058	117330	113435	113905	158558	143739	147579	147249	141488	138465	177178	132377	145777	95275	107782	105576
560	gamma-glutamylserine	Peptide	Gamma-glutamyl Amino Acid	54914	LC/MS Pos Early	100009231	1351	235.092	5875-35-4		18691889			64724	52099	52557	57123	52623			65932	72113	227366	215053	259922	88989	112257	99961	101135	105912	92327	139813	134491	186923	269939	228088	236178	250131	238684	251066	263805	284739	220767	212237	182171	202479	36646		33260
556	gamma-glutamylthreonine	Peptide	Gamma-glutamyl Amino Acid	33364	LC/MS Pos Early	100001314	1750	249.108	5652-48-2	76078708	21403107		HMDB29159				25266									48934	63902	67042							191959	207794	191739	102076	94943	104895	222432	209108	172152	149641	180043	183749
559	gamma-glutamylvaline	Peptide	Gamma-glutamyl Amino Acid	43829	LC/MS Pos Early	100001126	2700	247.129	2746-34-1	7015683			HMDB11172	147800	146199		34853						212853	205804		1428186	804648	808846	626289	465261	526239	400175	512059	537742	768102	677632	676065	560317	526538	653720	540694	550406	588326	395842	269532	192566	431139	358725	456512
4205	genistein	Xenobiotics	Food Component/Plant	32448	LC/MS Neg	100001221	3754	269.046	446-72-0	5280961	4444448	C06563	HMDB03217	109104	116257	117506	141641	132560	48571	137806	160054	117220	162850	141241	133945	119765	132824	120337	147921	140759	136577	149388	126777	117247	143092	121307	135726	156820	148993	129627	111265	134663	131315	137606	140678	146575	144251	134663	102575
198	gentisate	Amino Acid	Tyrosine Metabolism	18280	LC/MS Polar	100000447	905	153.019	490-79-9	3469	3350	C00628	HMDB00152	96904	76218	114079	127411	107409	71589	90220	102424	112040	93367	114565	144155	154311	173360	132547	121701	123468	105487	127453	90146	128869	171915	180576	162939	153109	167199	142035	162297	182686	167516	189835	156519	182508	108175	94661	126314
1067	glucose	Carbohydrate	Glycolysis, Gluconeogenesis, and Pyruvate Metabolism	48152	LC/MS Polar	572	2342	225.062	50-99-7	79025	71358	C00031	HMDB00122	6401002	6169848	6116651	10791320	9573838	7214632	30209140	31450996	25415036	18967556	16251873	16009047	8606429	9209945	8002054	9147470	9642337	8636255	6481106	5664823	6097344	7565014	10877169	7421353	10547048	10216982	8683668	8568517	8159870	7570842	11705540	12591952	10732569	11797829	10346205	10613043
1068	glucose 6-phosphate	Carbohydrate	Glycolysis, Gluconeogenesis, and Pyruvate Metabolism	31260	LC/MS Polar	291	4537	259.022	103192-55-8	5958	19952394	C00668	HMDB01401	41304			47866	39850		145467	218891	161581	147413	180068	156527	104473	160645	72620	179473	185071	156227	81196	98314	72500	49443	54091		168110	160236	133298	79038	46012	38688
1241	glucuronate	Carbohydrate	Aminosugar Metabolism	15443	LC/MS Polar	100000257	3233.3	193.035	207300-70-7	444791	58552	C00191	HMDB00127		164173		198077	45742	151578	598290	742581	577067	3062233	2502386	2628434	244309	249756	256096	652429	643134	640227	1694125	1337128	1650610	267018	264764	268906	769576	741646	588034	2108078	1638329	1596646		263169	258524	140608	249741
42	glutamate	Amino Acid	Glutamate Metabolism	57	LC/MS Pos Early	561	1500	148.06	56-86-0	611	591	C00025	HMDB00148	143118240	135740928	141650064	161879344	156850848	104376400	178631888	198927472	180263632	449894272	437473920	423203072	109881224	112301312	109458416	138427584	143029248	140178400	294741120	325609344	328936640	101084960	104586632	101619600	149005776	152351504	148889104	385032192	391173408	381684416	126229328	130902448	120488632	172164416	169125856	165447904
51	glutamate, gamma-methyl ester	Amino Acid	Glutamate Metabolism	33487	LC/MS Pos Early	100001103	2170	162.076	1499-55-4;1499-55-4	68662	66546		HMDB61715	212934	263109	129127	244607	226835	54326	225876	238309	250162	327602	245750	407887	170161	168352	252825	265697	346818	158997	102562	308182	300834	304369	246234	254087	312031	307149	202091	373624	309301	321068	292922	261033	259580	212702	213355	126673
43	glutamine	Amino Acid	Glutamate Metabolism	53	LC/MS Pos Early	563	1291	147.076	56-85-9	5961	5746	C00064	HMDB00641	11149017	10927450	10860345	11207572	10129734	6140670	9641055	11491056	11770128	14817756	14302250	13553809	6922223	7681214	7161641	6946886	7411027	7160911	9564042	10124153	10400003	6281822	6488891	6608834	6611109	6966375	7132405	6984548	6452753	6972853	5277472	5182886	5433477	11040461	11405888	13053217
701	glutaminylleucine	Peptide	Dipeptide	42994	LC/MS Pos Early	100003160	3009	260.16						60900		107302	49704			106418	95995	108325	501409	406020	471808	135370	117254	64156	262742	238567	219364	433604	463567	430412	61106	116940	88592	218437	235061	230002	542299	499973	448410	77439	95867	64257	165401	159877	149366
4691	glutamyl-meso-diaminopimelate	Xenobiotics	Bacterial/Fungal	53163	LC/MS Pos Early	100008986	2555	320.145			23197980												46908			188900	246642	213921	163754	168342	202930	177189	212911	209513	213539	209990	184715	194559	181399	184163	217404	196769	182256	143059	187047	151190
1474	glutarate (C5-DC)	Lipid	Fatty Acid, Dicarboxylate	396	LC/MS Polar	339	2900	131.035	110-94-1	743	3618533	C00489	HMDB00661	18320706	17699780	18866690	16974980	15125820	9241839	14853288	16191653	16480145	14761319	13772722	13796091	7249683	8067071	6871643	6390160	6643843	6476587	5588936	5675664	5724013	4440445	5094934	4602020	4490287	4823085	4346042	4260430	3703247	3726478	2978347	3215471	3166227	8420289	8233173	8611934
118	glutarylcarnitine (C5-DC)	Amino Acid	Lysine Metabolism	44664	LC/MS Pos Early	100001593	2393	276.144	102636-82-8	71464488	21403175		HMDB13130							161319	252360	69908	146261		80784
1087	glycerate	Carbohydrate	Glycolysis, Gluconeogenesis, and Pyruvate Metabolism	1572	LC/MS Polar	1052	2070.4	105.019	600-19-1	752	732	C00258	HMDB00139	1929193	2104458	2173902	1102189	1251244	1066021	12869924	13003731	9576701	53831616	53745488	50339184	8310985	8384094	8018785	11452271	10929233	12264002	14034334	15203743	16535278	2610082	2938530	2999453	7401649	7510965	7461345	15713005	14287637	13494294	2053250	1903595	2184043	2012326	1388245	1601296
2524	glycerol 3-phosphate	Lipid	Glycerolipid Metabolism	43847	LC/MS Pos Early	100000258	580	173.021	29849-82-9	754	734	C00093	HMDB00126	431349	402733	407735	337723	319977	302130	474258	549416	474062	2538336	2859631	2380761	470439	540310	459154	1089522	906451	1095070	2597630	3073295	3312915	423785	466279	456339	1218280	1122288	1163655	5973999	6021505	5582043	520331	550916	501882	830190	780040	756179
1965	glycerophosphoethanolamine	Lipid	Phospholipid Metabolism	37455	LC/MS Pos Early	100001620	659	216.063	33049-08-0	123874	110410	C01233	HMDB00114	88933	126815	149033	86460	74792		49527	50378	55065	170112	186876	95349	357948	504871	442500	588291	503314	511318	407673	485300	557746	995322	981503	1055263	1055891	1183123	1165081	1113278	1018490	1028449	2120203	2344186	1731031	2180164	1990520	1899316
2529	glycerophosphoglycerol	Lipid	Glycerolipid Metabolism	48857	LC/MS Polar	100001619	2430	245.043		439964	388990	C03274		31761	40042	49433				281588	240772	255648	118380	109492	123068	56774	42815	53356	117982	156689	134244					36436		149780	173396	153479	36498	25094					65932	46194	50046
1967	glycerophosphoinositol*	Lipid	Phospholipid Metabolism	47155	LC/MS Polar	100001621	3850	333.059	16824-65-0	167572					16558					79384	79458	68494	311279	267600	244050				52775	37205	30234	79182	79468	70742	52069	62946	50156	123626	105820	86568	212188	205101	185480	97720	119818	110760	99447	94986	76940
1961	glycerophosphorylcholine (GPC)	Lipid	Phospholipid Metabolism	15990	LC/MS Pos Early	100000269	672	258.11	28319-77-9	71920	571409	C00670	HMDB00086	241301	266764	273129	246443	262985		161545	262705	246207	544894	510323	411869	713576	852715	824159	815578	717516	884700	739864	869619	826622	1420854	1460015	1474196	1410810	1432542	1280016	1405352	1428889	1353233	2722883	2738897	2275506	4335463	4082529	3668760
1966	glycerophosphoserine*	Lipid	Phospholipid Metabolism	57404	LC/MS Pos Early	100015666	577	260.053		3081457	2339060			32096	24885					45212	60750	52124	135190	103839	101239	227818	211515	186782	145562	194723	211453	191595	204326	182115	202716	229372	199262	225893	219085	200371	193890	208833	203738	242313	205169	219049		79800	61456
1	glycine	Amino Acid	Glycine, Serine and Threonine Metabolism	58	LC/MS Pos Early	340	1375	76.0393	56-40-6	750	730	C00037	HMDB00123	2010984	1600585	2373141	1773337	2036041	1198318	6366316	7975067	5688699	23968056	24158146	24607728	2440963	1832304	2437587	4582262	4488627	5902162	15194248	15983034	16445568	1310317	2743255	1615783	5403223	5965831	4376518	17622896	19497336	16232574	2094024	2589587	1370580	2250081	2594422	2134068
724	glycylisoleucine	Peptide	Dipeptide	36659	LC/MS Pos Early	100001790	3002	189.123	19461-38-2	88079	19972556		HMDB28844	101520		89694				423496	459273	345663	666956	713417	655607	193001	254667	224604	479826	507141	584948	520304	519194	468216	212911	204341	211905	300494	329717	297361	247497	310441	318761				279911	212867	187625
725	glycylleucine	Peptide	Dipeptide	34398	LC/MS Pos Early	100001258	3059	189.123	869-19-2	92843	83812	C02155	HMDB00759	89066	129320	80763	77027	106901	118850	507831	677364	443375	1114489	1211257	1133353	402638	435976	355355	869511	809636	814860	834357	866599	899229	482543	485787	555589	737175	693131	685070	638659	557046	539740		72146	57433	365761	315243	298804
735	glycylvaline	Peptide	Dipeptide	18357	LC/MS Pos Early	100000487	2734	175.108	1963-21-9	97417	2006926		HMDB28854	629487	642118	641423	455173	456730	550234	1997193	2332972	1755825	4205931	4064672	4363127	1430796	1436889	1353415	3317426	3233180	3281646	2983332	3176470	3044379	1890555	1962201	1971799	3173889	3205919	2945400	2291646	2394590	2285536	493999	458398	523621	1344886	1233240	1248999
451	guanidinoacetate	Amino Acid	Creatine Metabolism	43802	LC/MS Pos Early	344	1937	118.061	352-97-6	763	743	C00581	HMDB00128	103679	137570	159597	91682	71275	71897	316136	334310	285554	1343379	1312317	1493058	3675734	4114199	3743614	3948531	3675325	3560796	3707584	3654857	3641403	4399141	3822636	3659581	4517430	4515862	4357070	3806421	4318946	3749783	4577470	3987777	4572917	1495404	1278807	1410664
3781	guanine	Nucleotide	Purine Metabolism, Guanine containing	32352	LC/MS Pos Early	172	2032	152.057	73-40-5	764	744	C00242	HMDB00132	1970137	1795006	1712071	2145827	1897155	1538058	2069476	2618243	2559263	3387863	2902985	2783731	2606387	2753884	2496576	2958534	2683564	3100341	3531535	2933157	2717958	3816475	4030690	3524026	4755033	4001291	3575724	4438037	4533368	4366253	4314631	4107343	4605671	4744311	4243571	4368276
3780	guanosine	Nucleotide	Purine Metabolism, Guanine containing	1573	LC/MS Pos Early	1099	1728	284.099	118-00-3	6802	6544	C00387	HMDB00133	4275532	4020806	4334703	4916760	4341926	4347341	5874366	6723988	5488480	4159737	4298679	4877526	5380559	5644463	5271654	2450198	2480545	1471498	1437161	2868492	2610468	5456584	6385488	5916540	3849968	4788613	5853379	3401285	3346818	2973533	5342063	5517835	7051739	11435606	9907879	9928779
3778	guanosine-2',3'-cyclic monophosphate	Nucleotide	Purine Metabolism, Guanine containing	37139	LC/MS Neg	74	1480	344.04	15718-49-7	92823	369712	C06194	HMDB11629	72991					30016				32632			44044		43280		50824			66103	39614	35190	58137	50727	66141	82814	69134	75122					84871	86771	66333	66731
3941	gulonate*	Cofactors and Vitamins	Ascorbate and Aldarate Metabolism	46957	LC/MS Polar	100001586	2750	195.051	20246-53-1	9794176	7969943	C00257	HMDB03290							45765	162812		416041	355421	468697	614117	813726	918122	907543	903966	846410	829516	808495	701297	899120	959410	570826	1046741	1034960	955713	939374	865959	887464	661072	621034	671460			131567
4553	harmane	Xenobiotics	Food Component/Plant	27536	LC/MS Pos Early	100000799	3234	183.092	486-84-0	5281404	4444755	C09209	HMDB35196	660560	569954	561457	765549	647837	301482	969037	1238083	866446	705157	663003	720449	567295	525925	666040	1028029	709286	773778	494536	502726	545129	688559	792423	862718	807270	751976	734626	593723	566127	518488	781607	881359	561649	646995	595673	741249
2836	heptadecasphingosine (d17:1)	Lipid	Sphingosines	57427	LC/MS Pos Late	100015724	1377	286.274	6918-48-5	5283557	4446670			65866		63006		61106		104116	121308		545655	526028	454549	914217	978655	1018030	1029223	1077668	1154687	1573479	1449583	1339434	606560	502531	553433	863063	749181	783136	877568	854995	744350	402678	379561	401193	388897	448077	328845
1320	heptanoate (7:0)	Lipid	Medium Chain Fatty Acid	1644	LC/MS Neg	925	3670	129.092	111-14-8	8094	7803	C17714	HMDB00666	79264976	91299416	95777096	72225816	72432480	36043344	59814404	67601944	69885232	46801748	50815936	48059472	15208835	16064035	15285282	14606962	14649145	15240211	9722964	10577841	10439501	2109289	2913656	2581855	2770901	3416728	3591635	2215124	3483724	2640690	2115180	1718957	2314057	22898040	21434088	18862050
1384	hexadecadienoate (16:2n6)	Lipid	Long Chain Polyunsaturated Fatty Acid (n3 and n6)	57652	LC/MS Neg	100009394	5398	251.202	28290-73-5		13628094		HMDB00477	1586811	1554702	1635291	1090513	1187125	955585	1067037	1336037	1342048	1346752	1190011	1173576	1037789	1010607	1194930	1226948	1185328	1192035	1144991	1382336	1384916	1204402	1154666	873123	1220041	1247843	945691	1261870	1749582	1458359	1031785	1162387	1154476	1976008	1633207	1192035
2681	hexadecasphinganine (d16:0)*	Lipid	Sphingolipid Synthesis	57544	LC/MS Pos Late	100015865	1300	274.274		656816	571105	C13915		1080644	1053910	1864273	1344022	745093	1030206	1944215	2049018	1748302	1902278	2079691	961320	3276535	2017491	2442946	2946716	2060581	3260263	3242558	3196892	2127447	2108934	1271183	2103385	2092115	2194636	2560944	1997959	2451815	1487971	2410569	2525079	2914003	559566	764098
1590	hexanoylglutamine	Lipid	Fatty Acid Metabolism (Acyl Glutamine)	54907	LC/MS Neg	100001733	2780	243.135						97401	110238	82638	114154	142284	70320	101609	101036	121250	194861	171621	217052	184153	192503	173023	181434	172160	173900	109327	144384	119502
1603	hexanoylglycine	Lipid	Fatty Acid Metabolism (Acyl Glycine)	35436	LC/MS Neg	100001527	2900	172.098	24003-67-6	99463	89859		HMDB00701	113937	105183	100461	163511	152719		104827	136707	155722	605121	495428	495089	148388	167957	148048	155607	175967	162258	195638	204545	230857							133805	188914	153108
1908	hexanoyltaurine	Lipid	Endocannabinoid	63224	LC/MS Neg	100021223	3040	222.081		2245940	1680723			340597	367611	375651	323111	341100	167589	262277	309338	316481	263319	230467	221852	121518	145871	135480	141145	130719	119485	94706	123985	96012	57623	38458	50969	44481		41944	26702	37103	27370
4030	hippurate	Xenobiotics	Benzoate Metabolism	15753	LC/MS Neg	100000014	2106.9	178.051	495-69-2	464	451	C01586	HMDB00714							49691	72997	30536	229773	203674	188603		33935		53776	70048	59220	137712	185412	207745			61325	94324	83187	51415	208394	239650	219534	25656	30723	53070
82	histamine	Amino Acid	Histidine Metabolism	1574	LC/MS Pos Early	354	3035	112.087	51-45-6	774	753	C00388	HMDB00870	2168989	2181322	2202074	977159	946236	541269	1651630	1913841	1419433	5147483	5329787	4754623	12969874	13273690	12960944	12683700	12467641	12579845	10889404	12585913	12227671	14268041	14977030	14867465	14106194	14600652	14242856	14095112	14116841	13991486	15237117	14533530	13929030	10294560	10081106	10094492
66	histidine	Amino Acid	Histidine Metabolism	59	LC/MS Pos Early	355	2707	156.077	5934-29-2	6274	752	C00135	HMDB00177	2185038	2112062	2534163	2638801	2392708	706248	5461732	6538452	5007765	24899126	27338114	23698004	4174736	4295708	4133428	6964120	6541470	6855541	8522228	9380832	9575127	3965413	4341681	4388002	5459400	5993979	5502774	5881043	6517479	6071450	4562443	4176837	4282736	2884152	2886544	3131403
420	homoarginine	Amino Acid	Urea cycle; Arginine and Proline Metabolism	22137	LC/MS Pos Early	100000961	2882	189.135	156-86-5	9085	8732	C01924	HMDB00670			333238		335267		366056	437438	441698	492722	706162	576981	638486	612761	587255	596051	619857	666806	594545	724828	659764				206113	214020	175439		162317			189583		142695	147671	109334
421	homocitrulline	Amino Acid	Urea cycle; Arginine and Proline Metabolism	22138	LC/MS Pos Early	100000963	1908	190.119	1190-49-4	65072	58582	C02427	HMDB00679		63839	62111		47282	116378	127192	100285	159746	576624	487733	793043	1754877	2452900	1762129	2620878	1777765	1817818	2656215	1709933	1768438	2881403	2094814	1601441	3052717	2801628	2713271	1868831	2799343	1871261	3216802	2097534	2957609	3457152	2337110	3513546
382	homocysteine	Amino Acid	Methionine, Cysteine, SAM and Taurine Metabolism	15128	LC/MS Pos Early	311	2155	136.043	454-29-5	778	757	C00155	HMDB00742	178322	209734	177848	163501	200032	131742	174671	207629	233841	162164	159224	152427	251682	229692	209991	217554	209658	217478	156764	201848	200095	316689	278484	298089	262906	267484	256794	222026	235708	222568	299925	258086	248344	123081	110033	133589
21	homoserine	Amino Acid	Glycine, Serine and Threonine Metabolism	18351	LC/MS Polar	100000458	2875.8	118.051	672-15-1	12647	12126	C00263	HMDB00719	633242	708463	754877	935477	880088	541983	1121873	861858	1037848	2071553	2076939	2624765	1416965	1600834	1443707	1911689	2028372	1993877	3097305	3201793	3173170	3842826	4284185	3896852	4182816	4283348	3921901	5705799	5542144	5125405	2517310	2300395	2389932	1194353	1100531	1125730
4401	homostachydrine*	Xenobiotics	Food Component/Plant	33009	LC/MS Pos Early	100001550	1750	158.118	1195-94-4	441447	390180	C08283	HMDB33433	268105	142265	228593	270858	298424	54820	136694	291802	257772	248713	325951	318255	187507	274683	230391	251361	157767	183261	186231	173778	226282	304095	226049	443755	269180	345996	369166	236139	349391	275685	227692	197422	310877	302035	234794	246217
72	hydantoin-5-propionate	Amino Acid	Histidine Metabolism	40473	LC/MS Polar	100002514	2080	171.041	5624-26-0	782	761	C05565	HMDB01212	42931	56507	59926		53218		69901	36758	39774	50835	39857	44044	70183	50112	57335	45559	44372			48780	48952	65038	65707	61380	77463	56272	72167	53941	51417	63411	64374	80466	69159	97506	76128	56962
109	hydroxy-N6,N6,N6-trimethyllysine*	Amino Acid	Lysine Metabolism	62959	LC/MS Pos Early	100021123	2759	205.155						167234	164853	171361	183383	187332	101304	188245	218754	196701	152943	175738	169153	52202	58603	40480		73683	56639		43336														334319	283259	342435
4004	hydroxymethylpyrimidine	Cofactors and Vitamins	Thiamine Metabolism	57565	LC/MS Pos Early	100003365	2207	140.082	73-67-6	777	756	C01279		87422	94995	115544		78340	86902	136798	178666	167009	265909	208896	189096			50128		51836									85469								119186	113022	108546
3131	hyocholate	Lipid	Secondary Bile Acid Metabolism	34093	LC/MS Neg	100001279	5046	407.28	547-75-1	92805	21403098	C17649	HMDB00760	79723	57800	68644		52471
401	hypotaurine	Amino Acid	Methionine, Cysteine, SAM and Taurine Metabolism	590	LC/MS Pos Early	358	724	110.027	300-84-5	107812	96959	C00519	HMDB00965	78515	76314	83204	48966				43203	87473	174435	148335	127733								46545	59797			64206	35929	49958	58868	61220	48474	72319				45281
3721	hypoxanthine	Nucleotide	Purine Metabolism, (Hypo)Xanthine/Inosine containing	3127	LC/MS Neg	171	1291.2	135.031	68-94-0	790	768	C00262	HMDB00157	4118204	4365222	5049810	4870783	4873474	3651571	6814493	7950021	5770635	4682687	4005171	4143865	4089107	4056371	4217445	6610983	6480072	5082613	5257797	4628759	5556530	3966103	3733927	4211480	4904345	4808460	4897532	4239273	3634035	3550796	2789023	3362630	3591720	4645156	4761320	4676497
77	imidazole lactate	Amino Acid	Histidine Metabolism	15716	LC/MS Pos Early	100000263	2040	157.061	14403-45-3	440129	389128	C05568	HMDB02320	124111	114518	116703	66986	108205	30590	193070	207201	160138	1351006	1321953	1213183	2854776	3099364	2955378	2334479	2262782	2231970	2104481	2356180	2380727	115808	124113	122657	223228	248729	211364	556697	607434	571682	154007	145015	107900	103082	122484	103122
75	imidazole propionate	Amino Acid	Histidine Metabolism	40730	LC/MS Pos Early	100003434	2263	141.066	1074-59-5	70630	63798		HMDB02271	1223356	1335382	1123911	472436	307552	308342	3633861	3982550	2823402	167373280	167445456	165430992	520410656	518843296	527180448	482750048	487844384	507951424	415815520	463240032	464037888	237726224	234372112	244143248	219635312	229861632	225843408	203455152	204744224	199300704	125420800	125781464	125419976	57592620	57726432	59155176
272	indole-3-carboxylate	Amino Acid	Tryptophan Metabolism	38116	LC/MS Neg	100002185	1710	160.04	771-50-6	69867		C19837	HMDB03320	135671	140188	164794	169576	171761	73021	115770	141430	154714	153101	140819	120279	64262	79909	72131	65472	62067	70790	55594	71049	71235	45487	49643	44194	26441	37212	42328	41402	54934	49435	41418	44595	44135	186143	187668	179897
264	indoleacetate	Amino Acid	Tryptophan Metabolism	27513	LC/MS Neg	100001034	2200	174.056	6505-45-9	802	780	C00954	HMDB00197	153976	150633	161269	132573	141041	70507	128660	128362	140414	160985	142618	130028	106594	98412	100273	112448	111693	107012	110461	127022	119512	62738	77657	59102	75872	70259	77926	96507	102900	83935	31590	44263	43038
4195	indoleacetylaspartate	Xenobiotics	Food Component/Plant	39613	LC/MS Neg	100003110	1685	289.083	2456-73-7	446620	3845644		HMDB38666								35070		80425	55144	53978				43197	47283	62988	45112	70763	61185				51607	51875	63599	41014	36420	23857					17050
263	indolelactate	Amino Acid	Tryptophan Metabolism	18349	LC/MS Neg	100000463	2286	204.067	832-97-3	92904	83867	C02043	HMDB00671	88026	92355	87141		41203		254251	309457	214829	1933352	1877887	1790986	3050314	3363965	3229076	3001904	3164155	3096742	3648140	4201951	3971026	976722	1021851	965071	1325434	1221112	1066761	2554944	2877185	2580321	410784	336862	364284	410815	285030	511896
267	indolepropionate	Amino Acid	Tryptophan Metabolism	32405	LC/MS Neg	100001083	2795	188.072	830-96-6	3744	3613		HMDB02302	2518544	2717318	2873016	2381058	2439567	1152734	2031501	2325070	2350803	1799496	1837156	1768163	931613	938877	960554	946100	957184	955810	717788	837035	811112	1015727	993531	930166	964987	1034451	964726	747379	749181	680393	1253006	1184457	1186018	151689	142882	153868
4404	indolin-2-one	Xenobiotics	Food Component/Plant	43374	LC/MS Pos Early	100004318	2575	134.06	59-48-3	321710	284794	C12312		8644428	8061481	8652424	8524781	7266233	3813122	4803220	5042146	7464575	1656337	1648312	1568459	2722735	2739934	2601029	1017645	1049304	1078925	514458	520497	490226	1073815	1094209	1064478	295087	391950	316100	748957	732961	730288	599963	567433	640812	504299	458695	544638
3720	inosine	Nucleotide	Purine Metabolism, (Hypo)Xanthine/Inosine containing	1123	LC/MS Neg	361	1602.1	267.073	58-63-9	6021	21241953	C00294	HMDB00195	1741431	1905109	1945790	4278660	3986933	3119317	5161024	4782995	2991499	2893518	2556923	2693103	2788970	2353491	2315135	299811	683776				1737456	2755030	2303816	2290329	146920	168269	1354870	677330	265181	352774	1819442	2427552	35245	3005134	2575335	3141466
361	isobutyrylglycine	Amino Acid	Leucine, Isoleucine and Valine Metabolism	35437	LC/MS Neg	100001590	1420	144.067	15926-18-8	10855600	9030891		HMDB00730	168491	176554	184438	110708	215633	114159	263129	303656	243998	511213	447444	431767	1069775	1046291	1126418	1010345	1033911	882109	816514	906968	952002	1186367	1179169	1180499	934929	1137984	1030691	1073205		1108252	856365	818723	790337	364026	223538	273791
1444	isocaproate (i6:0)	Lipid	Fatty Acid, Branched	22273	LC/MS Neg	100000806	2570	115.076	646-07-1	12587	12067		HMDB00689	1099843	1633546	1743214	1592203	1605894	815990	1293597	1474990	1507300	926728	1137197	1246167	1039893	949897	979760	1022834	999582	852401	710026	671243	879421	797616	716192	705142	640139	614796	631465	533286	600209	628951	666547	595841	545011	1220880	1137296	1176765
326	isoleucine	Amino Acid	Leucine, Isoleucine and Valine Metabolism	1125	LC/MS Pos Early	376	2800	132.102	73-32-5	6306	769	C00407	HMDB00172	73303872	69162336	74122424	60975544	60094748	48126508	163823984	186228832	138225856	460628448	466269344	460581664	968209920	973519872	972910848	940586816	957433664	954938816	889253056	990836992	956936576	680349696	708421760	716254656	646007744	667083904	634966080	747868672	733930688	723141376	52569432	55795640	54540836	373967840	366075712	372214368
759	isoleucylglycine	Peptide	Dipeptide	40008	LC/MS Neg	100003169	1992	187.109	868-28-0	342532	303621		HMDB28907	227922	225551	266535	231260	272195	263647	1534086	1649029	1047225	3826174	3744165	3668645	455634	450670	451710	1852349	1743706	1526600	2495293	2112846	2667820	469982	361211	361808	1459271	1438043	1383785	1848017	1846841	1798062	342093	340498	343051	731505	693922	689195
3116	isoursodeoxycholate	Lipid	Secondary Bile Acid Metabolism	57577	LC/MS Neg	100002488	4809	391.285	78919-26-3	127601	113205	C17662	HMDB00686	205481	204580	226862	222494	198132	97831	141686	166298	151655	232731	189596	193162	34498	63152	49162		29883	39751				98883	88563	82033	76585	82105	67542		60121	36314	113720	130512	121541	138612	118362	97472
301	isovalerate (i5:0)	Amino Acid	Leucine, Isoleucine and Valine Metabolism	44656	LC/MS Neg	100000708	1564	101.061	503-74-2	10430	10001	C08262	HMDB00718	379689472	523103968	547034048	528036704	552161536	245805584	445315648	534458976	527397952	378724992	469617184	450256608	302730336	309658080	292838528	285772832	279760608	279866336	226545408	238938928	258841360	342447424	335927936	351531040	312435104	319110080	356509952	246173312	310682080	291232960	488171584	495323936	482519104	730375360	727945280	717840064
302	isovalerylglycine	Amino Acid	Leucine, Isoleucine and Valine Metabolism	35107	LC/MS Neg	100001452	1950	158.082	16284-60-9	546304	475516		HMDB00678	227746	223716	223378	293329	260282	152296	286162	333532	224264	505579	514987	485824	1406477	1218346	1359153	1193513	1100243	1263267	1121767	1188590	1256810	1344607	1099295	1388223	1209054	1220739	857285	1289554	1210592	1376793	975225	1010340	747553	288732	230284	368190
241	kynurenate	Amino Acid	Tryptophan Metabolism	1417	LC/MS Neg	98	2224	188.035	492-27-3	3845	3712	C01717	HMDB00715	1069302	1117665	1149967	1167091	1300035	688954	1022167	1267229	1166682	1208192	1091475	1062652	770087	819629	785213	889818	829508	836307	807962	959021	878322	818354	910492	877667	930850	930723	887351	825381	883592	842544	813101	808492	878456	1160014	1160106	1188479
237	kynurenine	Amino Acid	Tryptophan Metabolism	15140	LC/MS Pos Early	100000265	2739	209.092	2922-83-0	161166	141580	C00328	HMDB00684	1186533	1109665	1225256	1191910	1154293	790489	882584	868907	1027891	1132193	1179320	1231629	1284119	1344282	1273976	1058550	1002511	1018104	1188177	1352896	1354152	1340840	1508364	1315504	1184336	1178998	1103733	1394439	1404549	1256221	1331195	1386110	1247117	1088977	1036676	1157250
1084	lactate	Carbohydrate	Glycolysis, Gluconeogenesis, and Pyruvate Metabolism	527	LC/MS Polar	482	1468.8	89.0244	79-33-4	612	592	C00186	HMDB00190	1323079			1659720	1451254	2589625	77664672	84006920	54743212	321320672	312004704	310211200	7113585	9130611	6508547	57972416	58010008	59663748	180022832	217860624	187117440	9287186	12325327	9889793	111030496	111315120	112829424	293936192	241314288	266279168	6257083	6261463	5590538	2480003	2616746	2341821
286	leucine	Amino Acid	Leucine, Isoleucine and Valine Metabolism	60	LC/MS Pos Early	397	2864	132.102	61-90-5	6106	5880	C00123	HMDB00687	66753280	64350992	69219352	59100272	55818184	41876464	154050448	164765488	128929912	465180512	445657024	435417888	732187776	725741056	724859776	694567808	708330624	707874368	685607872	765032960	765797440	531121632	545110336	575336384	499779104	528107456	510721920	632180480	609322048	633889600	39095140	41154000	40499184	448742272	441303456	445169984
778	leucylglycine	Peptide	Dipeptide	40045	LC/MS Pos Early	100003185	2778	189.123	686-50-0	79070	71402		HMDB28929	401717	192326	249189	397705	383105	269852	1622075	1583045	1333045	4535369	4627344	4022609	646424	574555	571854	1599752	1459966	1425748	1895867	2174135	2384078	622773	693601	636377	1425071	1554043	1375847	1944637	1855841	1806427	732308	791095	717348	851030	787987	790577
4233	levulinate (4-oxovalerate)	Xenobiotics	Food Component/Plant	22177	LC/MS Pos Early	100000765	1433	99.0441	123-76-2	11579	11091		HMDB00720	652729	813754	891971	857657	783556	497283	805608	564522	778907	766653	766046	705785	707064	805414	653088	518351	620897	716027	660394	877466	841155	767534	781917	663618	508208	595833	479394	641764	650588	517420	621552	572530	621143	827298	631268	795282
2776	lignoceroyl sphingomyelin (d18:1/24:0)	Lipid	Sphingomyelins	57330	LC/MS Pos Late	100006298	3437	815.7	60037-60-7		24846875				188569		115419	208059			74976	119241							158709		94437	172931			132804			213124	169931		133389	189252	121913			176212		142764	133888
1661	linolenoylcarnitine (C18:3)*	Lipid	Fatty Acid Metabolism (Acyl Carnitine, Polyunsaturated)	57511	LC/MS Pos Late	100015831	1310	422.326						73245	85655	87567	83079	71149		154515	240595	158889	50905		52951				131640	123064	159548	55776		61797				235494	216222	272449		53982					35618
1910	linoleoyl ethanolamide	Lipid	Endocannabinoid	52608	LC/MS Neg	100006726	6150	322.275	68171-52-8	5283446	4446566		HMDB12252							110365															143149				162074						187598	208895	193681	144376	146348
97	lysine	Amino Acid	Lysine Metabolism	1301	LC/MS Pos Early	407	2850	147.113	56-87-1	5962	5747	C00047	HMDB00182	35440588	32961470	35474808	35919008	34967600	27325688	141666128	163081968	118442064	505405216	504970176	499044704	100109904	105315512	101130848	101797432	98126200	98767992	70422128	79091296	76131072	46234148	47752536	48499628	51289584	55763816	53441424	34770272	35547624	35816660	42881360	45823512	43792008	43542324	40644344	40847024
798	lysylleucine	Peptide	Dipeptide	40020	LC/MS Pos Early	100003196	3370	260.197	7369-79-1	4682588	3870665		HMDB28955		95558	81717			110633	141112	217559	170444	286600	295992	299237	145834	137594	153753	202522	278260	223302	151350	181095	208048	115752	100590	98160	243844	251933	237020	265046	284002	254081	81056	87454	108938	354058	315271	282332
1285	malate	Energy	TCA Cycle	1303	LC/MS Neg	409	615.6	133.014	6915-15-7	525	510	C00149	HMDB00156	8986989	11224657	10582093	11730229	13124190	10683070	46205488	47129840	39746608	26762016	27424086	26728132	16988050	15138097	16302525	52468368	54758924	55799620	35234608	38430632	40333284	14252644	14521709	14756313	57691312	58655428	55494580	34812904	34801368	34445852	16398232	18398312	16433560	20473334	20349032	19189940
1486	maleate	Lipid	Fatty Acid, Dicarboxylate	20676	LC/MS Polar	100000707	2640	115.004	110-16-7	444266	392248	C01384	HMDB00176	207522	250600	444732	196538	208964	175491	419321	471976	460031	267044	221080	322353	331460	231672	205227	290704	260262	238890	492702	547645	526946	132214	257292	198105	330828	408513	296209	552384	617249	513270	449300	213441	175553	412140	426184	515727
1303	malonate	Lipid	Fatty Acid Synthesis	15872	LC/MS Polar	818	3447	103.004	141-82-2;26522-22-85-0	867	844	C00383	HMDB00691	4887467	4741665	5556923	5907110	5588677	4074988	6034868	5797880	6757129	7495570	6706663	6497663	6298408	7130424	6398682	4887203	7896673	5271401	6725290	6969774	6488557	14049582	15666469	13945826	13166643	13980301	13649798	14383064	13582026	13271087	8055370	7935128	7783571	12344571	11395134	12302565
1140	maltose	Carbohydrate	Glycogen Metabolism	15586	LC/MS Polar	913	3329.4	387.114	6363-53-7	10991489	388469	C00208	HMDB00163	1221051	1121866	1180801	1833897	1642667	1289898	2191119	2310346	2223846	2323144	1984003	1468124	570467	633837	543837	374394	309891	391688	329194	294058	275873	525025	753487	550328	674358	710998	631063	574561	595584	603688	943436	815517	996787	2304994	1939089	1918582
1137	maltotriose	Carbohydrate	Glycogen Metabolism	44688	LC/MS Polar	100000276	4286.4	549.167	1109-28-0	439586	388669	C01835	HMDB01262	137240	122847	103412	146193	156154	110210	158058	184103	206062	195143	163842	80254	52690	45302	43076	34252							49477	28660	35326	46334							55011	58403	66250	61031
1188	mannitol/sorbitol	Carbohydrate	Fructose, Mannose and Galactose Metabolism	46142	LC/MS Polar	100001740	2320	181.072		5780	440	C00794	HMDB00247		66450	58033				779990	797108	674056	646421	670104	654826	146350	82816	81760	503465	503125	488866	874788	923829	1062292	94883	80834	51189	438093	460179	435781	712452	822426	502291	121573				50462	65597
4423	mannonate*	Xenobiotics	Food Component/Plant	62864	LC/MS Polar	100003695	2736	195.051	642-99-9	3246006	2496757			166536	182322	157571	157835	106781		179063	206633	232395	627269	663497	648764	1374864	1687918	1311614	1088112	1014243	1098757	645943	697107	693654	435200	493672	455114	416491	446457	410024	234009	230476	203384	365840	327870	352193	123542	107506	127367
1189	mannose	Carbohydrate	Fructose, Mannose and Galactose Metabolism	48153	LC/MS Polar	803	2200	225.062	3458-28-4	18950	141983	C00159	HMDB00169							363337	414039	322132	72163				62226	28083	288494	313402	260304			57602	119413	117032		142131	135247	154479	151528	85190	81931	121868	104160	139931	73427	49199	53703
367	methionine	Amino Acid	Methionine, Cysteine, SAM and Taurine Metabolism	1302	LC/MS Pos Early	415	2526	150.058	63-68-3	6137	5907	C00073	HMDB00696	31260576	32554380	32747336	31091170	32047660	32375346	56307640	58680836	48713628	154013184	150883344	150555488	242874160	262954240	245452528	285030048	268029824	277238880	252547072	264229760	260000352	298720704	306039040	301017824	328412576	347260448	335250624	304962496	306404224	297272928	287847840	289564224	286677152	35827000	34635648	36185800
371	methionine sulfone	Amino Acid	Methionine, Cysteine, SAM and Taurine Metabolism	44878	LC/MS Pos Early	100004635	1250	182.048	820-10-0	69961	63154												143737		82671	425902	401261	405452	353921	343165	352922	318655	381598	341172	463445	532103	446037	478426	473662	450564	491767	499227	514012	530043	536082	491387
372	methionine sulfoxide	Amino Acid	Methionine, Cysteine, SAM and Taurine Metabolism	18374	LC/MS Pos Early	100000039	1272	166.053	3226-65-1	158980	139840	C02989	HMDB02005	1321011	1388580	1415683	1558900	1383598	1298132	6065387	6836037	5247370	22635364	21715124	21558940	40317540	40620144	39063048	16785456	16778412	17629272	26370814	30247740	29014724	43705068	44813784	44496168	20536100	21321388	20814748	49942832	50692936	51464040	42519368	42885632	40053632	1993558	1726843	1737250
3873	methylphosphate	Nucleotide	Purine and Pyrimidine Metabolism	37070	LC/MS Pos Early	100001805	544	113	7023-27-0	13130	12578		HMDB61711	1028210	914951	848438	816301	815605	384319	657098	824473	940124	1056467	936298	760972	1137601	1333254	1292886	1094645	1033142	1377282	952547	1140636	1158972	1162309	1134958	1115543	1123646	1340524	1207343	1230075	1214230	1101247	881446	796534	926824	1555596	1272638	1256459
345	methylsuccinate	Amino Acid	Leucine, Isoleucine and Valine Metabolism	15745	LC/MS Polar	2051	2800	131.035	498-21-5	10349	9922		HMDB01844	15088878	14226559	15290516	16741878	14949316	9110298	14851365	16117026	17010168	21951690	21087484	21294296	18836648	21051296	17891446	17252896	17567432	17058824	15768422	16024324	16408356	13159134	14940903	13789679	13775159	13591111	13414011	13036824	11980953	12080061	8755797	9042371	8876112	13920881	13604149	13895210
413	methylurea	Amino Acid	Urea cycle; Arginine and Proline Metabolism	34378	LC/MS Pos Early	100001401	807	75.0553	598-50-5	11719	11227	C16363		196994	214169	191788	177083	202352	116032	193264	229074	225144	173414	211751	190712	181928	221672	198381	189951	177773	219271	160169	195834	219826	192823	172961	262635	197982	208047	214397	199357	184922	172999	181890	218115	183482	213568	202501	207808
2846	mevalonate	Lipid	Mevalonate Metabolism	39583	LC/MS Polar	30	1462	147.066	96949-03-0	439230	388367	C02104	HMDB00227	579642	592718	786272	800150	751397	442069	545487	733106	690853	651833	614081	757815	1248502	1524919	1270496	1246836	1052100	1093610	1375731	1346756	1294509	2090557	1855197	2082835	2328296	2405410	2221154	2477379	2564122	2327189	2598500	2505374	2864675	765157	793873	794775
2847	mevalonolactone	Lipid	Mevalonate Metabolism	48118	LC/MS Pos Early	100000772	1375	131.07	674-26-0	10428	9999		HMDB06024	358221	833207	750988	154079	488601	458821	874640	390889	900175	446939	247245	413379	971305	511440	682179	398572	366102	579377	356390	474644	396154	625567	699211	1004172	771143	820518	665447	1178271	1270161	987507	1485352	1059564	1318956	975581	273197	529054
1928	myo-inositol	Lipid	Inositol Metabolism	1124	LC/MS Polar	363	3506.3	225.062	87-89-8	892	10239179	C00137	HMDB00211	108552	98193	107576	104635	93681	108530	581742	601805	464530	6088217	5936159	5925047	348410	357501	327792	1187694	1240923	1276756	4931112	5241890	5156738	334464	365585	321183	1436158	1512837	1459053	6679034	6184660	6035033	279204	295507	292885	147198	122907	143029
474	N(1)-acetylspermine	Amino Acid	Polyamine Metabolism	32360	LC/MS Pos Early	1200	3356	245.234	77928-70-2	916	892	C02567	HMDB01186													137970	182332	175200	148636	167444	172659	152656	186053	196211	131403	110654	114676	132484	128364	147878	130740	120554	133017	118645	159836	142981
128	N,N,N-trimethyl-5-aminovalerate	Amino Acid	Lysine Metabolism	57687	LC/MS Pos Early	100015962	2186	160.133			34236878			32618984	31461498	31926562	32485368	29458492	17974860	27599208	30457164	30107204	26250792	25979288	25410628	12798812	12646465	11933879	10980744	11925991	11936280	9150903	10746993	10186016	6236397	6558434	6395312	6009437	6512173	6179332	5687622	5732511	5303849	4789001	4874389	4660842	36761172	35717328	37135108
443	N,N,N-trimethyl-alanylproline betaine (TMAP)	Amino Acid	Urea cycle; Arginine and Proline Metabolism	62947	LC/MS Pos Early	100020217	2470	229.155						2699999	2736903	2719548	2419513	2376403	1363688	3792388	5626133	3606504	11151033	10378744	10595399	14889119	16155310	14830471	12936425	12642773	13050834	8308924	13975888	13897241	7299941	9098917	9148906	7841392	7948032	7626310	10133311	9420372	9355706	6337516	7697792	7278497	880742	830490	905767
127	N,N-dimethyl-5-aminovalerate	Amino Acid	Lysine Metabolism	62819	LC/MS Pos Early	100020842	2290	146.118						873705	820827	829300	1381819	869253	667954	889217	825663	1224244	824134	1023550	995681	727924	748928	806529	862389	765951	863889	491402	511546	977714	628734	859566	839776	634457	1149041	701491	538052	734152	558305	568055	773007	968403	1345456	1248175	1284658
32	N,N-dimethylalanine	Amino Acid	Alanine and Aspartate Metabolism	63151	LC/MS Pos Early	100020371	1370	118.086	2812-31-9	5488191	4589713			6838345	6393146	6278307	6069841	5817530	3180066	4891941	6448828	6708530	5073071	5171229	5265466	1689233	2278175	2084488	2273801	1783187	1793024	1833361	1761430	1296944	1036946			992120	1018546	979631	848443	937099					11158721	11106986	15774063
71	N-acetyl-1-methylhistidine*	Amino Acid	Histidine Metabolism	43255	LC/MS Pos Early	100004299	2100	212.103		193270				940256	862034	1001270	667196	671054	422331	618800	676307	676150	649458	629948	594129	619029	660082	589803	610103	601654	574215	558926	658647	607823	663112	695957	713148	627673	676253	563613	641134	649276	587459	682239	679736	617138	708014	726725	745732
70	N-acetyl-3-methylhistidine*	Amino Acid	Histidine Metabolism	43256	LC/MS Pos Early	100002204	2056	212.103	37841-04-6	193270	19993498			304853	329893	322388	248671	288488	139677	230516	286037	255820	243907	214420	277758	250892	263222	269397	238480	223928	252030	227004	262685	265089	231041	272401	216501	261465	195324	255410	199989	295683	219101	234214	243802	185615	332807	361889	279218
53	N-acetyl-aspartyl-glutamate (NAAG)	Amino Acid	Glutamate Metabolism	35665	LC/MS Neg	100001612	575.3	303.083	3106-85-2	5255	5065	C12270	HMDB01067	18642	25322	32240					18674		45302	56812	40751	23320	33102	31800	39532	31166	34727	49471	56940	58547	49750	52005	53933	54528	66694	75374	48635	35088	66157	47412	40651	36991
125	N-acetyl-cadaverine	Amino Acid	Lysine Metabolism	43530	LC/MS Pos Early	100002249	2385	145.134	32343-73-0	189087			HMDB02284	2869821	2950797	2854845	1635066	1638801	978827	1449263	1705373	1701646	1502141	1384046	1422908	24015756	24385370	21719108	26245446	26215468	28131460	45544892	51518996	50709800	87497864	88546160	88132704	92282360	97200872	94406896	105559728	103062160	102316784	124241376	123730128	117088632	2481185	2557516	2503275
465	N-acetyl-isoputreanine	Amino Acid	Polyamine Metabolism	62309	LC/MS Pos Early	100020487	2305	203.139							66713	83503					76030		395963	347010	348391				303900	340512	280602	577159	550727	474020				395829	359237	395634	71680
30	N-acetylalanine	Amino Acid	Alanine and Aspartate Metabolism	1585	LC/MS Polar	1110	1564.8	130.051	97-69-8	88064	79449	C02847	HMDB00766	3682684	3925936	4065444	4437596	3882363	2527258	4104975	4561135	4794102	6241821	5936686	6106098	8926202	10067545	8519525	8770560	8674052	8605144	8340380	8660312	8570545	8873762	9581917	8931974	9103273	9328802	9038415	9353989	8598554	8382913	7788244	7568873	7903184	5453319	5293542	5298709
426	N-acetylarginine	Amino Acid	Urea cycle; Arginine and Proline Metabolism	33953	LC/MS Pos Early	100001266	2245	217.13	155-84-0	67427	60752	C02562	HMDB04620	299137	270267	244155	253268	264992	157997	264762	348264	349077	433767	461008	555229					124005																	1367788	1335080	1280194
40	N-acetylasparagine	Amino Acid	Alanine and Aspartate Metabolism	33942	LC/MS Pos Early	100001257	785	175.071	4033-40-3	99715	90090		HMDB06028	435049	426972	428946	479738	465803	298316	460178	524197	574054	631499	667318	624109	466010	465301	464348	451204	474712	495417	525951	586414	557897	342445	343165	358669	395850	395315	369014	528767	498113	481542	332984	372492	385285	1247647	1323728	1408563
36	N-acetylaspartate (NAA)	Amino Acid	Alanine and Aspartate Metabolism	22185	LC/MS Polar	100000787	3143	174.041	997-55-7;997-55-7	65065	58576	C01042	HMDB00812	2513697	1885485	2070403	2329103	1569116	800449	2257767	2633490	2034953	2589232	2552595	2053658	2374366	2286207	2448760	2369462	2942112	1886269	1214652	1625520	1664475	2752452	3428140	3781474	3789911	2840384	2604915	3157295	2060521	2361291	4325711	5777764	4249824	808262	941422	775124
430	N-acetylcitrulline	Amino Acid	Urea cycle; Arginine and Proline Metabolism	48434	LC/MS Pos Early	100001577	1010	218.114	33965-42-3	656979	571213	C15532	HMDB00856	317468	354218	349711	320435	277157	201429	306992	450388	398630	381173	426934	357489	336911	379416	344485	296056	321651	297081	279649	315356	275028	386923	393107	377560	369375	405859	422367	333931	429378	319472	414184	344135	383753	513696	524259	570803
388	N-acetylcysteine	Amino Acid	Methionine, Cysteine, SAM and Taurine Metabolism	1586	LC/MS Pos Early	1107	1416	164.038	616-91-1	12035	11540	C06809	HMDB01890							66162	101200	64698	271834	357334	225619	333342	351048	283620	328358	324859	282660	240482	227831	231957	135777	214998	238736	146886	121336	191253	121914	145992	127477	55277	76588	68704	116496	127551	48958
1267	N-acetylglucosamine/N-acetylgalactosamine	Carbohydrate	Aminosugar Metabolism	46539	LC/MS Pos Early	100006435	715	222.097		24139			HMDB00215	1179964	1297903	1283994	1401580	1376140	964827	10071868	11526384	8033697	6218880	6372507	6386530	1397790	1510758	1400439	4875138	4888700	4951414	3866386	4020792	3599512	1397446	1416643	1482811	3274937	3386118	2922727	4026445	4302412	3882716	1845767	1929920	1811153	1200603	1521137	1556931
45	N-acetylglutamate	Amino Acid	Glutamate Metabolism	15720	LC/MS Pos Early	100000282	1050	190.071	5817-08-03	70914	1266066	C00624	HMDB01138	2754111	2671562	2784903	2890966	2674371	1658760	2464417	2743667	3004821	3655145	3483681	4138119	3133241	3405998	3120383	3133976	3158574	3079977	3765530	4329336	4057178	1997597	2034751	2227114	2589425	2669552	2452713	3541469	3750186	3423901	2037437	2179800	2092203	3514231	3459332	3459094
46	N-acetylglutamine	Amino Acid	Glutamate Metabolism	33943	LC/MS Pos Early	100001253	845	189.087	2490-97-3	182230	158492	C02716	HMDB06029	2274529	2141740	2408872	2187516	1756142	1173940	1828785	2344501	2352652	1816468	2483623	2420454	2464704	2757692	2535035	3577570	2527673	2584481	3137295	2170436	2174467	1144603	1277935	1095318	1125842	1195873	1130239	1247771	1061163	1067739	1841607	1874573	1885104	2560303	2602819	2756471
2	N-acetylglycine	Amino Acid	Glycine, Serine and Threonine Metabolism	27710	LC/MS Neg	100001006	731	116.035	543-24-8	10972	10507		HMDB00532	178116	127257	151566	159274			169747	305610	187864	659469	614343	786168	519240	735101	681376	676483	696701	606999	975713	754085	829952	749140	633577	482507	657654	762118	661327	689172	898762	733555	672609	451085	518682	232046	389524	319641
93	N-acetylhistamine	Amino Acid	Histidine Metabolism	48679	LC/MS Pos Early	100006123	2287	154.097	673-49-4	69602	62805	C05135	HMDB13253	4828338	4715568	4806329	2416564	2447726	1266619	2586637	2907972	2967351	4494390	4219094	4454478	10160819	10333873	10121771	9586042	10002172	10113699	14396059	15058998	14886018	17966918	17205880	18599068	18815374	18759620	18976656	20850048	22158530	20797820	22203054	22533338	21054258	75952776	73899888	77418472
69	N-acetylhistidine	Amino Acid	Histidine Metabolism	33946	LC/MS Pos Early	100001293	2065	198.087	39145-52-3	75619	68142	C02997	HMDB32055	345862	337948	374168	409169	384189	210168	390302	411936	402929	586534	639775	602362	1841073	1990620	1869642	1666976	1649853	1564227	4202821	4658646	4614906	182107	143968	182960	192575	213826	200663	2113213	2058028	2007900	264603	285485	262588	340434	262817	306221
449	N-acetylhomocitrulline	Amino Acid	Urea cycle; Arginine and Proline Metabolism	62707	LC/MS Pos Early	100020513	1363	232.129						98568	75280	74907	75616	84481	29615		78796	97900	91115	98370	109372	122638	139448	127322	140565	93878	118743	110375	113270	102547	287389	226139	254215	268584	299040	270301	245261	288953	220792	244193	235280	252221	263590	245171	227202
328	N-acetylisoleucine	Amino Acid	Leucine, Isoleucine and Valine Metabolism	33967	LC/MS Neg	100001276	2325	172.098	3077-46-1	2802421	2081100		HMDB61684	1811863	1991496	1945111	2802146	2601187	1441332	2600928	2852606	2549498	3218649	3031611	3019406	6272854	6025527	6287669	7003666	6844582	6651925	6087930	6692562	6791850	6041793	5679707	5763323	5779841	5723293	5635094	4925284	4912005	4612388	4504100	4522163	4429827	2170537	2203521	2044280
287	N-acetylleucine	Amino Acid	Leucine, Isoleucine and Valine Metabolism	1587	LC/MS Neg	1082	2400	172.098	1188-21-2	70912	64075	C02710	HMDB11756	1028892	1063268	1173931	1306867	1269212	928403	1639120	1653441	1522823	2885259	2713390	2867903	5772578	6059073	5801091	6856821	6417649	6408477	6194619	6915886	6921699	7197769	6863446	6953797	7475397	7419197	7353872	6451188	6630577	6028428	5629449	5628171	5872087	1884069	1874461	1829106
368	N-acetylmethionine	Amino Acid	Methionine, Cysteine, SAM and Taurine Metabolism	1589	LC/MS Neg	1083	1787	190.054	65-82-7	448580	395338	C02712	HMDB11745	369491	358136	385192	371209	375457	176306	529658	614255	457292	2275576	2152610	2133611	6966114	7062686	7081825	8516426	8406730	8451118	6767181	8215461	7788555	12412252	12565152	12594902	14317469	14931598	14076492	11181174	11030196	10563000	12564073	12712297	13119575	874602	889935	913266
373	N-acetylmethionine sulfoxide	Amino Acid	Methionine, Cysteine, SAM and Taurine Metabolism	45428	LC/MS Pos Early	100005463	880	208.064	108646-71-5	193368	167798			2030329	1913878	1930927	1768201	1565380	1121117	1725116	1956874	1882609	1924762	1827391	1747462	4067440	4176079	3809544	2520234	2623255	2673563	3542995	3627709	3636482	6200830	5627914	5516908	3970996	3934132	3766501	6317793	5797297	6124264	5131676	5228245	5005254	1867663	1880185	1927107
1256	N-acetylmuramate	Carbohydrate	Aminosugar Metabolism	18354	LC/MS Neg	100000283	860	292.104	10597-89-4	5462244	74681	C02713	HMDB60493	361242	289637	296655	385598	333805	247100	360854	406339	332113	241199	234683	187280	276420	258114	293289	276616	350091	343287	221350	296485	284507	195564	212598	203286	196164	172876	188513	164616	163375	157616	146787	176423	165786	314445	296505	235428
1253	N-acetylneuraminate	Carbohydrate	Aminosugar Metabolism	32377	LC/MS Pos Early	1162	660	310.113	131-48-6	439197	10292217	C00270	HMDB00230	99269	312306	184930	317030		47376	1457195	1751319	1301121	188497	188462		38877	338746	442572	831310	632313	824468	399617	482649		451244	159504		980831	874436	862433				440438	489230	491312	269723	249013
130	N-acetylphenylalanine	Amino Acid	Phenylalanine Metabolism	33950	LC/MS Neg	100001256	2597	206.082	2018-61-3	74839	67404	C03519	HMDB00512	1188795	1257607	1244504	1887066	1862463	978849	1847463	2148991	1974454	2675346	2709926	2688130	4036993	4172436	3968254	5230122	4788440	4735766	4661989	4968352	5313759	5764361	5663849	5561939	6100062	6307709	6277763	5397453	5626891	5288096	6054381	6153604	6029061	1011605	1001664	1046093
431	N-acetylproline	Amino Acid	Urea cycle; Arginine and Proline Metabolism	34387	LC/MS Pos Early	100001334	1695	158.081	1074-79-9	322640	285677			2634442	2736827	2331716	2443900	2522704	1440775	2480056	2815712	2628811	2815394	3232879	2951479	2813800	2551642	2807239	2829051	2294353	2386308	2806992	2549908	2967601	2413456	2281751	2382877	2395398	2354834	2399609	2560510	2622676	2061553	2255507	2229277	2245497	3889377	3447047	3721164
461	N-acetylputrescine	Amino Acid	Polyamine Metabolism	37496	LC/MS Pos Early	192	2230	131.118	18233-70-0	122356	109095	C02714	HMDB02064	2430963	2472103	2670276	3062739	2955917	1541869	6609437	7881684	8784029	61705752	57971220	59078668	84237728	87868920	81986456	73532344	76139760	77821752	117350336	122671568	116149328	99323552	96603200	100023648	95730824	98310384	95900488	129424240	129696272	128739392	110346824	107757264	107188136	24835302	24130702	24387586
10	N-acetylserine	Amino Acid	Glycine, Serine and Threonine Metabolism	37076	LC/MS Pos Early	100001851	800	148.06	97-14-3	65249	58744		HMDB02931	323042	324070	321315	240132	243865	242971	380513	479281	395826	605792	650781	608125	252855	302315	420063	519874	564528	410912	652133	645958	739238	399022	370153	458475	480949	546745	566628	455155	578679	539630	286668	487129	486748	293901	239920	276458
404	N-acetyltaurine	Amino Acid	Methionine, Cysteine, SAM and Taurine Metabolism	48187	LC/MS Neg	100005466	800	166.018		159864	140553			264411	336945	343174	356663	358502	190162	543432	604440	501994	499554	537254	676419	187403	192521	200095	582516	405536	424146	519045	299871	511127	194808	171453	183414	307623	337260	425089	202405	269016	242469	189392	174590	179705
17	N-acetylthreonine	Amino Acid	Glycine, Serine and Threonine Metabolism	33939	LC/MS Polar	100001274	1700	160.062	17093-74-2	152204	3841173		HMDB62557	606158	596967	677533	654336	520017	354327	849193	798413	709403	1640272	1542157	1423556	710813	759588	664650	840868	830285	828159	992897	1060918	949800	563830	666711	588755	790483	854072	825098	924908	751326	832057	593007	602712	544265	1038151	952176	1024490
227	N-acetyltryptophan	Amino Acid	Tryptophan Metabolism	33959	LC/MS Neg	100001254	2630	245.093	1218-34-4	700653	610602	C03137	HMDB13713	41894	42508	70362	37029	67893		77194	46966	96492	171224	147059	157302	399309	410827	403598	457099	442270	473256	478298	514473	530763	447614	466113	426250	435675	456770	456276	421605	426697	415313	370040	353934	376281	147812	108664	81920
150	N-acetyltyrosine	Amino Acid	Tyrosine Metabolism	32390	LC/MS Neg	100001104	1680	222.077	537-55-3	68310	61606		HMDB00866	307091	308298	296423	309503	302339	164837	885917	369932	319005	490039	534194	475537	809522	787763	814739	936019	835256	886678	770289	847833	823276	702621	767654	723215	768032	757909	727323	660950	677695	684483	660935	661662	669817	455609	335089	344739
352	N-acetylvaline	Amino Acid	Leucine, Isoleucine and Valine Metabolism	1591	LC/MS Neg	1084	1704	158.082	96-81-1	66789	60154		HMDB11757	851485	854160	887885	1175182	1279799	658261	1164905	1390528	1248118	1557687	1557941	1482492	3222713	3329977	3277384	3870084	3658080	3573761	3123964	3485821	3567738	4545768	4625830	4671316	4604137	4851029	4610639	3941798	4045229	3811633	4648623	4685924	4766415	1920207	1894727	1932233
433	N-alpha-acetylornithine	Amino Acid	Urea cycle; Arginine and Proline Metabolism	32984	LC/MS Pos Early	100000285	2000	175.108	6205-08-09	439232	388369	C00437	HMDB03357	817092	831813	854055	725929	732287	469155	1175916	1244721	1364520	1829620	1777631	1864256	3311763	3478836	3262357	3015593	2840602	2805941	1616172	1854206	1768433	2595396	2745918	2537031	2495602	2477007	2434948	2096648	2118274	2052307	2647298	2492272	2489809	1338569	1385060	1531456
329	N-butyryl-isoleucine	Amino Acid	Leucine, Isoleucine and Valine Metabolism	63416	LC/MS Neg	100021475	3425	200.129			16412598			340895	343459	382753	686494	653354	323663	725174	830082	648574	1632680	1505663	1482803	4793813	5034489	4779050	5080696	4871798	4884492	4085770	4730445	4586323	3191021	3193793	3021051	2883369	3045491	2897024	2508486	2477811	2393940	1428249	1389305	1495346	640152	571503	529661
288	N-butyryl-leucine	Amino Acid	Leucine, Isoleucine and Valine Metabolism	63415	LC/MS Neg	100021474	3470	200.129			14028016			852589	858900	940501	1334194	1243369	702892	1495802	1616107	1564460	3174078	3007033	3025101	6698160	6860763	6571811	7068856	6952265	6897550	5819727	6933653	6436897	4890873	4660501	4935643	4717791	4544790	4492026	4002522	4158923	3779909	2605172	2606794	2637858	1618300	1544250	1526523
132	N-butyryl-phenylalanine	Amino Acid	Phenylalanine Metabolism	63406	LC/MS Neg	100021469	3645	234.114			14753680			1037025	1054468	1129470	1607150	1610750	846073	1524302	1751751	1667305	2262487	2137714	2141303	5352166	5304025	5371267	5590595	5497724	5466710	4620376	5289611	5168761	4721803	4768050	4859877	4590788	4725970	4512038	4242988	4056712	3992541	3739998	3877603	3960644	864345	822418	879445
34	N-carbamoylalanine	Amino Acid	Alanine and Aspartate Metabolism	52340	LC/MS Pos Early	100006369	950	133.061	77340-50-2	426409	377278			1225407	1182875	1261933	1396074	1574050	949429	1295207	1353208	1407222	1474938	1424858	1400674	1902479	2016922	1921732	1844334	1827969	1806361	1585299	1633222	1657842	1862484	1937167	1946091	1738283	1899001	1826142	1623442	1692146	1596202	1724783	1830736	1821141	626322	627782	636144
3800	N-carbamoylaspartate	Nucleotide	Pyrimidine Metabolism, Orotate containing	1594	LC/MS Polar	1108	3800	175.036	923-37-5	93072	4573859	C00438	HMDB00828	95583	91993	92419	133903	112314		415949	439905	318063	302074	273005	259570	131674	96003	105212	412301	457160	423261	379247	449542	380054	142731	171105	153724	525153	548207	421285	279570	232583	247980	114531	119267	119748	226911	290315	246251
5110	N-carbamoylglutamate	Xenobiotics	Drug - Other	38749	LC/MS Pos Early	100002668	865	191.066	1188-38-1	121396	108351	C05829		92267	79093	74025	111536	92008	47871	172663	216729	183567	510858	474155	458286	1505097	1547749	1453928	1535337	1506899	1518745	1335934	1469480	1427634	1251572	1192572	1257957	1225977	1349082	1327379	1286267	1343584	1320029	1162744	1231199	1171932	72698	69056	97102
463	N-carbamoylputrescine	Amino Acid	Polyamine Metabolism	63854	LC/MS Pos Early	100021503	2015	132.113		502	488	C00436	HMDB33458	97401	62359	95562	111934	70281		133252	167966	143923	176722	157661	145727	526259	536774	532624	605859	578793	546535	544733	578399	573429	539238	504409	464516	528631	582524	493760	510424	511888	506080	557488	580633	603906	157216	140721	140979
4650	N-carboxymethylalanine	Xenobiotics	Food Component/Plant	63155	LC/MS Pos Early	100021194	905	148.06	106327-05-3	2764308	2044984			1815759	1860368	1753412	1762483	2084014	891633	1808562	2171815	2159562	2239329	2461582	2436442	1492918	1828038	1777694	2174126	1796834	1690448	1828894	1521631	2228916	1503795	1230078	1989004	1595698	1964074	2094115	1574121	2007413	1771559	1265376	1236958	1587440	2631576	1989050	2076246
432	N-delta-acetylornithine	Amino Acid	Urea cycle; Arginine and Proline Metabolism	43249	LC/MS Polar	100004523	2719.9	173.093		9920500	8096135			117703	128553	109231	131313	137064	44827	174124	188821	190095	388654	378786	350145	601935	646906	609094	546954	578706	544939	556966	657100	603517	830768	937536	872685	848118	888104	757104	911305	857057	799825	712424	745070	724121	742575	722795	702919
243	N-formylanthranilic acid	Amino Acid	Tryptophan Metabolism	43549	LC/MS Neg	100004561	2150	164.035	3342-77-6	101399	91624	C05653	HMDB04089	645009	545160	531885	605891	624519	298253	475187	502304	513449	356977	328262	316643	458727	484605	453856	376208	353678	367400	229540	251289	259627	449866	421723	419081	405007	376628	346480	275420	227663	238316	415766	414379	463202	433724	426346	495066
369	N-formylmethionine	Amino Acid	Methionine, Cysteine, SAM and Taurine Metabolism	2829	LC/MS Neg	194	1543.8	176.039	4289-98-9	439750	388809	C03145	HMDB01015	247621	209072	221751	228974	218767	100898	338199	400869	305310	1581090	1496215	1280650	3125746	2880866	3172442	3400331	3501411	3541185	3009934	3967337	3697532	3456438	4088829	4082648	3744340	3862325	3706444	4010084	3677488	3895014	3281243	3692060	3170109	353195	363989	314163
206	N-formylphenylalanine	Amino Acid	Tyrosine Metabolism	48433	LC/MS Neg	100006056	2360	192.067	13200-85-6	759256	663938			301258	280013	287638	297209	318741	172374	408761	459774	406881	1086325	949692	977649	1850303	2016535	1885379	1892109	1770589	1778011	1650954	1883967	1791381	2404651	2364841	2269072	2057682	2221686	2104640	2242294	2521757	2281035	2470689	2409015	2272760	317364	306595	286028
31	N-methylalanine	Amino Acid	Alanine and Aspartate Metabolism	37069	LC/MS Pos Early	100001823	1580	104.071	600-21-5	5288725	4450824	C02721	HMDB01906	1181617	501479	613163	708281	249758	729130		1025553	874866				1375432	863174	354669	1007090	693755	1566661	197024	633388		820663	1615493	815854	623072	670050	733245	663887	799506	649547	682952	764984	1250330	807769	885337	729128
47	N-methylglutamate	Amino Acid	Glutamate Metabolism	31532	LC/MS Pos Early	100001131	1300	162.076	35989-16-3	439377	388497	C01046		93569	164946	134446	352577	208824	161876	267674	123739	211301	236826	165933	157298	204250	183766	180707	190372	289724	265059	207573	229346	100459	192678	369665	193855	104875	198671	221895	150324	160217	138677	177478	196115	169369	180945	125055	280247
455	N-methylhydantoin	Amino Acid	Creatine Metabolism	40006	LC/MS Neg	100002557	1425	113.036	616-04-6	69217	62430	C02565	HMDB03646	399558	451231	461773	437564	458117	170014	360845	315828	351115	501517	477506	458382	508635	408423	443622	462058	454365	535591	380440	469434	531709	425806	640563	662398	600385	418395	472366	706421	637728	617265	714695	605081	743012	631566	373145	344142
442	N-methylproline	Amino Acid	Urea cycle; Arginine and Proline Metabolism	37431	LC/MS Pos Early	100001956	1335	130.086	475-11-6	557	541			2148220	1721956	1798341	1706437	1748346	1043954	1580975	1683440	1561081	1354863	1518893	1303352	834617	696591	601780	552748	698145	987439	932267	557809	474206	422888	461455	293026	470001	346075	494223	584976	313434	306819	297284	302584	348748	3236852	3499957	3787067
445	N-monomethylarginine	Amino Acid	Urea cycle; Arginine and Proline Metabolism	43586	LC/MS Pos Early	100004488	2845	189.135	53308-83-1	132862	117259	C03884	HMDB29416		271308	726535	1094677	453497		486208	588771	574308	1128298	901593	938011	541966	315191	511059		499509	599419	244581	396716	408098					201859			71441	50443	27942	46754		526321	333804	436509
2691	N-palmitoyl-phytosphingosine (t18:0/16:0)	Lipid	Ceramides	62881	LC/MS Pos Late	100019761	2632	556.53		10506988	8682389			593699	535023	536483	556001	515502	130267	263761	483562	374572	742722	413693	461738	1249396	1653593	1439382	1301636	1219789	1273257	1370704	1363173	1153700	1555348	1757804	1793666	1865996	1461916	1788199	1654290	2025828	1670627	2470976	2303293	2475848	2613730	2779419	2660958
2690	N-palmitoyl-sphingosine (d18:1/16:0)	Lipid	Ceramides	44877	LC/MS Pos Late	1518	2893	538.519	24696-26-2	5283564	4446677		HMDB04949	285212	355971	300824	306245	489066		209331	331855	359273	319523	342100	395529	276927	402654	282859	469651	245358	305619	427945	301252	132344	340949	331770	386724	556993	426814	416136	228732	497085	236301	476431	293520	407521	428302	261151	302240
33	N-propionylalanine	Amino Acid	Alanine and Aspartate Metabolism	42993	LC/MS Neg	100004113	1335	144.067	98632-97-4	321155	284272			658104	555183	543364	801239	579887	336001	747651	819522	624199	1031240	997979	836502	2628760	2354154	2612715	2397539	2623575	2597709	2047904	2592584	2441017	2398642	2997029	2943562	2220566	2256384	2233552	2635327	2170521	2583485	2191377	2853847	2174825	1918488	2007314	1927214
5266	N-propionylmethionine	Xenobiotics	Chemical	43506	LC/MS Neg	100004125	2290	204.07	52811-70-8	103692	93617			207336	198189	224146	244714	230640	115530	227849	299000	266966	486454	561218	471135	4287274	3722184	4028506	4948850	5099332	5294793	4025520	4368781	4336472	7652292	7270453	7277105	8309374	8294698	8129821	6738201	5738476	5762039	10552769	11289460	11270960	372041	383631	402985
98	N2-acetyllysine	Amino Acid	Lysine Metabolism	36751	LC/MS Polar	100001721	3372.6	187.109	1946-82-3	92907	83869	C12989	HMDB00446	153033	177961	182310	264115	245185	140797	240914	258681	262108	310511	277501	290278	450002	473765	423411	467208	405355	398841	351972	414113	392548	654083	732728	704040	651395	627188	640982	553642	511852	512850	451109	417360	420114	138422	138649	152086
108	N6,N6,N6-trimethyllysine	Amino Acid	Lysine Metabolism	1498	LC/MS Pos Early	189	2825	189.16	23284-33-5	440120	140379	C03793	HMDB01325	2329465	2010591	2250802	2688829	2400748	1410875	3134109	3806518	3246986	7822959	7413776	7136827	10454142	11034880	10598994	10636949	10558302	10146841	9137252	10818899	10507062	9951476	10806602	10566289	9960521	10783736	9643482	10152553	10015887	9660548	9749729	10037064	9376407	1961012	1951973	1988433
3753	N6,N6-dimethyladenosine	Nucleotide	Purine Metabolism, Adenine containing	42081	LC/MS Pos Early	100003867	2415	296.135	2620-62-4	348206	309033								107479	163533	211499	201934	193989	169768	163860																						302660	176285	206867
107	N6,N6-dimethyllysine	Amino Acid	Lysine Metabolism	62862	LC/MS Pos Early	100020417	2831	175.144	2259-86-1	193344	167778	C05545	HMDB13287	4796700	4751665	5076288	5307013	5309422	3098818	5625127	6561909	6719703	10512127	10556549	11178314	7848856	8505714	7544499	7335777	7068857	7023100	4467140	5007029	4903042	1520415	1454612	1483927	1518605	1576491	1483586	1363006	1264182	1194058	1104152	1167735	1083307	7332308	6893118	7854193
99	N6-acetyllysine	Amino Acid	Lysine Metabolism	36752	LC/MS Polar	100001734	2612.6	187.109	692-04-6	92832	83801	C02727	HMDB00206							55841	72673	42533	348890	326167	313455	661837	791959	701557	660042	646108	619789	595533	649462	612525	496834	597203	523170	504545	518816	498043	597966	574259	572650	509814	519045	475290	382382	370270	371002
105	N6-carboxyethyllysine	Amino Acid	Lysine Metabolism	37458	LC/MS Polar	100001769	4124	217.119	5746-03-02		11312319												44963	32870	44994	66213	67405	70058	69131	68999	62256	45846	61417	68576	87511	103498	90343	106836	80868	78760	92640	83491	83934	94599	92644	95396
1269	N6-carboxymethyllysine	Carbohydrate	Advanced Glycation End-product	36713	LC/MS Pos Early	100001768	2500	205.118	5746-04-03	123800	11217184			698233	593561	623433	602789	640024	289601	614539	798212	709834	1448738	1388136	1361885	2087200	2145093	2086554	2460379	2357338	2396272	2160661	2455993	2411223	2334437	2467839	2545594	2680235	2975508	2873558	2513210	2297313	2346534	2308977	2483576	2195115	577335	494824	600820
104	N6-formyllysine	Amino Acid	Lysine Metabolism	17895	LC/MS Pos Early	100000486	1992	175.108	1190-48-3	70923	64085			142473	166043	88104	132681	113714	118402	289510	287813	324854	1132980	1095791	1150647	2475854	2714098	2344110	2570975	2385125	2274961	2292478	2469536	2338956	2177304	2220854	1990769	2420364	2430522	2244217	2205436	2396999	2235772	2295079	1875345	2158391	3259297	2883003	3269071
3752	N6-methyladenosine	Nucleotide	Purine Metabolism, Adenine containing	37114	LC/MS Pos Early	213	2264	282.12	1867-73-8	1869	92307		HMDB04044	224683	237059	226213	178775	164995	201834	290994	352442	303995	254167	248002	262844	154292	107439	144041	53340				99154	105804	193234	122579	169974	82385	91725	179081	92954	112781		119972	143604	172431	252127	236593	251118
106	N6-methyllysine	Amino Acid	Lysine Metabolism	62860	LC/MS Pos Early	100003415	2831	161.128	1188-07-4	164795	144469	C02728	HMDB02038	684772	624862	734466	995483	851304	516139	896358	1145459	1069870	2057005	2001199	1969575	2465569	2253154	2180948	1869037	1597520	1705770	832360	930364	904434	800013	808626	880312	917847	1071797	862330	774021	845134	828967	1077893	1058308	914585	932038	881391	999154
3893	nicotinamide	Cofactors and Vitamins	Nicotinate and Nicotinamide Metabolism	594	LC/MS Pos Early	432	1942	123.055	98-92-0	936	911	C00153	HMDB01406	948312	1134570	1098407	780784	989538	304250	722543	741815	1559235	999485	875582	787015	495675	495317	432191	396410	413373	359134	254068	289951	360112	520395	639350	508561	567918	598330	504951	467023	458523	528044	685530	660579	547669	2176820	2318392	2798903
3895	nicotinamide ribonucleotide (NMN)	Cofactors and Vitamins	Nicotinate and Nicotinamide Metabolism	22152	LC/MS Pos Early	1312	766	335.064	1094-61-7	14180	13553	C00455	HMDB00229							37721	44313	35198	50002	75580	58233	340611	376508	232782	498043	430668	168777	191026	245500	349440	608511	730847	1135936	702461	400702	354491	461484	526377	552060	1038267	1186959	892974
3896	nicotinamide riboside	Cofactors and Vitamins	Nicotinate and Nicotinamide Metabolism	33013	LC/MS Pos Early	100001310	2040	255.098	1341-23-7	439924		C03150	HMDB00855	340258	339371	388513	404640	363564	276322	554830	584397	542975	672361	632782	684499	1118302	1250216	1150674	997796	1077725	940716	515460	598760	620155	1398910	1433505	1343368	1036184	1056983	1064634	701420	709552	684653	1554215	1662874	1581014	299841	330025	360133
3890	nicotinate	Cofactors and Vitamins	Nicotinate and Nicotinamide Metabolism	1504	LC/MS Pos Early	567	1673	124.039	59-67-6	938	913	C00253	HMDB01488	11302207	11767354	12367734	12197389	12377228	11699047	10004717	11087115	10368693	19254328	18584300	19195532	39337228	39471124	37594260	39076264	36457848	37966272	33525624	33775552	34109052	43558712	41202984	40984104	41903576	42817944	41252292	35921512	37955008	36117588	44701224	41904572	42376128	29496268	27501884	25481868
3891	nicotinate ribonucleoside	Cofactors and Vitamins	Nicotinate and Nicotinamide Metabolism	33471	LC/MS Pos Early	100001316	1536	256.082	2625-49-2	161234	141635	C05841	HMDB06809	2814059	2678892	2955941	1622771	1615499	690175	791615	930640	1204344	1639880	1632118	1466296	3626013	3974150	4090493	2240704	2786030	2683543	2068594	3105969	2726898	4841476	4896847	4501691	2050883	2645767	2713137	2560080	2491000	2797541	3649051	3925697	4719877	2300022	1911373	2151257
3892	nicotinic acid mononucleotide (NaMN)	Cofactors and Vitamins	Nicotinate and Nicotinamide Metabolism	32461	LC/MS Pos Early	100001058	648	336.048	321-02-8	5288991	108821	C01185	HMDB01132	9075064	9413645	9447276	10162216	9941227	5358057	9931175	10901217	11369860	8892675	9188037	8751455	7941583	8008155	8037752	6060455	6043971	7164038	6071980	6549215	6199916	6703242	7025220	6478643	4670289	5310418	4943517	4496863	4696276	4547216	6168819	5899232	6601516	4219303	4477039	5380093
417	norvaline	Amino Acid	Urea cycle; Arginine and Proline Metabolism	37426	LC/MS Pos Early	100002082	2582	118.086	760-78-1	824	801	C01826	HMDB13716	107516824	102340744	107021112	98092208	94504832	67917328	83533280	93715960	95000776	81431520	75328536	74203096	64576844	66642516	63190296	61118052	63111508	64979412	46924100	51779672	54233160	103065472	108346488	108831288	105830576	110457216	103537120	85685784	82085216	87256056	19808350	19748160	18534612	447533280	440673248	453420704
22	O-acetylhomoserine	Amino Acid	Glycine, Serine and Threonine Metabolism	31539	LC/MS Polar	100001129	1850	160.062	7540-67-2	439389	388506	C01077		2367994	2452782	2670544	3569964	3253544	1656029	3000098	3127399	3520823	8139910	7886493	7787050	7388988	7962111	6611934	7313814	7159395	7093500	8167855	8496343	8704683	9416461	9442799	8500442	9522287	9853166	9178341	11512824	9804360	9863835	7821096	8161353	8657732	2270901	2241439	2257145
195	o-Tyrosine	Amino Acid	Tyrosine Metabolism	43392	LC/MS Pos Early	100004290	2772	182.081	2370-61-8	91482	82607		HMDB06050	1439621	1247439	1443474	1326474	1248391	782911	1523250	1870839	1573116	3714691	3757227	3480245	8840661	9176222	8760971	8769964	8125413	8423137	7685174	8693112	8865080	10778666	11351506	11516167	11173510	11565254	11758161	10883750	10851810	10731989	11361477	12063676	11663328	4314573	4092769	4089060
1513	octadecanedioate (C18-DC)	Lipid	Fatty Acid, Dicarboxylate	36754	LC/MS Neg	100001615	5043	313.238	871-70-5	70095	63283		HMDB00782	4455392	4759879	4988631	4048466	4532735	4278488	3861593	7552742	4299785	4234888	3870862	4391126	4998993	5586190	5132668	4739998	4563504	4985040	4003012	3996342	3406793	6529087	6283122	6350773	6060983	6043473	5605936	4840127	5106560	4468807	7668289	8352875	7750490	4790312	4647601	4830606
1888	oleoyl ethanolamide	Lipid	Endocannabinoid	38102	LC/MS Neg	1137	6450	324.291	11-58-0;111-58-0	5283454	4446574		HMDB02088														150898		95558			124306			70683			103107	55089	98265		120392				118812	75855	48207	49861
414	ornithine	Amino Acid	Urea cycle; Arginine and Proline Metabolism	1493	LC/MS Pos Early	444	2800	133.097	3184-13-2	6262	6026	C00077	HMDB03374	5191724	5327073	6120501	4924604	4988479	4561298	34423992	41581200	29196310	31104402	30226434	30271252	10919343	10468544	9571928	9721013	9795879	9479189	7134015	8214973	8096658	5281477	6268222	5807267	5941442	5519525	5448388	5625284	5220430	5346307	7585882	6892664	6855948	5952318	5924146	5022997
3802	orotate	Nucleotide	Pyrimidine Metabolism, Orotate containing	1505	LC/MS Polar	445	1638.1	155.01	50887-69-9	967	942	C00295	HMDB00226	426672	474984	479957	365009	342325	248762	2356525	2566096	2111634	7012382	6599885	6876753	1861123	2094177	1815988	3322441	3350820	3299865	4041351	4145742	4268036	623345	676722	622469	3000289	3065536	2974836	2964824	2735318	2668445	420723	449783	383985	587054	522882	535595
3940	oxalate (ethanedioate)	Cofactors and Vitamins	Ascorbate and Aldarate Metabolism	20694	LC/MS Neg	100000841	603	88.988	144-62-7	971	946	C00209	HMDB02329	12383485	9750814	8812662	8296312	9103184	5544975	9276879	12684925	11263117	15410561	15642937	12031030	9772894	10916818	9861968	13528805	11240422	11499392	11716869	14619033	17225484	10039093	7954251	9525285	11259867	12564102	11763213	10708478	14849888	13164100	10329375	10949188	11521291	14706669	13305273	12801240
2771	palmitoyl sphingomyelin (d18:1/16:0)	Lipid	Sphingomyelins	37506	LC/MS Pos Late	100002107	2168	703.575	6254-89-3	9939941	8115562			805822	749260	814857	926542	936158	358385	736166	864205	765075	1095441	829273	813661	800452	971950	844868	997433	752114	835709	878670	755607	542470	958182	852033	905621	1027464	821382	839966	888666	995037	796456	1036709	875003	1013721	1055459	1012236	926693
3921	pantoate	Cofactors and Vitamins	Pantothenate and CoA Metabolism	63061	LC/MS Polar	100002613	1100	147.066	470-29-1	439251	388387	C00522		487974	595356	596671	506531	541694	317142	835351	902756	782664	5830987	5372144	5563636	2379144	2812220	2429966	2739022	2812064	2665232	8304399	8418713	7776561	9869495	9629118	9799336	9998197	10506293	10145957	13129484	14137797	12705100	6326963	5254684	7192110	370929	381986	312362
3922	pantothenate	Cofactors and Vitamins	Pantothenate and CoA Metabolism	1508	LC/MS Pos Early	1024	1667	220.118	137-08-6	6613	6361	C00864	HMDB00210	423028	508667	511071		362416	394020	1393467	1577920	1203959	7145734	6771224	7425574	12709237	14530113	13750386	17589864	14389063	15265139	23407250	21745728	24303584	16509105	15295648	18000900	17145912	20267092	19498852	19419720	23031642	18216116	5140161	5037471	5706349	3531347	2708449	2843558
5412	pentose acid*	Partially Characterized Molecules	Partially Characterized Molecules	63264	LC/MS Polar	100021467	2180	165.04						185519	169414	215062	276064	222589	121255	312849	329317	327977	293128	338426	364486	326827	349740	304910	308215	291438	322742	284200	292524	334051	359662	421177	219212	433922	436872	429051	438767	387243	366577	375342	259330	376093	184278	160868	196588
141	phenethylamine	Amino Acid	Phenylalanine Metabolism	12142	LC/MS Pos Early	1207	3065	122.096	64-04-0	1001	13856352	C05332	HMDB02017	11410481	11230926	11848730	13872195	11247743	5232923	9447998	12208993	12735512	16446854	16451293	14308945	12515097	13408282	12195968	9896793	10557199	13974075	11902527	13105809	13688488	17058606	19205484	18043640	16461443	20456740	17287980	18707556	17218760	17650034	20976392	24337038	15938974	13426060	12348615	12735035
169	phenol sulfate	Amino Acid	Tyrosine Metabolism	32553	LC/MS Neg	100001510	2156	172.991	937-34-8	74426	67018	C02180	HMDB60015								29838		47230	43766	43966	109450	110259	86935	141381	125051	120492	156058	202050	186138	188348	234405	244883	204341	252846	253826	291716	297050	298994	294781	299776	280525
142	phenylacetate	Amino Acid	Phenylalanine Metabolism	57745	LC/MS Neg	100000011	2150	91.0554	103-82-2	999	10181341	C07086	HMDB00209	34757064	33268868	36337708	34892760	34139404	19195108	30780882	32528522	34796704	26644882	26441804	25881524	10221971	9666542	10080895	9720681	9796741	10236095	7151883	7772189	8447456	3892242	4066347	3659195	4033477	4180928	3943485	3256141	3218362	3160624	2070116	2084303	2203718	31645882	31693218	31931908
129	phenylalanine	Amino Acid	Phenylalanine Metabolism	64	LC/MS Pos Early	460	2878	166.086	63-91-2	6140	5910	C00079	HMDB00159	35336956	35441164	36367040	33938536	31444006	26925538	128793064	142252800	105176888	403327168	394154400	393879904	607056448	630017664	612210752	622143104	611192064	619936896	597146368	658248704	647878592	695383040	696469696	727673600	711525056	729626688	720764544	745734912	730851264	751572672	744366336	737895296	699578240	178659952	167804656	171451648
832	phenylalanylglycine	Peptide	Dipeptide	41370	LC/MS Pos Early	100003588	2898	223.108	721-90-4	98207	88678		HMDB28995		28030					54280		66528	339117	391704	314013	66613	116433	43636	63826		64490	99282	124152	150597				83307	60065	82221	104593	81454	89604	67127	64821	54624	63249
138	phenyllactate (PLA)	Amino Acid	Phenylalanine Metabolism	22130	LC/MS Neg	100000774	2208	165.056	828-01-3	3848	3715	C05607	HMDB00779	1810508	1775024	1917466	1261959	1257061	673346	2012715	2254499	1877813	6213809	5910591	5815565	23299676	23241950	23497864	24560606	24277058	24573700	21189820	24830756	24329042	25497882	25603960	25683480	26060738	25747160	25330682	24602004	25189020	24130624	19452824	19795894	19978228	12792921	12642469	12804684
137	phenylpyruvate	Amino Acid	Phenylalanine Metabolism	566	LC/MS Neg	241	2515	163.04	156-06-9	997	972	C00166	HMDB00205	135937	77070	103203				406457	687577	311485	1397798	1912005	1646470	104477	110357	115778	1123111	1066982	1042440	1455049	2724658	1511457	114391	161072	171179	3466052	2068057	1420560	370071	355897	470408	127917	135339	92357	286743	268011	291792
1300	phosphate	Energy	Oxidative Phosphorylation	42109	LC/MS Pos Early	461	576	98.9842	7664-38-2	1061	1032	C00009	HMDB01429	350900224	344530656	346570816	342202912	331204288	207731088	307437248	352209280	352686208	359542880	357279392	348120128	302644256	326544352	322335104	319925344	308359008	318423968	300420768	316638144	322693632	310488064	309017856	318031616	317533472	335254592	324501536	327652736	327070304	307027840	301830304	306725536	311361376	318159680	304058848	310704736
251	picolinate	Amino Acid	Tryptophan Metabolism	1512	LC/MS Pos Early	1022	910	124.039	98-98-6	1018	993	C10164	HMDB02243	573731	484976	519956	572848	550174	340672	532874	635696	658998	917154	1041636	959392	683900	812509	723537	856511	625084	664926	830816	1002933	962328	682876	808283	811329	699994	776398	718047	1027959	1258614	1291549	857770	1209327	635778	617347	598334	589868
1488	pimelate (C7-DC)	Lipid	Fatty Acid, Dicarboxylate	15704	LC/MS Polar	100000101	2745	159.066	111-16-0	385	376	C02656	HMDB00857	426094	365287	436576	379353	454980	189712	407376	407390	366195	384656	402564	389105	387043	464504	360733	336759	348429	356520	301758	337749	372316	333775	436815	392787	419492	386340	352915	394199	378512	389985	353040	354678	346918	373110	395120	365973
1678	pimeloylcarnitine/3-methyladipoylcarnitine (C7-DC)	Lipid	Fatty Acid Metabolism (Acyl Carnitine, Dicarboxylate)	53224	LC/MS Pos Early	100009407	2773	304.175														49821	456159	500015	422773	1071005	992999	1006648	1156480	973647	1146294	1012588	900534	1046014	1205690	1301616	1337263	1381405	1316720	1301191	1262921	1159753	1226738	1374959	1300085	1332725
122	pipecolate	Amino Acid	Lysine Metabolism	1444	LC/MS Pos Early	1025	2200	130.086	4043-87-2	849	826	C00408	HMDB00070	28382768	24968256	26577106	26218316	26615064	15854850	23621020	25668568	25800952	26346896	28277398	26828204	21476358	25949356	22542340	23501530	21879922	23716916	24017194	24285892	24736356	32743006	28565336	34443556	27830578	31754496	31694454	34584784	35333288	34226488	30548140	33418186	36617404	40232840	37058020	37383068
422	proline	Amino Acid	Urea cycle; Arginine and Proline Metabolism	1898	LC/MS Pos Early	480	1603	116.071	147-85-3	145742	128566	C00148	HMDB00162	89087232	88738752	92635624	79581248	80700480	60687032	166009408	187389664	156044160	589407488	569529024	578425472	86285792	90940112	83591584	165574144	165063008	167679952	453035648	494417472	488760544	77491248	79124064	79048200	187496064	199751664	193588432	618475968	644204160	618482880	93265136	92049744	94724112	104562936	99914352	101212120
852	prolylglycine	Peptide	Dipeptide	40703	LC/MS Pos Early	100003674	2136	173.092	2578-57-6	6426709	4932143		HMDB11178	1259007	1097162	1341961	1222606	1197530	702940	1172132	1140922	1072515	1439130	1258463	1501959	1249007	1160715	1249299	1199047	1018494	1295806	910082	1237078	1160684	1231267	1072266	1200050	1149957	1361989	1313373	1208358	1131649	1220011	1152357	1149199	1050079	475097	571161	707868
62	propionylglutamine	Amino Acid	Glutamate Metabolism	54909	LC/MS Pos Early	100010846	1140	203.103			32469839			1249533	1155641	1309254	1235542	1134714	803064	976945	1039606	1103775	1108742	1031087	911119	2459974	2454553	2309393	2003193	2176240	2235230	1565040	1537907	1519804	919490	876529	674747	782873	692583	686365	665460	621880	692599	1948488	1847370	1733034	1009197	1008046	1020753
1587	propionylglycine	Lipid	Fatty Acid Metabolism (also BCAA Metabolism)	31932	LC/MS Neg	100001150	960	130.051	21709-90-0	98681	89122		HMDB00783	300708	140285	164976	82459	303339	204666	96919	103054	124548	270049	235708	311673	710211	704393	793901	417722	442770	276297	419929	646915	440352	480991	180042	377685	195533	254589	425871	507740	514696	307489	341838	473323	226399	473018	487920	171061
3816	pseudouridine	Nucleotide	Pyrimidine Metabolism, Uracil containing	33442	LC/MS Neg	821	1100	243.062	1445-07-4	15047	21403010	C02067	HMDB00767	1111252	1195663	1151040	944010	892522	1124832	2001834	2426683	2058922	3445991	2905585	3046584	1105929	1187347	1282323	2255675	2010764	1956248	1774486	2188859	1936058	1214884	1334089	1201355	1687439	1902458	1850938	1049429	1105889	981432	1002104	1051178	1427349	1279085	1307188	1214378
460	putrescine	Amino Acid	Polyamine Metabolism	1408	LC/MS Pos Early	49	3027	89.1073	110-60-1	1045	13837702	C00134	HMDB01414	657224	538593	636134	718962	624510	589011	4281347	5419941	3488152	57218064	59300272	55232112	140646768	135069728	142130336	133234904	139359680	143147024	130288688	141883824	142597280	143558768	148454336	145477728	142263552	146417888	146210752	148217440	141153808	146817200	143631936	147904448	139844272	12862756	13140763	13429543
4027	pyridoxal	Cofactors and Vitamins	Vitamin B6 Metabolism	1651	LC/MS Pos Early	491	2343	168.066	65-22-5	1050	1021	C00250	HMDB01545	741641	906550	893871	835177	752086	559285	641026	773814	807016	933536	908017	956939	1930657	1903996	2033145	1596049	1987088	1919856	1700333	1975643	1825265	2216547	2425145	2414582	2764564	2700788	2671573	2238292	2079771	2290510	2569339	2429654	2610045	1361185	1288416	1342429
4024	pyridoxamine	Cofactors and Vitamins	Vitamin B6 Metabolism	2150	LC/MS Pos Early	568	2975	169.097	58052-48-5	1052	1023	C00534	HMDB01431	640222	642095	639517	526110	467282	416674	166083	220513	573190	247811	234074	217494	1989659	2102519	1877298	1016015	898094	839148	574878	475821	715621	2545005	2517239	2460170	981174	1106054	1143380	2354904	2274472	2294622	1972307	1802371	2011681	1876349	1810890	1923723
4028	pyridoxate	Cofactors and Vitamins	Vitamin B6 Metabolism	31555	LC/MS Neg	100001121	2185	182.046	82-82-6	6723	6467	C00847	HMDB00017	535531	485945	452473	528182	515938	248294	460817	464062	506509	577793	461176	442541	551134	516748	548385	545116	482070	575754	434920	520003	533481	557244	585470	514328	505103	505190	461454	482488	483171	542723	507424	494567	542630	528426	566017	538133
4022	pyridoxine (Vitamin B6)	Cofactors and Vitamins	Vitamin B6 Metabolism	608	LC/MS Pos Early	936	2442	170.081	58-56-0	1054	1025	C00314	HMDB02075	1277233	1152749	1467752	1612126	1254702	876022	1898293	2064502	2021852	2223580	2256606	2326130	1547474	1530114	1787644	1636387	1698083	1890848	1894330	2538507	2306469	2455863	2472339	2837576	2708996	2628904	2769348	3152036	3092915	2887599	2544018	2643639	2355035	2706093	2583479	2767466
52	pyroglutamine*	Amino Acid	Glutamate Metabolism	46225	LC/MS Pos Early	100001540	1900	129.066	2353-44-8	134508	118562			7028467	6566765	7305345	3571789	3728123	2211555	3699033	4754284	4538082	6420897	6636413	5789104	16117981	18046200	16223377	15131169	15000578	15572553	12424916	13106348	13539361	15702448	15128333	15850105	14409045	15083471	14699815	13110935	13644749	13082972	18275576	17939664	18214856	1217408	1158454	1527480
4565	pyrraline	Xenobiotics	Food Component/Plant	48428	LC/MS Neg	100001767	2304	253.119	74509-14-1	122228	19980286		HMDB33143	91129	101768	112647	113476	120391	63098	95277	118492	122858	144481	125778	114295	115857	130663	109874	116040	119610	125355	89096	145058	118631	113100	123447	124002	121989	129847	109056	127331	133142	115449	116352	113749	115480	116188	105938	111435
1083	pyruvate	Carbohydrate	Glycolysis, Gluconeogenesis, and Pyruvate Metabolism	48990	LC/MS Polar	823	1083	87.0088	127-17-3	1060	96901	C00022	HMDB00243		115757	368134		119069	145133	16144279	17024982	6827405	85029312	87579104	82710904	1862502	1860538	1812518	24640260	24079984	25511758	48624748	54772748	52172404	1205516	1683765	1050222	28825042	31013958	27797868	5844756	4814001	4926878	845379		280814	351028	317145	286214
1107	ribonate	Carbohydrate	Pentose Metabolism	27731	LC/MS Polar	100001007	2425	165.04	5336-08-03	5460677	4574162	C01685	HMDB00867	246933	144127	244658	314496	131726	156784	456377	452462	399814	2202099	3624440	2113080	3932201	9653858	4406508	4127545	8509421	4966877	8748568	8908841	4776035	11127059	7778761	5563250	6606797	4860298	5738276	5013936	5321070	4788800	2740793	3059999	2032287	219285	294115	286995
1105	ribose	Carbohydrate	Pentose Metabolism	1471	LC/MS Polar	914	1508.2	195.051	50-69-1	5779	4470639	C00121	HMDB00283	1407498	1312371	1306167	1041767	856002	1167738	1102160	1086587	1034412	1345352	1150141	1230978	1254726	1280259	1191456	1875143	2111515	2699742	2202348	1363986	1172426	1447161	1521402	1434229	1843272	1754587	1250879	1650465	1381833	1438036	1073116	1150075	1400897	1889924	1590510	1634477
1131	ribulonate/xylulonate/lyxonate*	Carbohydrate	Pentose Metabolism	61858	LC/MS Polar	100019968	2350	165.04						791766	768317	824413	1008178	840079	665166	2247284	2286505	1940538	9726224	9833613	9924785	25824006	29363862	23114622	26439342	25637288	25775212	26178644	27108608	25607596	35703560	37333892	34837368	37031256	39221452	37109692	39848392	36515888	35381888	29819116	30538316	32332270	2606930	2519112	2690757
1108	ribulose/xylulose	Carbohydrate	Pentose Metabolism	54671	LC/MS Polar	100006122	1400	195.051		5289590				56797	38205	34467	33700	32038		180414	197874	159147	210908	200925	206093	52034	46450		61330	107667	107243	105776	108019	77976	62948			112291	113814	127543	61799	49443	35250				32880		32438
5125	S-carboxymethyl-L-cysteine	Xenobiotics	Drug - Other	47897	LC/MS Pos Early	100002324	1490	180.033	638-23-3	1080	1050	C03727	HMDB29415	45485		48636					47442		56233	66276	63404	24765						48369	76560	64049	172442	189532	147473	149422	174400	171421	193685	174162	211369	234170	208374	198829	53487	53769	52362
389	S-methylcysteine	Amino Acid	Methionine, Cysteine, SAM and Taurine Metabolism	39592	LC/MS Pos Early	100002749	1955	119.016	1187-84-4	24417	22826		HMDB02108		87739			96886		487511	493644	290599	784551	808313	955482	3901100	4603644	3879423	4366395	3818585	3754473	3281124	3049502	3148409	1545783	1314202	1258096	1544209	1490863	1463636	909072	1175007	1002851	94753		90239	301232	223628	311461
113	saccharopine	Amino Acid	Lysine Metabolism	1495	LC/MS Neg	392	640	275.125	997-68-2	160556	141086	C00449	HMDB00279							66079	55786	39270	339475	458853	499093	470910	517825	464658	434506	379092	418214	474018	483921	449304	119504	126789	101778	148740	166128	176697	261890	301021	256549	48589	38546	56678	267990	263349	249394
5097	salicylate	Xenobiotics	Drug - Topical Agents	1515	LC/MS Polar	501	802	137.024	69-72-7	338	331	C00805	HMDB01895	710281	697586	715806	1015957	1122654	693785	1023037	1163584	1115269	2535168	2342116	2385118	1676642	1840031	1690444	1739627	1623414	1607601	2178020	2436720	2319222	2943847	3326684	3218204	3025660	2975592	2962953	4318506	3823780	3911677	3288112	3618800	3251895	184465	172905	191974
4	sarcosine	Amino Acid	Glycine, Serine and Threonine Metabolism	1516	LC/MS Pos Early	1023	1280	90.055	107-97-1	1088	1057	C00213	HMDB00271	824592	2943777	1188499	670232	526757		2237365	2782698	1831845	10445631	9876742	10040844			344366	974186	998300	687363	608477	785473	1076415					239077		784273	966689	754151	276498	504093	401021	2195199	1715034	1800317
1496	sebacate (C10-DC)	Lipid	Fatty Acid, Dicarboxylate	32398	LC/MS Neg	100001211	1788	201.113	111-20-6	5192	5004	C08277	HMDB00792	1256055	1381418	1220232	1213818	1245226	698075	1047609	1247720	2381624	1227358	1141993	1179860	1081563	1041905	1124426	1168876	1140790	1105222	951439	1076289	1140360	1107250	1273579	1174819	1081227	1127838	1070840	1167130	1148310	921198	1058901	1113108	1104146	1238601	1060104	1156474
1101	sedoheptulose-7-phosphate	Carbohydrate	Pentose Phosphate Pathway	35649	LC/MS Neg	100001628	599.6	289.033	2646-35-7	616	596	C05382	HMDB01068	491851	530020	572923	619436	545369	308563	2877541	3129303	2327467	1421588	1308740	1309212	1035466	1001694	1004599	1858089	1891289	2001773	434305	585180	679749	1022185	1026834	1101273	1749241	1801719	1820255	657059	595103	579833	843264	961039	983685	859322	861349	862392
9	serine	Amino Acid	Glycine, Serine and Threonine Metabolism	1648	LC/MS Pos Early	503	1239	106.05	56-45-1	5951	5736	C00065	HMDB00187	4373785	3969283	4553722	3840322	4082062	3880593	27187228	31690178	22246188	92466368	91106048	88471728	12261447	11813050	11289148	23358528	24505282	25160236	43388032	49048092	47777336	9110827	9508488	9208088	24812304	25467872	24805194	53964972	54106460	54846168	4616361	4962162	4718026	5838151	5238102	5358070
4504	solanidine	Xenobiotics	Food Component/Plant	39788	LC/MS Pos Late	100002773	1010	398.342	80-78-4	65727	59150	C06543	HMDB03236	686991	667509	690546	890781	813768	236039	719779	884165	609954	1084173	834853	658516	516914	554113	547696	544197	539300	604603	649670	405115	370786	467792	505034	510007	652386	464618	491696	434626	463405	413801	423451	393930	411001	538089	501151	473044
466	spermidine	Amino Acid	Polyamine Metabolism	485	LC/MS Pos Early	50	3355	146.165	124-20-9	1102	1071	C00315	HMDB01257	3932668	3716500	4198398	4389882	4572644	4453118	3691120	5152594	4771500	5162051	5563880	4627348	7229672	7633337	7683679	6843749	6759974	7937307	6060416	8240006	8286825	7570401	7812109	7285072	6997903	9184579	8941447	8375744	7763560	7767848	6343073	6480740	6366438	9924050	8460133	9426233
2676	sphinganine	Lipid	Sphingolipid Synthesis	17769	LC/MS Pos Late	313	1413	302.305	3102-56-5	3126	3014	C00836	HMDB00269	1513114	1379019	1412966	1398820	1283004	422916	1165647	1457147	1227858	1752813	1608230	1376815	5366517	5708624	5954528	5788020	5461772	6012133	4167797	3994644	3457246	2751771	2721764	2899479	3518474	2942270	2825785	2485257	2569953	2185696	3180871	2942605	3180684	669585	688571	624084
2827	sphingosine	Lipid	Sphingosines	17747	LC/MS Pos Late	297	1393	300.29	123-78-4	5353955	4510275	C00319	HMDB00252	101888	99896	103477		76419			94228	74444	436749	353057	301061	483490	566335	538299	644870	605833	721844	923670	947978	804964	479424	434968	508216	718745	705117	706889	964518	960385	861051	272033	230619	261697	392672	476147	382810
4512	stachydrine	Xenobiotics	Food Component/Plant	34384	LC/MS Pos Early	100001296	1440	144.102	4136-37-2	115244	103115	C10172	HMDB04827	2640468	2407308	2659945	2650742	2417266	1709523	2407794	2429669	2563631	2678889	2569934	2452662	3362793	3329557	3208999	3307412	3563426	3655705	3020336	3689034	3604866	3686837	4220802	3822613	3876398	3894944	3950322	3938351	3561513	3912928	4024771	3965604	3746620	1975979	1995825	2004825
1491	suberate (C8-DC)	Lipid	Fatty Acid, Dicarboxylate	15730	LC/MS Polar	100000016	2577.6	173.082	505-48-6	10457	10025	C08278	HMDB00893	1450032	1400261	1614715	1595386	1453571	905153	1504439	1549966	1592982	1661826	1591834	1552164	1472850	1713232	1397426	1374829	1407428	1350324	1268732	1351724	1577265	1456484	1613268	1534365	1468139	1567964	1503514	1620312	1403687	1423714	1316927	1370819	1375563	1521933	1533485	1632392
1282	succinate	Energy	TCA Cycle	1437	LC/MS Polar	252	3149	117.019	110-15-6	1110	1078	C00042	HMDB00254	29632206	25918632	28844376	37031984	31814448	23029956	48112220	53843388	47565772	55437620	56944712	52531772	71677528	74265808	73218400	55437280	61471904	56830876	55437840	61619248	61018772	82962792	93824160	88034800	49226376	46604748	43699024	84534560	72384448	80122896	72656368	83262424	76646464	64256212	67313808	63773660
5284	succinimide	Xenobiotics	Chemical	41888	LC/MS Polar	100003696	2155	116.035	123-56-8	11439	10955	C07273		780428	826066	948450	1013493	883186	536411	1051538	1214031	982195	1094732	1044024	1898727	742063	938752	874936	994634	1000547	1089207	798035	852559	744375	880452	838562	1215367	997074	954840	900050	1019278	884765	915503	773145	775091	831757	1215703	1126980	1094544
1281	succinylcarnitine (C4-DC)	Energy	TCA Cycle	37058	LC/MS Pos Early	100001948	2291	262.129	256928-74-2	71464481	28639166		HMDB61717							129084	160079	102565	223432		189183				124332	102388	135551	211413	232810	220036							50036		60135
64	succinylglutamine	Amino Acid	Glutamate Metabolism	55014	LC/MS Pos Early	100010853	815	247.092						32810	37185			41661		44494	86469	37080	109804	92565	77531	28498			43279	45062	34587	108344	114295	114078						27934	81057	104764	101373	40577			32343	66658	39272
1164	sucrose	Carbohydrate	Disaccharides and Oligosaccharides	1519	LC/MS Polar	935	3092	387.114	57-50-1	5988	5768	C00089	HMDB00258	173229	92328	187034	148938	124128	196719	131564	143194	253113	236567	239708	174856	81256	87837	89895	126354	167838	53718	132870	223965	73746	2726155	162191	136649	173988	95564	81879	78796	109303	207965	10260534	1178972	341513	239484	97463	74198
5176	sulfate*	Xenobiotics	Chemical	46960	LC/MS Neg	100002528	616	96.9601	14808-79-8	1118	1086	C00059	HMDB01448	101622648	102549488	107742200	106096360	105735800	60279676	88987688	99209680	99050152	93878416	90848648	98331872	100157184	100237960	100048608	98346856	95532816	97993752	83452064	93908896	92098264	100134856	98870808	101176096	97065768	99317864	95068776	93066824	92225776	88856008	95011984	98677384	97935904	100293032	100417640	99550312
4519	syringic acid	Xenobiotics	Food Component/Plant	37091	LC/MS Neg	100001919	1450	197.046	530-57-4	10742	10289	C10833	HMDB02085							39656	34779	18390	76507	79368	82385				88708	87925	86277	119144	73733	127705				41229	54869	72407			14601			14127
402	taurine	Amino Acid	Methionine, Cysteine, SAM and Taurine Metabolism	2125	LC/MS Pos Early	512	660	126.022	107-35-7	1123	1091	C00245	HMDB00251	12343126	12027278	12243540	13401016	12840189	8171540	11237820	12464497	12957809	12002024	12333067	11820412	13585051	14258566	13515048	12940262	12493964	12855420	11336962	12326447	12267201	13731120	13894423	14211800	13114019	13602035	13320356	12736532	12690658	12062786	13043646	13407194	13100293	43045
4000	thiamin (Vitamin B1)	Cofactors and Vitamins	Thiamine Metabolism	5341	LC/MS Pos Early	873	3050	265.112	59-43-8	1130		C00378	HMDB00235	1558599	1451358	1574370	1297172	1272927	726181	1301420	1599044	1451868	2017143	2128845	2042728	1682217	1614121	1547778	1518374	1611197	1700289	1616863	1862134	1999822	1455271	1566017	1527056	1698143	1778900	1689756	1754979	1710169	1715743	1227358	1243738	1170486	1861779	1836903	1724159
5317	thioproline	Xenobiotics	Chemical	53231	LC/MS Pos Early	100009232	1250	134.027	34592-47-4	93176	84120			159313	174888	179661	159847	155171	80161	487762	546737	460125	1978634	1825921	1838967	1012894	1067512	975161	858683	1037311	939227	2040991	2294084	2146593	643866	652813	615473	792206	793648	712176	3005885	2873591	2942542	409435	396075	461738	211476	211096	218453
3937	threonate	Cofactors and Vitamins	Ascorbate and Aldarate Metabolism	27738	LC/MS Polar	100001022	2384	135.03	70753-61-6	151152	133224	C01620	HMDB00943	1550999	1896174	2139634	847017	1210936	372905	3132953	2087394	3356219	5672886	9186813	5439982	8256341	11855214	8277587	9270684	6557439	7074199	9093917	12659463	12187500	1067318	1316789	2712484	3137815	2835386	1885818	5077641	6671838	5114858	761182	1409258	1263202	1068921	1636633	1736323
16	threonine	Amino Acid	Glycine, Serine and Threonine Metabolism	1284	LC/MS Pos Early	564	1514	120.066	72-19-5	6288	6051	C00188	HMDB00167	5199197	4964050	4805272	5478421	4899562	3593435	19659806	28102136	15661144	85926392	82068368	74082464	17316114	17698360	17395828	18681048	19052836	19194060	44814404	49966376	49146424	4369302	3342245	2967098	16940696	18844350	18362894	68054024	69733256	68277104	4369332	4426141	3959017	6955829	6482095	6747568
3866	thymidine	Nucleotide	Pyrimidine Metabolism, Thymine containing	2183	LC/MS Neg	872	1963.7	241.083	50-89-5	5789	5585	C00214	HMDB00273	457880	507293	491014	1226624	1107218	655876	887502	1131669	806940	906766	796736	549446	863340	946820	941011	238497	431240		138979		675096	973327	792755	615930	158913	195202	663756	356061	213690	260727	700337	635478	93807	2417454	1795016	1926839
3869	thymine	Nucleotide	Pyrimidine Metabolism, Thymine containing	604	LC/MS Neg	882	1654	125.036	65-71-4	1135	1103	C00178	HMDB00262	160397	172144	176858	137218	144771	114840	317127	413615	358023	1638760	1565662	1410880	3742177	3838675	3841050	4044414	3937030	4164057	3968442	4574424	4436807	4691914	4862521	4793105	4903572	5084078	4787358	4851628	4858378	4780911	4307943	4304501	4564492	2446724	1901702	1565836
437	trans-4-hydroxyproline	Amino Acid	Urea cycle; Arginine and Proline Metabolism	32306	LC/MS Pos Early	1001	1064	132.066	51-35-4	5810	5605	C01157	HMDB00725	10372958	10237336	10483848	9764747	9404176	6885031	8880055	9286032	9641473	22169760	22738224	21646844	10970263	10867091	10632568	11635640	12617245	12825483	24220036	26268492	26259784	10258659	10176215	11296346	12925628	13316886	12670930	31879880	31745460	30249494	10216132	9863054	10255157	10445840	10081281	10287777
73	trans-urocanate	Amino Acid	Histidine Metabolism	607	LC/MS Pos Early	537	2285	139.05	104-98-3	736715	643824	C00785	HMDB00301	8161175	8146914	8110214	7607339	7744409	6708415	23888368	31385238	21917754	32934104	32133822	33521860	2881464	3692806	4013471	7997414	8434803	8192198	5603534	6795914	5806434	2296778	2526948	2899869	2835828	3165454	2977656	1989191	4358285	925596	2102253	1767668	1155759	7732767	7484438	5564908
1290	tricarballylate	Energy	TCA Cycle	15729	LC/MS Polar	2053	4200	175.025	99-14-9	14925	14220	C19806	HMDB31193	7391608	7343564	8325083	7804864	6759535	3963032	6595878	7681836	7772983	10308507	10147381	9573947	17151936	18221674	16832068	14653167	15739191	14588895	13233424	14498561	14256969	10925821	12385529	10404730	11131763	11104414	9768784	11068848	9797926	9429738	7469358	7834191	7477177	8243223	8116797	8526641
3910	trigonelline (N'-methylnicotinate)	Cofactors and Vitamins	Nicotinate and Nicotinamide Metabolism	32401	LC/MS Pos Early	100001092	1388	138.055	535-83-1	5570	5369	C01004	HMDB00875	4458227	4537452	4568192	4557292	4223173	2608099	4060293	4832712	4543613	5540311	4468206	4835795	4902222	5227775	4841581	5238180	5237713	4868572	4427620	4866811	5339902	5071018	5473480	5100923	5515099	5379350	5330038	5177580	5213072	4627653	4935205	5088677	5174789	5517251	5318584	5520224
1968	trimethylamine N-oxide	Lipid	Phospholipid Metabolism	40406	LC/MS Pos Early	100003397	2100	76.0757	1184-78-7	1145	1113	C01104	HMDB00925	2840920	2788806	2922730	3072513	3149784	1860735	2608597	3115107	3087377	5249007	5263540	4951141	13332806	13472867	13403187	12810150	12251802	12883858	10689103	12351718	12094642	14458236	15800860	15131683	14839141	15616968	14590125	12306613	12670619	12832381	16728763	16324853	14791170	1615126	1710159	1727875
261	tryptamine	Amino Acid	Tryptophan Metabolism	6104	LC/MS Pos Early	1095	3062	161.107	61-54-1	1150	1118	C00398	HMDB00303	2546848	2404155	2458395	2474331	2342007	1152963	2021639	2520000	2321813	2219318	2316999	2246671	2623806	2542797	2483441	2478608	2307028	2410098	2093988	2231107	2272868	1932250	1958719	2057763	2055163	1983413	1922674	1908427	1818834	1833075	1589120	1630930	1681859	1605346	1672040	1561947
226	tryptophan	Amino Acid	Tryptophan Metabolism	54	LC/MS Pos Early	565	2986	205.097	73-22-3	6305	6066	C00078	HMDB00929	2045398	1954081	1938008	1794344	1739979	1773291	19142104	22406436	15311461	84415632	84915400	82867112	9125539	9109749	8979145	32465422	32329698	33482564	77395672	86227648	85565560	3064636	3299567	3115566	21515512	22606068	22461238	76738472	75027168	74893272	2494011	2555579	2520226	3786706	3455726	3384939
155	tyramine	Amino Acid	Tyrosine Metabolism	1603	LC/MS Pos Early	1133	2540	138.091	60-19-5	5610	5408	C00483	HMDB00306	117990928	116542984	124639288	119989416	115873208	70989320	106173112	125648224	121757744	123330560	122326408	117667240	133886000	140180608	131800616	136212544	132053392	135614256	186965152	205339232	209221296	300472544	325431552	319181280	315805056	320884448	301309984	327821760	324577280	325605344	315037248	322412192	310385344	125216872	124878400	126086496
205	tyramine O-sulfate	Amino Acid	Tyrosine Metabolism	48408	LC/MS Neg	100006092	1565	216.034	30223-92-8	153005	134849		HMDB06409	33580		29296					18369		51280	36251	44051	59155	68721	53477	75909	63247	64894	98556	110214	103103	170509	186555	177482	172310	173587	205351	163636	188114	162098	183726	162331	175173
149	tyrosine	Amino Acid	Tyrosine Metabolism	1299	LC/MS Pos Early	815	2430	182.081	60-18-4	6057	5833	C00082	HMDB00158	4228429	3950623	4104235	3005514	2563464	4468114	17922148	17282424	12048709	63361392	54436624	53111048	127705568	86882624	97164800	85185872	117168816	109438856	42726076	69134560	62547840	6346496	9055712	6497860	13665873	11297635	11382379	10194091	7815420	11437783	6256192	6308887	5613062	12150962	14691309	12433983
161	tyrosol	Amino Acid	Tyrosine Metabolism	41515	LC/MS Neg	100003493	2716	137.061	501-94-0	10393	9964	C06044	HMDB04284	1256133	1236602	1259793	1080831	1089392	708637	1075179	1287702	1210776	1136318	1253708	1118081	1095665	1088623	902015	1120006	1148628	1076707	1079101	1240471	990280	825607	911209	928225	1204183	1171705	1184416	1122968	1270501	1160440	898664	858149	1140556	1331729	1517345	1601746
1498	undecanedioate (C11-DC)	Lipid	Fatty Acid, Dicarboxylate	42395	LC/MS Neg	100001617	2440	215.129	1852-04-6	15816	15037		HMDB00888	1540696	1467428	1574606	1426710	1618493	893121	1431486	1507834	1414860	1554949	1289446	1376155	1369754	1244898	1153176	1289510	1267161	1349265	1036457	1279581	1228394	1297415	1203320	1125003	1225699	1209215	1126888	1196352	1107313	1033623	1055110	1180864	1048161	1284392	1287338	1289813
1326	undecanoate (11:0)	Lipid	Medium Chain Fatty Acid	12067	LC/MS Neg	889	5219.2	185.155	334-48-5	8180	7888	C17715	HMDB00947	17180908	18003406	15314522	11739697	14523150	8992773	14668046	20524182	26626376	31988752	28209258	23121338	12362471	14878100	15407926	18861170	18983272	29552400	16004870	33451330	20985108	11732273	18817738	16087276	21247444	25383552	23267578	17635858	25954362	22750290	14681114	12046037	20158476	30636972	27420688	20811206
3815	uracil	Nucleotide	Pyrimidine Metabolism, Uracil containing	605	LC/MS Neg	825	1086	111.02	66-22-8	1174	1141	C00106	HMDB00300	6404958	6572110	7568978	6733272	6906426	7238738	22169754	25000912	14911757	25806838	25043814	26585806	14844719	13991977	13888516	28817804	26504664	23430446	35129072	34840044	36867612	25889546	21003828	24073336	36036348	34573664	34628988	46825876	41326664	40922604	23334908	26218534	24349394	14219366	13441539	14427650
3730	urate	Nucleotide	Purine Metabolism, (Hypo)Xanthine/Inosine containing	1604	LC/MS Neg	1134	757.1	167.021	69-93-2;120K5305	1175		C00366	HMDB00289		143920	183589			139673	100810	128183	229673	244107	160482	339663				91223			416595	408500	372784					169239		276798	238656					13919
3814	uridine	Nucleotide	Pyrimidine Metabolism, Uracil containing	606	LC/MS Neg	535	1457.6	243.062	58-96-8	6029	5807	C00299	HMDB00296	1356920	1669873	1737127	4651124	4515087	2392106	6622018	6492439	3251370	5781273	4717165	4760679	7508404	6696017	6019286	897389	1946371	105838	164167	129302	3918199	8325778	7523099	6145238	279197	422753	3669345	1497643	806803	1082880	4626470	5507556	100596	7107596	5460037	7160167
3809	uridine 5'-monophosphate (UMP)	Nucleotide	Pyrimidine Metabolism, Uracil containing	2856	LC/MS Pos Early	869	590	325.043	3387-36-8	6030	1399139	C00105	HMDB00288							179476	215585	42005	105601	60908	100995	83055	90394	81905	221990	258965	215515	47143	72365	68316	95547	118586	103861	418966	422722	407638	92353	115966	85010	98219	101500	122096	78278	88406	95045
3152	ursocholate	Lipid	Secondary Bile Acid Metabolism	57573	LC/MS Neg	100002913	4648	407.28	2955-27-3					315643	304926	296375	228910	208444	101526	127338	175835	173293	179470	148543	161322	255452	257972	258077	180935	142368	164593	129716	158453	145113	344072	335525	316656	251351	252213	237088	222186	220334	189065	267959	273286	267801	227666	228498	231686
3112	ursodeoxycholate	Lipid	Secondary Bile Acid Metabolism	1605	LC/MS Neg	1135	5055	391.285	128-13-2	31401	29131	C07880	HMDB00946	4784800	4546292	5043369	2802075	2564159	1185883	1629765	1730375	2031521	1578065	1002919	1365987				85740	142174	93123								76775								3883683	3745684	3511472
1318	valerate (5:0)	Lipid	Short Chain Fatty Acid	33443	LC/MS Neg	1136	1718	101.061	109-52-4	7991	7701	C00803	HMDB00892	526248160	840710400	738758400	606138240	662971456	303918688	491617216	593682112	592877504	375104544	455055744	450923872	278843712	286165760	275117248	274053504	251296544	263573600	201733648	208837664	226892224	132129816	140884992	140059008	111098480	117403008	131323712	94117880	111446944	102955176	79726072	79385568	69502904	678751872	663767104	685526848
1601	valerylglycine	Lipid	Fatty Acid Metabolism (Acyl Glycine)	36768	LC/MS Neg	100001451	2071	158.082	24003-66-5	4737557	3924818		HMDB00927	341484	333699	372009	314789	465376	229944	572354	572272	555407	1315548	1335334	1273278	2969780	3032743	2781121	2685314	2414975	2847222	2484886	2767220	2881157	3289076	3310124	3351807	3221640	3234680	2690333	3300551	3097599	3312132	2822102	2685658	2478743	506777	497230	597079
147	valerylphenylalanine	Amino Acid	Phenylalanine Metabolism	44577	LC/MS Neg	100004533	4176	248.129		13890536	14753835			144898	165926	212818	221188	265888	103247	236638	291349	279525	438504	393418	420197	931960	975207	978964	973369	1027600	958653	683264	869009	808722	503942	485817	497023	464797	489897	435559	346175	393796	363906	135023	222872	204955	161120	148955	138520
351	valine	Amino Acid	Leucine, Isoleucine and Valine Metabolism	1649	LC/MS Pos Early	566	2479	118.086	72-18-4	6287	6050	C00183	HMDB00883	23425500	21990750	23815208	16663114	13276314	9735456	51434836	59466584	41895320	253373824	242738592	228723072	454620160	514485856	489226752	479620992	453003872	479904000	462475776	486838304	480028256	425844544	428825152	449606496	375892256	404168256	394217024	457790368	454430048	435321824	8721476	10404053	10235000	264525152	260585024	267440496
934	valylglutamine	Peptide	Dipeptide	42079	LC/MS Pos Early	100003640	2295	246.145	42854-54-6	5253209	4419671		HMDB29125							62953	61941		607304	606214	508798		34027	53015	95419			117282	116573	198429	53072			96128	46411		137142	104024	76023		60824
935	valylglycine	Peptide	Dipeptide	40475	LC/MS Neg	100003641	1506	173.093	686-43-1	136487	120256		HMDB29127				72559			465573	479497	346139	2162495	2279130	2249236	180921			514583	526747	419892	811979	692931	1032816	93778			320380	260928	235336	682968	716114	656016		109098				120728
938	valylleucine	Peptide	Dipeptide	39994	LC/MS Pos Early	100003210	3138	231.17	22906-55-4	352039	312586		HMDB29131	127585	100631	127096	121644	94671	70656	417464	398774	320299	998379	1033697	893936	116999	78645	127668	304437	327713	311295	343089	379282	514352	97990	90255	77315	278875	220281	212155	267782	323175	295988	103274	95472	93969	446992	472390	335251
4238	vanillate	Xenobiotics	Food Component/Plant	35639	LC/MS Neg	100001634	1100	167.035	121-34-6	8468	8155	C06672	HMDB00484	26238		31335	49290			20648	21175	44316	34593		62169	126505	150118	154936	127709	156963	145892	117125	144042	124575	157873	129880	134389	145981	159465	136048	135979	140085	128475	109877	93783	100921
3722	xanthine	Nucleotide	Purine Metabolism, (Hypo)Xanthine/Inosine containing	3147	LC/MS Pos Early	1004	1032	153.041	69-89-6	1188	1151	C00385	HMDB00292	6483562	5839033	5924370	4979469	4495304	6048605	17684256	20483848	14805596	36098220	35186540	35487856	6574327	6768269	6703986	18497864	19737412	20184772	32216616	35886704	36087472	8855664	9572745	10078118	21303596	21099396	21031224	34417256	35421380	34976900	5212197	5819107	6455021	8904446	8092769	7866123
3724	xanthosine	Nucleotide	Purine Metabolism, (Hypo)Xanthine/Inosine containing	15136	LC/MS Neg	100000299	1075	283.068	146-80-5	64959	58484	C01762	HMDB00299			45578	38767	31405	40658	907133	951275	663678	924004	889351	1019110	20791	27129		400767	332791	293624	195666	163614	131228				337860	373505	407562	259361	302998	233391
1111	xylose	Carbohydrate	Pentose Metabolism	15581	LC/MS Polar	826	1727	195.051	609-06-3	135191	85957	C00181	HMDB00098	634325	678539	640157	1041994	703188	524523	1882936	1711832	1312796	956484	630030	630177	794850	737795	614888	902897	615415	708779	618201	309880	455701	798307	589441	724702	754752	961095	515265	467311	390383	482152	700315	673359	614559	1149364	1059230	709077
[truncated: 33 more columns]

## Sheet: ScaledImpData
													SAMPLE_NAME	PD-INRA-00001	PD-INRA-00002	PD-INRA-00003	PD-INRA-00004	PD-INRA-00005	PD-INRA-00006	PD-INRA-00007	PD-INRA-00008	PD-INRA-00009	PD-INRA-00010	PD-INRA-00011	PD-INRA-00012	PD-INRA-00013	PD-INRA-00014	PD-INRA-00015	PD-INRA-00016	PD-INRA-00017	PD-INRA-00018	PD-INRA-00019	PD-INRA-00020	PD-INRA-00021	PD-INRA-00022	PD-INRA-00023	PD-INRA-00024	PD-INRA-00025	PD-INRA-00026	PD-INRA-00027	PD-INRA-00028	PD-INRA-00029	PD-INRA-00030	PD-INRA-00031	PD-INRA-00032	PD-INRA-00033	PD-INRA-00034	PD-INRA-00035	PD-INRA-00036
													SAMPLE_ID	700038993	700038994	700038995	700038996	700038997	700038998	700038999	700039000	700039001	700039002	700039003	700039004	700039005	700039006	700039007	700039008	700039009	700039010	700039011	700039012	700039013	700039014	700039015	700039016	700039017	700039018	700039019	700039020	700039021	700039022	700039023	700039024	700039025	700039026	700039027	700039028
													CLIENT_IDENTIFIER	1	2	3	4	5	6	7	8	9	10	11	12	13	14	15	16	17	18	19	20	21	22	23	24	25	26	27	28	29	30	31	32	33	34	35	36
													GROUP	1	1	1	2	2	2	3	3	3	4	4	4	5	5	5	6	6	6	7	7	7	8	8	8	9	9	9	10	10	10	11	11	11	12	12	12
													GROUP_DESCRIPTION	Fecal_sample_in_digester_T24h_before_NO	Fecal_sample_in_digester_T24h_before_NO	Fecal_sample_in_digester_T24h_before_NO	Fecal_sample_in_digester_T0_NO_pulse_1_	Fecal_sample_in_digester_T0_NO_pulse_1_	Fecal_sample_in_digester_T0_NO_pulse_1_	Fecal_sample_in_digester_T1h_NO_pulse_1	Fecal_sample_in_digester_T1h_NO_pulse_1_	Fecal_sample_in_digester_T1h_NO_pulse_1_	Fecal_sample_in_digester_T6h_NO_pulse_1	Fecal_sample_in_digester_T6h_NO_pulse_1_	Fecal_sample_in_digester_T6h_NO_pulse_1_	Fecal_sample_in_digester_T24h_NO_pulse_2	Fecal_sample_in_digester_T24h_NO_pulse_2_	Fecal_sample_in_digester_T24h_NO_pulse_2_	Fecal_sample_in_digester_T25h_NO_pulse_2	Fecal_sample_in_digester_T25h_NO_pulse_2_	Fecal_sample_in_digester_T25h_NO_pulse_2_	Fecal_sample_in_digester_T30h_NO_pulse_2	Fecal_sample_in_digester_T30h_NO_pulse_2_	Fecal_sample_in_digester_T30h_NO_pulse_2_	Fecal_sample_in_digester_T48h_NO_pulse_3	Fecal_sample_in_digester_T48h_NO_pulse_3	Fecal_sample_in_digester_T48h_NO_pulse_3	Fecal_sample_in_digester_T49h_NO_pulse_3	Fecal_sample_in_digester_T49h_NO_pulse_3	Fecal_sample_in_digester_T49h_NO_pulse_3	Fecal_sample_in_digester_T54h_NO_pulse_3	Fecal_sample_in_digester_T54h_NO_pulse_3	Fecal_sample_in_digester_T54h_NO_pulse_3	Fecal_sample_in_digester_T72h_NO_pulse_3	Fecal_sample_in_digester_T72h_NO_pulse_3	Fecal_sample_in_digester_T72h_NO_pulse_3	Fecal_sample_in_digester_T24h_before_NO	Fecal_sample_in_digester_T24h_before_NO	Fecal_sample_in_digester_T24h_before_NO
													GROUP_NAME	T-24_Subj1_Triplicate_1	T-24_Subj1_Triplicate_2	T-24_Subj1_Triplicate_3	T0_NO_Subj1_Triplicate_1	T0_NO_Subj1_Triplicate_2	T0_NO_Subj1_Triplicate_3	T1_NO_Subj1_Triplicate_1_	T1_NO_Subj1_Triplicate_2	T1_NO_Subj1_Triplicate_3	T6_NO_Subj1_Triplicate_1_	T6_NO_Subj1_Triplicate_2	T6_NO_Subj1_Triplicate_3	T24_NO_Subj1_Triplicate_1_	T24_NO_Subj1_Triplicate_2	T24_NO_Subj1_Triplicate_3	T025_NO_2_Subj1_Triplicate_1	T25_NO_2_Subj1_Triplicate_2	T25_NO_2_Subj1_Triplicate_3	T30_NO_2_Subj1_Triplicate_1_	T30_NO_2_Subj1_Triplicate_2	T30_NO_2_Subj1_Triplicate_3	T48_NO_3_Subj1_Triplicate_1_	T48_NO_3_Subj1_Triplicate_2	T48_NO_3_Subj1_Triplicate_3	T49_NO_3_Subj1_Triplicate_1	T49_NO_3_Subj1_Triplicate_2	T49_NO_3_Subj1_Triplicate_3	T54_NO_3_Subj1_Triplicate_1	T54_NO_3_Subj1_Triplicate_2	T54_NO_3_Subj1_Triplicate_3	T72_NO_3_Subj1_Triplicate_1	T72_NO_3_Subj1_Triplicate_2	T72_NO_3_Subj1_Triplicate_3	T-24_Subj2_Triplicate_1	T-24_Subj2_Triplicate_2	T-24_Subj2_Triplicate_3
													PROTEIN_MG_ML	1.82	1.94	1.82	1.92	1.68		2.22	2.22	1.9	2.62	1.78	1.9	2.44	2.54	2.3	2.48	2.14	2.24	2.82	2	2.14	2.56	2.4	2.74	2.64	2.34	2.1	2.04	2.48	2.7	2.86	2.34	2.04	2.34	2.5	2.24
													SUBJECT_ID	1	1	1	1	1	1	1	1	1	1	1	1	1	1	1	1	1	1	1	1	1	1	1	1	1	1	1	1	1	1	1	1	1	2	2	2
													TIME_POINT	T_pre24	T_pre24	T_pre24	T0	T0	T0	T1	T1	T1	T6	T6	T6	T24	T24	T24	T25	T25	T25	T30	T30	T30	T48	T48	T48	T49	T49	T49	T54	T54	T54	T72	T72	T72	T_pre24	T_pre24	T_pre24
													TREATMENT	UT	UT	UT	NO_Pulse_1	NO_Pulse_1	NO_Pulse_1	NO_Pulse_1	NO_Pulse_1	NO_Pulse_1	NO_Pulse_1	NO_Pulse_1	NO_Pulse_1	NO_Pulse_2	NO_Pulse_2	NO_Pulse_2	NO_Pulse_2	NO_Pulse_2	NO_Pulse_2	NO_Pulse_2	NO_Pulse_2	NO_Pulse_2	No_Pulse_3	No_Pulse_3	No_Pulse_3	No_Pulse_3	No_Pulse_3	No_Pulse_3	No_Pulse_3	No_Pulse_3	No_Pulse_3	No_Pulse_3	No_Pulse_3	No_Pulse_3	UT	UT	UT
													TREATMENT2	UT	UT	UT	P1	P1	P1	P1	P1	P1	P1	P1	P1	P2	P2	P2	P2	P2	P2	P2	P2	P2	P3	P3	P3	P3	P3	P3	P3	P3	P3	P3	P3	P3	UT	UT	UT
													VOLUME	10	10	10	10	10	5	10	10	10	10	10	10	10	10	10	10	10	10	10	10	10	10	10	10	10	10	10	10	10	10	10	10	10	10	10	10
PATHWAY_SORTORDER	BIOCHEMICAL	SUPER_PATHWAY	SUB_PATHWAY	COMP_ID	PLATFORM	CHEMICAL_ID	RI	MASS	CAS	PUBCHEM	CHEMSPIDER	KEGG	Group HMDB_ID	T(-)24 S1	T(-)24 S1	T(-)24 S1	T0 S1	T0 S1	T0 S1	T1 S1	T1 S1	T1 S1	T6 S1	T6 S1	T6 S1	T24 S1	T24 S1	T24 S1	T25 S1	T25 S1	T25 S1	T30 S1	T30 S1	T30 S1	T48 S1	T48 S1	T48 S1	T49 S1	T49 S1	T49 S1	T54 S1	T54 S1	T54 S1	T72 S1	T72 S1	T72 S1	T(-)24 S2	T(-)24 S2	T(-)24 S2
471	(N(1) + N(8))-acetylspermidine	Amino Acid	Polyamine Metabolism	57814	LC/MS Pos Early	100016038	3080	188.176						0.3344	0.3424	0.3468	0.4192	0.4091	0.2755	0.3357	0.4217	0.4202	0.8834	0.8356	0.8536	1.2526	1.357	1.253	1.1615	1.1861	1.24	1.0488	1.164	1.1796	1.1057	1.2385	1.1482	1.2071	1.2676	1.1947	1.2054	1.1912	1.1743	1	1.0518	0.9532	0.5174	0.5159	0.5315
2663	1,2-dilinolenoyl-digalactosylglycerol (18:3/18:3)	Lipid	Galactosyl Glycerolipids	54892	LC/MS Pos Late	100009392	1941	954.615						0.6606	0.6509	0.6872	0.9689	1.2188	0.3192	0.7132	0.7011	0.9999	1.0605	1.1451	0.952	0.9189	1.2436	1.125	1.1319	1.1154	1.1347	0.9515	0.7831	0.9893	1.0775	1.1113	1.3721	1.1857	1.4154	0.9514	0.9539	1.1588	0.9787	1.2347	1.0001	1.067	0.8099	0.8719	1.0341
2658	1,2-dilinoleoyl-digalactosylglycerol (18:2/18:2)*	Lipid	Galactosyl Glycerolipids	54897	LC/MS Pos Late	100010873	2256	958.646			24785309			0.4421	0.4421	0.4421	0.967	0.4421	0.4421	0.4731	1.33	0.7389	1.3125	0.4421	0.9701	0.8378	1.1653	1.5149	1.3536	0.4421	0.4421	1.0291	0.4421	0.4421	0.8574	0.8475	0.727	0.4421	0.7528	0.4421	0.754	1.1424	0.4421	0.4421	0.4421	0.4421	0.8104	0.4421	0.4421
2079	1,2-dilinoleoyl-GPC (18:2/18:2)	Lipid	Phosphatidylcholine (PC)	52603	LC/MS Pos Late	100008903	2006	782.569	998-06-1	5288075	4450312		HMDB08138	0.8541	0.8169	0.9966	1.2942	1.3144	0.5937	1.1033	1.2752	1.1829	1.4167	1.3577	1.2978	1.2744	1.4584	1.4491	1.4617	1.2607	1.3327	1.3671	1.2479	1.0783	1.4001	1.2698	1.3977	1.5944	1.3321	1.3567	1.3238	1.3107	1.229	1.3816	1.25	1.3504	0.5491	0.576	0.5411
2161	1,2-dilinoleoyl-GPE (18:2/18:2)*	Lipid	Phosphatidylethanolamine (PE)	53174	LC/MS Pos Late	100009217	2083	740.522		9546812	7825762		HMDB09093	0.6054	0.5723	0.6895	1.1341	1.059	0.4961	0.9347	1.1393	0.9991	1.2526	1.1899	1.1517	1.2448	1.3969	1.3174	1.3333	1.1661	1.2586	1.2811	1.2323	1.0486	1.3295	1.2611	1.3043	1.5052	1.3303	1.3492	1.2438	1.3932	1.2525	1.3751	1.18	1.3647	0.4723	0.495	0.4194
2153	1,2-dioleoyl-GPE (18:1/18:1)	Lipid	Phosphatidylethanolamine (PE)	52609	LC/MS Pos Late	100008906	2485	744.554	4004-05-01	9546757	7825707			0.1961	0.1581	0.2223	0.2475	0.3417	0.1333	0.2565	0.3174	0.3955	0.6927	0.8038	0.9457	1.7739	2.5276	2.1429	2.2694	1.5253	0.1333	2.0626	1.5427	1.4767	2.3428	1.625	1.6125	2.0746	2.5436	2.2872	1.5986	2.0706	1.2966	2.1136	1.704	2.1526	0.9662	0.7039	0.8754
2002	1,2-dipalmitoyl-GPC (16:0/16:0)	Lipid	Phosphatidylcholine (PC)	19130	LC/MS Pos Late	100000657	2365	734.569	63-89-8	452110	398235		HMDB00564	0.9408	1.0175	0.9835	0.9958	1.1905	0.277	0.8707	1.2522	1.0944	1.3718	1.2498	1.1875	1.1592	1.4575	1.2593	1.3523	1.1103	1.1724	1.3038	1.0148	0.856	1.1521	1.0274	1.3184	1.7877	1.3862	0.9512	1.1997	1.4172	1.0738	1.4732	1.1999	1.506	0.6852	0.7568	0.6487
2222	1,2-dipalmitoyl-GPG (16:0/16:0)	Lipid	Phosphatidylglycerol (PG)	52625	LC/MS Polar	100000652	735	721.503	200880-41-7	11846227	10020701		HMDB10570	1.1334	0.9231	0.9286	1.4401	1.1053	0.3241	1.0243	1.1642	1.0298	0.99	0.9803	0.6896	1.0433	1.5465	1.6147	0.9731	0.9074	1.0417	0.7757	0.3241	0.7831	1.1825	1.3832	1.3306	0.8587	0.8829	0.7104	0.7488	0.6193	0.3241	0.7096	1.122	0.8418	1.6674	1.2617	1.3956
5171	1,3-propanediol	Xenobiotics	Chemical	45434	LC/MS Pos Early	100001175	832	77.0597	504-63-2	10442	13839553	C02457		0.2827	0.3986	0.4431	0.3559	0.2607	0.242	0.2165	0.2643	0.2791	0.3756	0.3645	0.4056	2.3041	2.095	1.6691	1.7863	1.5945	2.0553	1.7851	2.0997	1.943	2.167	2.3563	2.0254	2.0183	2.4303	2.0493	2.0236	1.8107	1.8835	1.7504	1.8702	2.0512	0.292	0.3283	0.2312
332	1-carboxyethylisoleucine	Amino Acid	Leucine, Isoleucine and Valine Metabolism	62558	LC/MS Neg	100020427	2628	202.108						0.0447	0.0601	0.0447	0.123	0.1049	0.0762	0.1901	0.2044	0.1562	0.52	0.4845	0.461	0.9423	0.9596	1	1.1428	1.0575	1.0478	0.9494	1.1638	1.1306	1.0932	1.072	1.0306	1.0845	1.1489	1.1122	1.0838	1.0382	1.0265	0.9621	0.8693	1.0409	0.0729	0.0447	0.0447
291	1-carboxyethylleucine	Amino Acid	Leucine, Isoleucine and Valine Metabolism	62559	LC/MS Neg	100020425	2663	202.108						0.0242	0.05	0.0242	0.0797	0.1088	0.0714	0.3214	0.2961	0.2053	0.9715	0.8964	0.894	1.3064	1.3482	1.361	1.4324	1.2357	1.4124	1.2719	1.5637	1.4706	0.8784	0.8916	0.8203	1.0257	1.116	1	1.1327	1.273	1.1241	0.9458	0.989	1.0011	0.029	0.0242	0.0242
134	1-carboxyethylphenylalanine	Amino Acid	Phenylalanine Metabolism	62566	LC/MS Neg	100020419	2844	236.093			19276386			0.0224	0.0224	0.0224	0.0224	0.0224	0.0224	0.1662	0.1859	0.1033	0.7533	0.6738	0.686	0.9645	1.0496	0.981	0.9783	1.0017	0.9983	0.9739	1.1723	1.1074	1.0486	1.0269	1.0548	1.0808	1.057	0.9819	1.1629	1.1843	1.0861	0.9692	1.0531	1.015	0.0275	0.0224	0.0224
151	1-carboxyethyltyrosine	Amino Acid	Tyrosine Metabolism	62564	LC/MS Neg	100020421	1846	252.088						0.0466	0.052	0.0399	0.0443	0.0539	0.0399	0.1058	0.1178	0.0923	0.478	0.4378	0.419	0.9833	0.9864	0.9385	1.0136	1.0232	0.9797	0.8867	1.1039	1.0501	1.2621	1.2065	1.2249	1.2221	1.251	1.1783	1.2221	1.23	1.2524	1.2819	1.2994	1.2673	0.0399	0.0399	0.0399
355	1-carboxyethylvaline	Amino Acid	Leucine, Isoleucine and Valine Metabolism	62562	LC/MS Neg	100020423	2008	188.093						0.0303	0.0366	0.0443	0.0533	0.038	0.0454	0.1082	0.1208	0.1067	0.4222	0.4068	0.366	1.0126	0.9104	0.9257	1.0171	1.1007	1.0533	0.959	0.9303	1	1.4323	1.2638	1.2047	1.321	1.3143	1.2041	1.2031	1.1927	1.1211	1.3628	1.3899	1.4604	0.2036	0.1754	0.1846
2661	1-linoleoyl-2-linolenoyl-digalactosylglycerol (18:2/18:3)*	Lipid	Galactosyl Glycerolipids	54896	LC/MS Pos Late	100010872	2073	956.63			24785583			0.8958	0.8443	0.9247	1.5687	0.8847	0.6172	0.6172	1.072	0.8865	1.3314	1.0917	0.6172	1.3588	1.0229	0.7373	0.9334	1.0292	0.6172	0.8981	0.7351	0.6172	0.9674	1.0576	1	1.2812	1.4122	0.9357	1.1646	0.6172	1.0294	0.8195	0.6172	1.3661	0.8652	0.9106	0.6172
2080	1-linoleoyl-2-linolenoyl-GPC (18:2/18:3)*	Lipid	Phosphatidylcholine (PC)	53176	LC/MS Pos Late	100009343	1939	780.554			24766802		HMDB08141	0.8916	0.805	1.0674	1.2925	1.1628	0.5849	1.0883	1.2891	1.1424	1.4075	1.2345	1.2547	1.1873	1.41	1.3436	1.483	1.1206	1.1569	1.2092	1.1779	1.0902	1.3143	1.3244	1.311	1.4826	1.3027	1.2459	1.3249	1.3901	1.1834	1.2064	1.2496	1.3942	0.5131	0.5257	0.5417
2311	1-linoleoyl-GPC (18:2)	Lipid	Lysophospholipid	34419	LC/MS Neg	100001395	6160	594.341		11988421	10160888	C04100	HMDB10386	7.8731	7.9239	8.479	3.6315	3.9029	0.4189	1.9643	2.4547	2.1837	1.8322	1.398	1.497	1.647	1.1501	1.4818	0.7291	0.6312	0.6668	0.7062	1	0.9692	1.2955	1.1303	0.7388	0.6023	0.9652	0.9578	0.8194	0.6886	0.85	0.475	0.3591	0.5521	2.744	2.2041	1.5446
2362	1-linoleoyl-GPE (18:2)*	Lipid	Lysophospholipid	32635	LC/MS Neg	100001570	5900	476.278		52925130	21403170		HMDB11507	3.4458	3.6401	3.828	2.6808	2.9216	0.5449	1.574	1.9403	2.0438	1.8986	1.1575	1.2548	1.3243	1.1099	1.3607	0.6222	0.7001	0.9211	0.5944	1.0009	0.8617	1.1268	0.8109	0.6417	0.5755	1	0.6499	0.8205	0.7758	0.6643	0.5873	0.5902	0.474	2.9327	2.8591	2.2931
85	1-methyl-4-imidazoleacetate	Amino Acid	Histidine Metabolism	32350	LC/MS Pos Early	100001208	2064	141.066	2625-49-2	75810	68319	C05828	HMDB02820	1.3614	1.4927	1.2336	1.4064	0.9998	0.5603	0.6184	0.9703	1.2654	0.4601	0.9792	1.3352	1.3227	0.8016	0.4601	0.9274	0.4601	0.4601	0.8018	1.1807	1.5349	0.762	0.5319	1.0341	0.7493	0.7469	0.787	1.2407	0.6962	1.181	0.8773	1.2053	1.0799	0.4601	0.6167	0.6143
86	1-methyl-5-imidazoleacetate	Amino Acid	Histidine Metabolism	62946	LC/MS Pos Early	100002910	1989	141.066	4200-48-0	6451814	4954265		HMDB04988	5.9481	5.3766	5.573	6.112	6.1616	3.7659	5.311	5.9427	6.384	5.4839	5.1187	5.4192	2.2243	2.3104	2.4626	2.2827	2.0892	2.4321	1.7838	2.0148	2.2236	1.0677	1.1528	1.0604	1	0.9696	1.0387	0.7742	0.9213	0.75	0.4332	0.5095	0.4676	1.3698	1.5953	1.2605
4214	1-methyl-beta-carboline-3-carboxylic acid	Xenobiotics	Food Component/Plant	43449	LC/MS Neg	100004434	3190	225.067	22329-38-0	5406157	4546099			0.6052	0.8628	0.7027	0.9936	0.9388	0.5927	0.5927	1.2023	0.8256	1.2227	0.9619	0.9342	1.2048	1.0591	1.0064	0.9245	0.9195	1.0226	0.9172	1.2762	1.0174	1.1376	1.1934	1.2146	0.8949	0.9709	1.1286	0.8443	1.2086	1.1433	0.8722	1.1079	1.0373	1.1169	1.0275	1.313
3747	1-methyladenine	Nucleotide	Purine Metabolism, Adenine containing	1527	LC/MS Pos Early	54	2133	150.077	5142-22-3	78821	71157	C02216	HMDB11599	0.7526	0.6194	0.6657	0.681	0.6643	0.3978	0.6302	0.6319	0.7384	1.165	1.0807	1.1428	1.5708	1.5672	1.6383	1.5902	1.5025	1.5479	1.7878	1.6493	1.6665	1.5728	1.4659	1.5289	1.5061	1.6993	1.522	1.8635	1.6711	1.4947	1.2551	1.2609	1.178	0.0379	0.0379	0.0379
481	1-methylguanidine	Amino Acid	Guanidino and Acetamido Metabolism	48114	LC/MS Pos Early	100000715	2149	74.0713	22661-87-6	10111	28576	C02294	HMDB01522	0.9031	0.8876	0.9225	0.94	0.8873	0.5627	0.8901	0.9606	0.9497	1.0131	1	0.9689	0.9249	1.0101	0.9358	0.8754	0.9037	0.9269	0.844	0.9537	0.9347	0.9155	0.931	0.9438	0.9362	0.953	0.9504	0.9338	0.9458	0.8865	0.9162	0.9303	0.8738	1.1103	1.0372	1.0995
84	1-methylhistamine	Amino Acid	Histidine Metabolism	43831	LC/MS Pos Early	100001204	3040	126.103	501-75-7	3614	3488	C05127	HMDB00898	0.4432	0.6961	0.7332	0.3831	0.8041	0.3831	0.3831	0.8138	0.538	0.8454	0.6403	0.9299	1.3695	0.8009	0.543	1.0172	1.121	0.8093	0.8385	1.1781	0.9837	1.8244	1.9473	2.0685	1.7231	1.8502	1.7064	1.5386	1.7692	1.4633	1.9314	1.6199	1.3408	0.7093	0.7486	0.6862
67	1-methylhistidine	Amino Acid	Histidine Metabolism	30460	LC/MS Pos Early	100001051	2755	170.092	332-80-9	92105	83153	C01152	HMDB00001	0.1328	0.1509	0.1494	0.0899	0.0899	0.0899	0.0899	0.0899	0.0899	0.1931	0.1483	0.1802	1.2949	0.823	0.9992	1.0235	1.1882	1.055	0.7734	1.1504	1.1324	1.0746	1.1898	0.9108	1.1635	1.1093	1.0375	1.0836	0.8844	1.0511	1.3652	1.2545	1.166	0.4363	0.5465	0.5075
3735	1-methylhypoxanthine	Nucleotide	Purine Metabolism, (Hypo)Xanthine/Inosine containing	57771	LC/MS Pos Early	100004644	1530	151.061	1125-39-9	70765	63930		HMDB13141	0.5203	0.6578	0.3352	0.2747	0.6519	0.2747	0.6352	0.9982	0.7746	1.3583	1.4561	1.4115	2.2409	2.4067	2.5991	2.6747	2.5073	2.5228	2.1158	1.9944	2.068	3.0057	2.6335	2.9666	2.8477	3.3302	3.0848	2.5241	2.3404	2.5973	3.1748	2.9999	3.292	0.2747	0.2747	0.2747
4135	1-methylxanthine	Xenobiotics	Xanthine Metabolism	34389	LC/MS Neg	100001405	1568.8	165.042	6136-37-4	80220	72464	C16358	HMDB10738	0.2296	0.3092	0.2771	0.3626	0.3505	0.215	0.2968	0.3768	0.3082	0.5033	0.4154	0.3934	1	0.979	0.9413	1.1197	0.9984	1.0286	0.9065	1.1793	1.0405	1.1944	1.3317	1.3001	1.051	1.1001	1.1871	1.0543	1.1728	1.0446	1.1193	1.1849	1.119	0.4538	0.3409	0.315
2068	1-oleoyl-2-linoleoyl-GPC (18:1/18:2)*	Lipid	Phosphatidylcholine (PC)	52453	LC/MS Pos Late	100008981	2165	784.585						0.8977	0.8128	0.964	1.3074	1.3028	0.5559	1.0238	1.2613	1.1118	1.3238	1.2639	1.2583	1.1714	1.381	1.3021	1.3746	1.1182	1.2551	1.2176	1.1562	1	1.2321	1.1559	1.2781	1.3712	1.2427	1.2147	1.3331	1.3299	1.2162	1.3711	1.1229	1.2248	0.5661	0.6196	0.5348
2360	1-oleoyl-GPE (18:1)	Lipid	Lysophospholipid	35628	LC/MS Neg	100001569	6125.1	478.294	89576-29-4	9547071	7826021		HMDB11506	2.0497	2.0864	2.1354	1.3953	1.4136	0.3849	0.7998	1.0019	1.0508	1.0779	0.6777	0.7415	1.2885	1.137	1.3896	0.8409	0.8317	0.9662	0.7501	1.1245	0.9368	1.1585	1	0.9669	1.0431	1.1314	0.8878	1.0261	0.8681	0.8107	0.8144	0.8393	0.6362	3.6346	3.2599	2.4836
2011	1-palmitoyl-2-alpha-linolenoyl-GPC (16:0/18:3n3)*	Lipid	Phosphatidylcholine (PC)	52684	LC/MS Pos Late	100009076	2034	756.554			24766646		HMDB07975	0.6961	0.7519	0.954	1.1395	1.2143	0.524	0.8898	1.2259	1	1.271	1.2376	1.2123	1.3484	1.2659	1.3419	1.3109	1.2714	1.1657	1.2044	1.1386	0.937	1.3763	1.2178	1.1645	1.4704	1.2203	1.2019	1.1625	1.2068	1.1377	1.1998	1.1715	1.3414	0.4581	0.445	0.3847
2020	1-palmitoyl-2-arachidonoyl-GPC (16:0/20:4n6)	Lipid	Phosphatidylcholine (PC)	52462	LC/MS Pos Late	100008914	2091	782.569	35418-58-7	10747814	8923140		HMDB07982	0.9199	0.5631	1.1904	1.3812	1.1817	0.3729	1.0627	1.5254	0.9971	1.3029	1.0643	1.2191	1.2996	1.3186	1.4713	1.3436	1.0114	1.3875	1.2642	1.036	0.6855	1.3547	1.0635	0.9673	1.3472	0.7215	1.3653	1.853	1.2719	0.8773	1.2289	1.1583	1.1911	0.3729	0.5716	0.3729
2009	1-palmitoyl-2-linoleoyl-GPC (16:0/18:2)	Lipid	Phosphatidylcholine (PC)	42446	LC/MS Pos Late	1537	2160	758.569	40811-94-7	5287971	4450224		HMDB07973	0.8984	0.786	0.9147	1.2857	1.2554	0.5356	1.0173	1.2433	1.066	1.2723	1.2781	1.2275	1.1643	1.3429	1.2646	1.3361	1.1275	1.2328	1.1829	1.1165	0.9319	1.2061	1.1069	1.2113	1.3372	1.1678	1.2037	1.2828	1.2539	1.1603	1.2926	1.0657	1.1933	0.5876	0.642	0.5342
2128	1-palmitoyl-2-linoleoyl-GPE (16:0/18:2)	Lipid	Phosphatidylethanolamine (PE)	42449	LC/MS Pos Late	100001870	2275	716.522		9546747	7825697		HMDB05322	0.6318	0.5939	0.6551	1.0823	1.0139	0.4745	0.8572	1.0062	0.8906	1.1656	1.1168	1.0574	1.1397	1.3106	1.1732	1.2114	1.0899	1.1914	1.1997	1.0628	0.9234	1.2237	1.2585	1.2479	1.3579	1.1789	1.2073	1.1925	1.3698	1.2264	1.2996	1.1275	1.3001	0.6775	0.6803	0.6305
2242	1-palmitoyl-2-linoleoyl-GPI (16:0/18:2)	Lipid	Phosphatidylinositol (PI)	52450	LC/MS Polar	1528	910	833.518			21403024		HMDB09784	0.5181	0.5577	0.6001	0.7357	0.7288	0.3046	0.6709	0.7362	0.7645	1.0415	1.0305	1.0606	1.3506	1.4828	1.2468	1.2598	1.1525	1.2628	1.3027	1.1102	1.0339	1.5354	1.6652	1.6236	1.8221	1.6983	1.5593	1.7625	1.5569	1.6114	1.3857	1.2675	1.5616	0.5928	0.59	0.6021
2006	1-palmitoyl-2-oleoyl-GPC (16:0/18:1)	Lipid	Phosphatidylcholine (PC)	52461	LC/MS Pos Late	1539	2358	760.585	26853-31-6;26853-31-6	6436017	4940699		HMDB07972	0.9479	0.8296	0.9613	1.2222	1.2674	0.4919	1.0353	1.2441	1.0471	1.355	1.2105	1.1569	1.0931	1.2487	1.1773	1.2365	1.0137	1.1505	1.1892	1.0939	0.9059	1.2061	1.2223	1.2009	1.352	1.1768	1.1183	1.1349	1.2696	1.128	1.2894	1.1564	1.2323	0.6344	0.6218	0.5934
2126	1-palmitoyl-2-oleoyl-GPE (16:0/18:1)	Lipid	Phosphatidylethanolamine (PE)	19263	LC/MS Pos Late	1526	2509	718.538	26662-94-2	5283496	4446615		HMDB05320	0.3542	0.3591	0.4126	0.4908	0.5273	0.2161	0.391	0.5027	0.4679	0.6248	0.6231	0.5431	0.7295	0.8625	0.7902	0.764	0.6179	0.7119	0.6896	0.7124	0.6173	1.3052	1.2082	1.3151	1.2894	1.1277	1.1735	1.095	1.224	1.0833	1.2816	1.1336	1.2617	1.107	1.1094	1.0423
2240	1-palmitoyl-2-oleoyl-GPI (16:0/18:1)*	Lipid	Phosphatidylinositol (PI)	52669	LC/MS Polar	100009066	893	835.534			24767668		HMDB09783	0.474	0.474	0.474	0.6695	0.716	0.474	0.7989	0.5444	0.7737	0.9506	0.8468	0.9875	1.3615	1.4119	1.1449	1.364	0.9099	1.1669	1.3462	1.0831	0.9334	1.5647	1.7002	1.605	1.9828	1.5903	1.6504	1.78	1.617	1.5578	1.4603	1.1719	1.3646	0.474	0.6338	0.6089
2297	1-palmitoyl-GPC (16:0)	Lipid	Lysophospholipid	33955	LC/MS Neg	100001263	6380	570.341	17364-16-8	86554	78064		HMDB10382	10.531	9.9095	9.6864	3.3775	4.1681	0.4784	1.6078	3.652	2.5185	1.5305	0.2051	1.1466	1	1.0355	1.1626	0.81	0.2051	0.2051	0.7349	0.7791	0.8536	1.0939	0.7317	0.7788	0.7528	0.992	0.7911	0.7893	0.5639	1.0295	0.2051	0.6948	0.4981	5.4798	4.0271	2.8289
2351	1-palmitoyl-GPE (16:0)	Lipid	Lysophospholipid	35631	LC/MS Neg	100001567	6057.2	452.278	53862-35-4	9547069	7826019		HMDB11503	4.9362	4.889	4.9702	2.6241	2.6252	0.6566	1.4289	1.8804	1.877	1.647	1.1327	1.227	1.2777	1.0027	1.3404	0.6738	0.7074	0.9704	0.7667	1	0.9245	1.1538	0.9251	0.719	0.8318	1.1649	0.9243	0.9704	0.8487	0.8496	0.7511	0.6814	0.6695	7.2115	5.9136	4.463
2395	1-palmitoyl-GPG (16:0)*	Lipid	Lysophospholipid	45970	LC/MS Neg	100005717	5570	483.273		3300276	2548639			0.8204	1.416	1.4451	1.4352	1.175	0.338	1.5155	1.218	1.0225	0.839	0.5332	0.7649	1.0302	0.9951	0.9007	1.2934	1	0.681	0.7129	0.3874	0.4359	1.0123	1.1558	1.2725	1.0185	1.0104	0.8184	0.3738	0.6716	0.6139	1.0344	1.1668	0.9891	2.2277	1.9912	1.553
5336	1-pentanol sulfate	Xenobiotics	Chemical	63427	LC/MS Neg	100021342	3015	167.038		68398	61683			0.98	0.9912	1.1059	1.0505	0.6257	0.6257	0.6257	1.3919	1.0955	0.6257	1.0088	0.6257	0.6257	0.6392	0.6257	0.6257	0.7162	0.6257	0.6257	1.0137	0.6257	0.6257	0.6257	0.6257	0.6257	1.3211	0.7481	0.6257	0.7333	0.6257	0.7332	0.6257	0.6257	1.2408	1.1375	0.6257
2054	1-stearoyl-2-arachidonoyl-GPC (18:0/20:4)	Lipid	Phosphatidylcholine (PC)	42450	LC/MS Pos Late	100001869	2300	810.601	35418-59-8	16219824	17347139		HMDB08048	0.6565	0.804	0.9197	1.6801	1.3896	0.4553	0.8656	1.2544	1.0272	1.148	1.1109	1.3704	1.0579	1.6328	1.2444	1.1886	1.0226	1.2107	1.1532	0.9774	0.6173	1.4491	1.3091	1.59	1.6543	1.2192	1.078	1.4709	1.264	1.3018	1.2809	0.7702	1.2461	0.4452	0.4249	0.4962
2148	1-stearoyl-2-arachidonoyl-GPE (18:0/20:4)	Lipid	Phosphatidylethanolamine (PE)	52447	LC/MS Pos Late	100008977	2424	768.554		5289133	4451158		HMDB09003	0.3828	0.627	0.6257	1.3156	1.5839	0.3828	0.9032	1.2543	0.9312	1.2566	1.0822	1.1909	0.756	1.3383	1.0745	1.0812	0.3828	1.1586	1.3285	0.6594	0.8694	1.2842	0.8735	1.0622	1.4945	1.1808	1.3318	1.3458	1.1549	0.996	1.4533	0.3828	1.2041	0.3828	0.3828	0.3828
2046	1-stearoyl-2-linoleoyl-GPC (18:0/18:2)*	Lipid	Phosphatidylcholine (PC)	52452	LC/MS Pos Late	100008980	2380	786.601					HMDB08039	0.9218	0.862	0.9587	1.2175	1.2134	0.5371	0.9757	1.2075	1.0565	1.2955	1.2885	1.143	1.1785	1.2969	1.1868	1.2373	1.0965	1.1726	1.201	1.1298	0.9593	1.272	1.2385	1.2411	1.3903	1.2107	1.1718	1.2366	1.2601	1.1118	1.2917	1.2108	1.2521	0.5873	0.6407	0.5871
2143	1-stearoyl-2-linoleoyl-GPE (18:0/18:2)*	Lipid	Phosphatidylethanolamine (PE)	52446	LC/MS Pos Late	100008976	2522	744.554		9546749	7825699		HMDB08994	0.6201	0.5561	0.6603	0.9657	0.986	0.4238	0.8993	0.9739	0.8392	1.3342	1.2073	0.8941	1.3103	1.2198	1.1701	1.2125	1.2805	2.3338	1.0086	1.2916	1.0583	1.2651	1.5976	1.7568	1.6121	1	1.042	1.253	1.3639	1.4889	1.547	1.4311	1.3786	0.5743	0.7999	0.5982
2043	1-stearoyl-2-oleoyl-GPC (18:0/18:1)	Lipid	Phosphatidylcholine (PC)	52438	LC/MS Pos Late	100008904	2644	788.616	56421-10-4		24766704		HMDB08038	0.8916	0.8871	1.0145	1.1751	1.2041	0.5219	1	1.2778	1.203	1.2583	1.1474	1.0986	1.0959	1.2496	1.1202	1.1023	1.1604	1.1331	1.1563	1.109	0.7451	1.2302	1.148	1.1795	1.284	1.1467	1.0348	1.0486	1.2682	1.1515	1.2639	1.1305	1.213	0.6648	0.6147	0.5286
2140	1-stearoyl-2-oleoyl-GPE (18:0/18:1)	Lipid	Phosphatidylethanolamine (PE)	42448	LC/MS Pos Late	100001856	2858	746.569					HMDB08993	0.6224	0.9344	0.7813	1.4083	1.6893	0.452	1.0293	1.1097	1.3556	1.3291	1.2851	1.329	1.0582	1.15	1.1008	1.1251	0.8855	1.33	1.2376	0.9432	0.59	1.1892	0.9603	1.1271	1.2815	1.1452	0.8434	1.0463	0.9578	0.6968	1.0118	0.8839	0.9198	1.1971	1.0682	1
2358	1-stearoyl-GPE (18:0)	Lipid	Lysophospholipid	42398	LC/MS Neg	100001461	6514	480.31	69747-55-3	9547068	7826018		HMDB11130	5.603	5.3956	5.4793	3.2835	3.0168	0.8249	1.8983	2.1531	2.2836	2.0586	1.2613	1.5399	1.1887	1.0677	1.3329	0.721	0.7408	1.222	0.6623	0.8041	0.8052	1.0044	0.9009	0.8285	0.7411	1	0.7714	0.9553	0.8267	0.7391	0.8449	0.7171	0.7617	5.381	4.4898	2.7129
1768	10-hydroxystearate	Lipid	Fatty Acid, Monohydroxy	47123	LC/MS Neg	100005852	5370	299.259		9561835	7838048		HMDB37396	0.3782	0.3832	0.0993	0.0993	0.7326	0.474	0.3385	0.0993	0.0993	0.0993	0.4237	0.3213	4.0175	4.0214	2.9489	0.0993	0.5762	0.0993	0.5485	0.1659	1.115	12.9721	8.9426	7.2608	0.8562	0.6358	1	3.0947	2.5351	2.8979	13.5652	16.0398	4.0279	0.7495	0.3735	0.6321
1782	12,13-DiHOME	Lipid	Fatty Acid, Dihydroxy	38395	LC/MS Neg	62	5137	313.238	263399-35-5	10236635	8412123	C14829	HMDB04705	0.9555	1.4789	1.058	0.8016	1.2491	0.6737	0.864	1.1014	1.1174	1.1735	1.0055	1.1154	0.9852	0.8917	0.9945	0.9856	0.8733	0.8568	1.1619	0.9414	1.0326	1.3081	0.1743	0.8444	0.1743	0.1743	0.1743	1.1123	1.1437	1.0963	0.2432	0.921	1.2917	1.3936	1.1142	1.1005
3139	12-dehydrocholate	Lipid	Secondary Bile Acid Metabolism	44644	LC/MS Neg	100001072	4871	405.265	2458-08-4;2458-08-4	94235	85044		HMDB00400	1.1913	1.212	1.2503	0.4944	0.5003	0.2853	1.9819	2.3204	1.6988	0.9405	0.9152	0.8699	0.0215	0.0215	0.0215	0.9557	0.917	0.9626	1.6092	1.7755	1.6581	0.0215	0.0253	0.0215	1.0169	0.9831	0.8962	1.6144	1.4925	1.5285	0.0215	0.0215	0.0215	0.0215	0.0215	0.0215
3104	12-ketolithocholate	Lipid	Secondary Bile Acid Metabolism	63118	LC/MS Neg	100020859	5130	389.27	5130-29-0	3080612	2338365		HMDB00328	1.1749	1.1194	1.2328	1.0418	1.0193	0.5833	1.9408	2.2859	1.7878	0.9179	0.8645	0.8448	0.7694	0.7599	0.7433	1.5555	1.5666	1.6002	1	1.093	1.0011	0.8108	0.8265	0.8199	2.3648	2.3176	2.2949	0.9687	0.9571	0.9438	0.7167	0.7114	0.7839	0.6348	0.6309	0.6154
3767	2'-deoxyadenosine	Nucleotide	Purine Metabolism, Adenine containing	1553	LC/MS Pos Early	211	2252	252.109	16373-93-6	13730	13135	C00559	HMDB00101	0.508	0.9676	1.3161	1.1698	1.2151	1.3094	3.4236	3.225	2.3076	0.6019	0.5868	0.2536	0.2536	0.2536	0.2536	0.4108	0.2536	0.2536	0.2536	0.2536	0.2536	0.5004	0.2536	0.2536	0.3996	0.2536	0.2536	0.2536	0.3784	0.2536	0.8203	0.6907	1.0121	0.8059	1.2378	0.2536
3855	2'-deoxycytidine	Nucleotide	Pyrimidine Metabolism, Cytidine containing	15949	LC/MS Pos Early	100000125	2193	228.098	951-77-9	13711	13117	C00881	HMDB00014	0.7307	0.7307	1.1299	1.3914	0.7307	0.7307	0.7307	0.7307	1.5405	1.0594	0.886	0.8524	0.7307	0.8431	0.9458	0.7307	0.7307	0.7307	1.1173	0.7307	0.7307	0.7307	0.7307	0.7307	0.741	0.7548	0.7307	0.7622	0.7307	0.7307	0.7307	0.7307	0.7307	1.0548	0.7307	1.3673
3797	2'-deoxyguanosine	Nucleotide	Purine Metabolism, Guanine containing	1411	LC/MS Neg	348	1700	266.089	961-07-9	187790	163230	C00330	HMDB00085	0.0794	0.0794	0.0794	1.9942	1.5157	1	1.0735	1.697	0.5778	0.9536	0.8007	0.0794	1.2315	1.2299	1.3084	0.0794	0.3463	0.0794	0.0794	0.0794	0.8584	1.7659	0.8259	0.0794	0.0794	0.0794	1.0669	0.0794	0.0794	0.5064	0.6063	0.5829	0.0794	1.978	1.2326	1.2817
3728	2'-deoxyinosine	Nucleotide	Purine Metabolism, (Hypo)Xanthine/Inosine containing	15076	LC/MS Neg	100000135	1688	251.079	890-38-0	65058	58569	C05512	HMDB00071	0.1754	0.4666	0.1754	1.3221	0.9663	0.1754	2.562	2.3012	1.3276	1.2277	1.3189	1.8292	0.6824	0.6285	0.7087	0.1754	0.498	0.1754	0.1754	0.1754	1	1.1271	0.7298	1.0054	0.1754	0.1754	0.1754	0.1754	0.1754	0.1754	0.551	0.7925	0.1754	1.1188	0.7694	0.9245
3830	2'-deoxyuridine	Nucleotide	Pyrimidine Metabolism, Uracil containing	1412	LC/MS Polar	536	1100	273.073	951-78-0	13712	13118	C00526	HMDB00012	1.2236	0.3277	0.4032	0.724	0.4071	0.3334	0.3277	0.8927	0.9605	1.8269	0.8401	0.7228	0.3277	0.3772	0.5161	0.3277	0.439	0.6542	0.3573	0.3277	0.565	0.3277	0.3277	0.3277	0.436	0.3802	0.3277	0.8123	0.3277	0.649	0.3277	0.3277	0.3814	6.7343	4.8564	5.4238
3818	2'-O-methyluridine	Nucleotide	Pyrimidine Metabolism, Uracil containing	57655	LC/MS Neg	100010896	1831	257.078	2140-76-3	102212	92343			0.2696	0.2696	0.2696	0.2696	0.2696	0.2696	0.8651	1.156	0.7807	1.9977	1.7474	1.8296	0.2696	0.2696	0.2696	1.0617	1.0517	1.2022	0.584	0.8468	0.4968	0.2696	0.2696	0.2696	1.3749	1.6677	1.252	0.8677	0.7629	0.9483	0.2696	0.3368	0.2696	0.2696	0.2696	0.2696
363	2,3-dihydroxy-2-methylbutyrate	Amino Acid	Leucine, Isoleucine and Valine Metabolism	57547	LC/MS Polar	100010869	1318	133.051	14868-24-7	301941	266858		HMDB29576	0.0038	0.0038	0.0044	0.0038	0.0038	0.0038	0.0451	0.0691	0.0532	0.7512	0.7284	0.9615	1.468	2.1196	1.4265	1.8768	1.3892	1.3734	1.7841	1.4263	1.4127	2.298	1.8538	1.8245	2.3632	2.3675	2.3023	1.9001	2.2919	1.7984	2.3124	1.8072	2.39	0.0369	0.0306	0.04
366	2,3-dihydroxy-3-methylvalerate	Amino Acid	Leucine, Isoleucine and Valine Metabolism	63069	LC/MS Neg	100002634	1413	147.066	562-43-6	8	7	C04104		0.3118	0.3092	0.322	0.3267	0.3419	0.193	0.674	0.7705	0.5944	1.0568	1.0302	1	0.9843	0.9792	0.9931	1.5556	1.5736	1.6104	1.5416	1.8598	1.8413	0.5654	0.6266	0.5787	1.0998	1.093	1.0633	1.4935	1.4794	1.473	0.9937	1.0266	1.0109	0.4743	0.4727	0.5041
4246	2,3-dihydroxyisovalerate	Xenobiotics	Food Component/Plant	38276	LC/MS Polar	100002417	1050	133.051	1756-18-9	677	657	C04039	HMDB12141	0.1396	0.1399	0.1522	0.1797	0.1625	0.1495	2.7484	3.0079	2.1617	5.4909	5.2891	5.2933	1.0681	1.2141	1.0531	1.6111	1.5397	1.5731	2.1217	2.2794	2.2126	0.4582	0.5079	0.4774	0.9872	1.0138	0.9752	1.6135	1.5278	1.5229	0.4038	0.3964	0.3946	0.086	0.087	0.0877
5099	2,6-dihydroxybenzoic acid	Xenobiotics	Drug - Topical Agents	63042	LC/MS Neg	100020837	2575	153.019	303-07-1	9338	8974		HMDB13676	0.9788	0.8914	0.5517	0.5517	0.5517	0.5517	0.5517	0.926	0.7274	1.1044	0.5517	0.5517	1.1631	0.9817	1.0964	1.2726	0.5517	1.211	0.5517	0.5517	1.0183	0.8048	1.2053	1.2613	0.5517	0.5517	0.5517	1.1438	0.5517	0.8411	0.5517	0.5517	0.9557	1.1022	0.5517	0.5517
4687	2-acetamidobutanoate	Xenobiotics	Bacterial/Fungal	53232	LC/MS Polar	100009237	1340	144.067		306107	270613			0.3057	0.3568	0.4933	0.5811	0.4931	0.3057	0.4859	0.5327	0.5579	0.7091	0.5601	0.4414	0.9516	0.9517	1.0477	0.9205	0.7896	0.9389	0.6078	0.8253	0.8166	1.7841	2.0226	1.9329	2.3923	2.143	2.0734	1.6261	1.7321	1.5116	2.1108	2.1558	2.0653	1.1312	1.0848	1.0979
114	2-aminoadipate	Amino Acid	Lysine Metabolism	6146	LC/MS Neg	381	639.2	160.062	542-32-5;1118-90-7	469	456	C00956	HMDB00510	0.8267	0.9691	1.0563	0.8863	1.0596	0.6189	0.8042	0.9124	1.0103	1.134	1.3139	1.4721	0.8622	1.0013	0.8254	1.3016	1.2558	1.3955	1.1811	1.2573	1.1968	0.8541	0.8332	0.7318	1	1.2732	1.3095	0.8306	1.1069	0.9052	0.9023	0.7962	0.9364	0.8978	0.9219	1.0893
496	2-aminobutyrate	Amino Acid	Glutathione Metabolism	42374	LC/MS Pos Early	1128	2059	104.071	1492-24-6	439691	388757	C02261	HMDB00650	0.1307	0.119	0.1243	0.0994	0.1165	0.0752	0.1328	0.139	0.1319	0.2444	0.2553	0.2524	0.9302	0.971	0.9204	0.9025	0.8805	0.8785	0.7829	0.8354	0.8546	1.336	1.3366	1.3352	1.1013	1.1248	1.1511	1.1033	1.0935	1.0919	0.141	0.1424	0.139	1.3664	1.3209	1.3648
1565	2-aminoheptanoate	Lipid	Fatty Acid, Amino	43761	LC/MS Pos Early	100004542	3160	146.118	1115-90-8	227939	198338			12.0776	11.5541	12.2143	11.4324	10.6987	6.2734	9.4045	10.9184	10.7513	6.6948	6.4824	6.4681	2.6926	2.8243	2.6472	2.4149	2.4265	2.5281	1.5864	1.7279	1.7187	1	0.9983	1.0411	0.9437	0.9601	0.9531	0.7393	0.7431	0.6612	0.3984	0.4329	0.4518	0.8142	0.8426	0.847
1570	2-aminooctanoate	Lipid	Fatty Acid, Amino	43343	LC/MS Neg	100004227	3385	158.119	644-90-6	69522	62727		HMDB00991	6.0651	5.7931	6.4155	4.4473	4.5131	2.3972	3.6745	3.7849	4.0659	2.0659	1.8021	1.7182	1.0109	1.0253	1.0269	0.9333	0.9891	0.7656	0.5895	0.674	0.5581	0.4005	0.432	0.4925	0.4169	0.3073	0.3737	0.217	0.3473	0.3679	0.217	0.217	0.217	0.9816	0.217	0.217
281	2-aminophenol	Amino Acid	Tryptophan Metabolism	38109	LC/MS Pos Early	100002382	2644	110.06	95-55-6	5801	5596	C01987		1.4306	1.0005	1.0478	1.3002	1.029	1.0171	0.7786	1.0433	1.1633	1.444	1.3048	1.1383	0.9536	0.626	0.8384	0.8502	0.3124	1.0015	0.3124	1.4978	1.3765	0.802	0.9029	0.905	0.5608	0.4986	0.3124	0.7765	0.712	0.67	0.3124	1.2249	0.5471	1.412	1.1241	1.2984
334	2-hydroxy-3-methylvalerate	Amino Acid	Leucine, Isoleucine and Valine Metabolism	36746	LC/MS Neg	100001541	1800	131.071	488-15-3	164623	144317		HMDB00317	0.0222	0.0253	0.0227	0.0225	0.0225	0.012	0.024	0.026	0.0251	0.0912	0.0862	0.0887	0.9186	0.9458	0.9236	1	1.0081	0.9666	1.0135	1.1909	1.1091	1.6612	1.6924	1.6188	1.7438	1.8219	1.6775	2.3465	2.3555	2.2721	2.5256	2.5098	2.5698	0.0559	0.0571	0.0517
381	2-hydroxy-4-(methylthio)butanoic acid	Amino Acid	Methionine, Cysteine, SAM and Taurine Metabolism	63739	LC/MS Neg	100021372	1397	149.028	583-91-5					0.1002	0.0927	0.0995	0.0949	0.0911	0.0451	0.1137	0.1293	0.1185	0.3722	0.3618	0.346	0.7601	0.7504	0.7755	0.9739	1	1.0152	1.23	1.4668	1.4038	1.5983	1.6654	1.6327	2.0553	2.0598	1.997	2.0795	1.9458	1.8615	1.9951	2.035	2.0274	0.245	0.2366	0.2469
1482	2-hydroxyadipate	Lipid	Fatty Acid, Dicarboxylate	31934	LC/MS Polar	100001153	3000	161.046	18294-85-4	193530	167943	C02360	HMDB00321	0.5939	0.672	0.5901	0.8688	0.6718	0.4169	0.9432	0.8988	0.8799	1.0697	1.3069	0.9349	1.2758	1.3967	1.4061	1.1106	1.5829	1.1695	1.3291	1.1614	1.5902	1.3268	1.6958	1.1501	1.2164	1.1343	1.1113	1.3731	1.1312	1.2368	1.8224	1.3182	1.4753	0.5147	0.6428	0.5006
1726	2-hydroxyarachidate*	Lipid	Fatty Acid, Monohydroxy	61700	LC/MS Neg	100019892	5990	327.29		5225199	4395406			1.3126	0.9809	0.9256	0.7875	0.7443	0.3579	0.7639	1.0026	0.7731	0.964	0.8604	0.7129	1.005	0.9812	1.0298	0.9893	1.0567	0.987	1.2163	1.0507	0.9326	1.0235	1.0519	1.1818	1.3378	1.1779	0.9908	1.0846	0.9595	1.0638	1.0074	1	1.0777	0.8872	0.6235	0.5633
1727	2-hydroxybehenate	Lipid	Fatty Acid, Monohydroxy	57663	LC/MS Neg	100015637	6384	355.322		193484	167899			2.8309	2.1232	1.9757	1.4492	1.3443	0.6553	1.4029	1.5959	1.2742	1.4039	1.3145	1.2802	1.0791	1.0197	1	1.1158	1.007	0.9908	1.1175	0.9677	0.8483	0.7788	0.8196	0.8268	0.9381	0.9281	0.7932	0.9092	0.8358	0.7429	0.6758	0.7482	0.7761	1.3396	1.1119	1.0991
498	2-hydroxybutyrate/2-hydroxyisobutyrate	Amino Acid	Glutathione Metabolism	52281	LC/MS Polar	100008928	1258	103.04						0.0237	0.0237	0.0237	0.0237	0.0354	0.0237	0.0412	0.0446	0.0972	0.1015	0.0782	0.1158	3.3117	4.0431	3.6777	2.7918	3.7856	3.509	2.067	2.8171	2.8033	1.849	1.7577	2.3325	1.8541	1.69	1.9334	1.6838	1.7049	1.5664	1.15	1.0673	0.9327	0.0548	0.0552	0.09
1478	2-hydroxyglutarate	Lipid	Fatty Acid, Dicarboxylate	37253	LC/MS Pos Early	100002070	958	131.034	40951-21-1	43	42	C02630	HMDB0059655	0.235	0.3449	0.2736	0.2795	0.3703	0.163	0.6979	1	0.742	1.8408	1.7977	1.5066	0.724	0.7103	0.6571	1.5201	1.7178	1.7295	2.9653	3.1682	3.3243	0.3316	0.3275	0.3285	2.4742	2.3549	2.3243	7.1239	6.9732	6.8866	0.8836	1.0809	0.9209	0.3353	0.3257	0.2403
1718	2-hydroxyheptanoate*	Lipid	Fatty Acid, Monohydroxy	61827	LC/MS Polar	100019960	925	145.087		2750949	2032206			1.4085	1.45	1.4288	1.3406	1.3088	0.8379	2.33	2.718	2.1527	7.7278	7.1997	6.8391	3.6042	4.2811	3.5372	3.2795	3.1954	3.2585	2.9779	3.3323	3.4676	2.0099	2.2548	1.9358	2.1342	2.0536	2.1791	1.8746	1.7346	1.7751	1.1148	1	1.0741	0.2892	0.3032	0.2464
4034	2-hydroxyhippurate (salicylurate)	Xenobiotics	Benzoate Metabolism	18281	LC/MS Polar	1869	1123.9	194.046	487-54-7	10253	9835	C07588	HMDB00840	0.9346	1.035	1.0356	1.0708	0.9556	0.6247	0.9063	0.9194	1.0937	1.0733	0.882	0.9673	1.1341	1.2923	1.0672	1.095	1.0964	1.0071	0.962	0.8756	0.997	1.1314	1.2808	1.1955	1.1578	1.2365	1.0242	1.2693	1.2579	1.0141	1.2225	1.1169	1.1172	0.9159	0.8772	0.9925
1728	2-hydroxylignocerate*	Lipid	Fatty Acid, Monohydroxy	61699	LC/MS Neg	100019894	6805	383.353		102430	92507	C17873	HMDB39540	2.3701	1.9385	1.6534	1.4729	1.1915	0.5343	1.2465	1.3738	1.1184	1.3661	1.2041	1.0433	1.0296	0.9764	1.0251	1	1.1081	1.0088	0.9036	1.001	0.8732	0.6797	0.9608	0.9326	0.8817	0.7994	0.8297	0.8536	0.9205	0.8609	0.8069	0.9684	0.7988	1.1711	1.0328	0.9623
1729	2-hydroxynervonate*	Lipid	Fatty Acid, Monohydroxy	61698	LC/MS Neg	100015638	6345	381.337		5312783	4472208			6.4904	5.613	4.5114	1.3639	1.7031	0.3911	0.9968	1.5884	1.0032	0.8866	1.0591	0.8536	0.3911	0.4774	0.6883	0.3911	0.3911	0.6062	0.3911	0.4931	0.3911	0.3911	0.3911	0.3911	0.3911	0.3911	0.3911	0.3911	0.3911	0.3911	0.3911	0.3911	0.3911	1.034	0.858	0.9539
1719	2-hydroxyoctanoate	Lipid	Fatty Acid, Monohydroxy	22036	LC/MS Neg	100000743	3736.8	159.103	617-73-2	94180	84994		HMDB02264	0.5842	0.7465	0.6274	0.7978	0.5983	0.447	1.1908	1.2233	1	4.5461	4.4504	4.18	2.3241	1.8234	2.0809	1.9507	1.9708	2.0625	1.8272	1.9772	2.1856	0.9077	1.0143	0.9025	1.0199	0.8667	0.8165	0.8515	0.8659	0.8953	0.5327	0.5521	0.4979	0.447	0.6306	0.6258
143	2-hydroxyphenylacetate	Amino Acid	Phenylalanine Metabolism	1432	LC/MS Polar	235	858.6	151.04	614-75-5	11970	11476	C05852	HMDB00669	2.7553	2.5937	2.9113	3.0554	3.0559	1.6414	2.724	2.9237	3.1091	2.7003	2.4036	2.5079	1.1898	1.382	1.2244	1.1301	1	1.0507	0.8832	1.0186	0.9234	0.6275	0.6979	0.6343	0.6449	0.6364	0.5968	0.5716	0.5167	0.5771	0.3978	0.3414	0.3841	2.433	2.4089	2.4633
4245	2-hydroxyquinoline	Xenobiotics	Food Component/Plant	40464	LC/MS Pos Early	100002385	2680	146.06	59-31-4	6038	5816	C06415		0.6668	0.7385	0.8431	0.5245	0.6616	0.2423	0.4494	0.4895	0.5735	0.5952	0.8073	0.6261	1.4997	1.7122	1	0.6732	1.1449	0.9464	1.3316	1.045	1.035	1.7336	1.458	1.392	1.4848	1.5282	1.4087	1.515	1.1148	1.3156	1.5645	1.7556	1.5772	0.6743	0.7026	0.6748
1524	2-hydroxysebacate	Lipid	Fatty Acid, Dicarboxylate	63357	LC/MS Neg	100020378	1324	217.108	103963-71-9	128458	113866		HMDB00424	1.0007	0.9642	1.0001	1.0625	1.0954	0.5908	1.172	1.049	1	1.2695	1.03	0.9826	1.0536	0.9457	1.1469	1.0596	1.1302	1.0121	0.8361	0.9536	0.8939	0.8897	1.1228	0.9369	0.9109	0.9321	0.8615	1.0427	0.7756	0.8315	0.8855	1.0775	0.804	0.964	1.0679	1.0289
4254	2-isopropylmalate	Xenobiotics	Food Component/Plant	15667	LC/MS Polar	100000409	2605	175.061	3237-44-3	77	76	C02504	HMDB00402	0.5183	0.4765	0.5561	0.9051	0.8287	0.4019	0.8686	0.9566	1.1694	1.8666	1.9737	1.6335	0.8467	1.1046	0.7924	0.8585	1.0341	0.8068	0.8647	0.9412	0.9961	1.4776	1.5171	1.6278	1.698	1.4039	1.6904	2.3456	1.7719	2.1439	2.9556	2.8365	2.8692	0.1282	0.1659	0.1624
4574	2-keto-3-deoxy-gluconate	Xenobiotics	Food Component/Plant	48141	LC/MS Polar	100005946	1900	177.04	17510-99-5	161227	141630	C00204	HMDB01353	0.0578	0.0732	0.0934	0.0975	0.0929	0.0802	2.17	2.2785	1.4252	12.9337	12.2902	11.6716	0.2728	0.3056	0.2609	1.2391	1.2376	1.2848	3.5502	3.2555	3.4762	0.1392	0.1761	0.1182	1.3108	1.416	1.2455	3.3322	3.2237	3.2776	0.1268	0.1238	0.1129	0.0889	0.1029	0.1021
4117	2-methylbutyrylphenylalanine	Xenobiotics	Benzoate Metabolism	44580	LC/MS Neg	100004535	4025	248.129			16810457			0.917	0.9817	0.9909	1.2199	1.4607	0.5804	1	1.2733	1.3221	1.1771	1.0969	1.1166	1.2153	1.4912	1.3776	1.4593	1.3893	1.3574	1.1291	1.3008	1.1011	0.536	0.6147	0.6041	0.5229	0.5957	0.5363	0.4957	0.5111	0.4236	0.3163	0.3427	0.287	0.9213	0.934	0.9441
1295	2-methylcitrate/homocitrate	Energy	TCA Cycle	52282	LC/MS Neg	100008929	575	205.035						0.5841	0.7709	0.5812	0.4201	0.6097	0.3116	1.7801	2.1537	1.2601	3.5189	4.6008	5.4856	0.7334	0.806	0.7231	1.3787	1.1765	1.5597	2.1534	1.8579	2.2833	0.4979	0.7603	0.6122	1	1.3058	1.3041	0.7749	1.2429	1.0742	0.5743	0.4651	0.6304	0.8264	0.6765	0.6264
15	2-methylserine	Amino Acid	Glycine, Serine and Threonine Metabolism	53229	LC/MS Pos Early	100009246	1652	120.066		94309	85112	C02115		0.3025	0.3431	0.2683	0.3174	0.3965	0.2214	0.3466	0.3268	0.3577	0.8569	0.4754	0.3913	0.8779	1.0071	0.9126	0.6474	0.869	0.8573	0.8179	0.9739	0.7426	1.2321	1.1256	1.3204	1.0608	1.1367	1.1497	1.1476	1.0842	1.1899	1.1699	1.1653	1.0396	0.8052	0.757	0.7686
418	2-oxoarginine*	Amino Acid	Urea cycle; Arginine and Proline Metabolism	55072	LC/MS Pos Early	100002784	1760	174.087	3715-10-04	558	542	C03771	HMDB04225	0.7658	0.8475	0.673	0.8023	0.5882	0.3395	2.2063	2.7317	2.1847	5.2517	5.2381	5.3393	0.8268	0.9842	0.6677	2.0826	2.2538	2.2666	1.5542	1.7411	1.7986	0.6992	0.8153	0.9257	1.8392	1.9785	2.1088	0.9965	0.8815	0.9491	0.8326	0.7001	0.597	1.1936	0.9893	1.099
4159	2-piperidinone	Xenobiotics	Food Component/Plant	43400	LC/MS Pos Early	100004295	1675	100.076	675-20-7	12665	12144		HMDB11749	0.7791	0.7554	0.8302	1.2964	1.2518	0.7102	1.017	1.2694	1.2907	1.1015	1.1091	1.1237	0.9923	1.1127	1.0348	1.0389	0.9477	0.9952	1.3173	1.3315	0.9404	1.0201	0.9763	1.0916	0.9945	1.0992	1.0625	0.8765	1.1445	0.8666	0.9861	0.9493	1	0.3584	0.3149	0.3412
58	2-pyrrolidinone	Amino Acid	Glutamate Metabolism	31675	LC/MS Pos Early	100001081	1262	86.06	616-45-5	12025	11530		HMDB02039	0.8477	0.8091	0.8706	1.0109	0.7817	0.3903	0.7009	0.8391	0.9386	1.1421	0.994	1.0098	1.0565	1.1413	1.0911	0.9418	0.9339	1.0844	0.9287	0.9961	1.0047	1.0671	1.0524	1.0076	0.9977	1.1512	1.135	1.0428	1.0016	1.0415	0.9554	0.9291	1	1.1369	1.1262	1.1382
1786	2R,3R-dihydroxybutyrate	Lipid	Fatty Acid, Dihydroxy	63109	LC/MS Polar	100002367	1543	119.035	759-06-8		17215960		HMDB00498	1.39	1.5191	1.6236	1.5741	1.4744	0.9301	1.5387	1.6149	1.7067	2.3592	2.0102	2.2529	1.1137	1.2316	1.0639	1.0637	0.9651	1	1.3963	1.3223	1.3104	0.8569	0.9668	0.8101	0.9559	0.9669	0.9764	1.4216	1.2643	1.3394	1.1034	1.1291	1.0463	0.6053	0.6704	0.5161
1785	2S,3R-dihydroxybutyrate	Lipid	Fatty Acid, Dihydroxy	62950	LC/MS Polar	100002284	1660	119.035	5057-93-2	10964471	9139682		HMDB02453	0.9264	0.9639	1.0589	1.0519	0.9895	0.597	0.8849	1.0611	1.1069	1.152	1.0906	1.13	1.0346	1.2231	0.9928	1.0356	0.9702	1.0084	0.9464	0.9646	0.9806	1.048	1.0528	0.9893	1.1125	1.1129	1.0863	1.1024	0.959	0.99	0.8641	0.8661	0.9986	1.0997	1.0289	1.114
4264	3,5-dihydroxybenzoic acid	Xenobiotics	Food Component/Plant	37508	LC/MS Neg	100002054	785.4	153.019	99-10-5	7424	7146		HMDB13677	0.6998	0.8285	0.8855	0.7677	0.8231	0.568	0.7728	0.7505	1.2297	3.4376	3.727	4.3347	0.2146	0.2146	0.2711	0.2146	0.2146	0.2146	1.678	1.0333	1.5264	1.1608	0.5048	0.5088	1.0719	1.0527	0.7435	2.6131	2.8526	2.11	0.9667	0.6352	1.1822	0.2146	0.2146	0.2146
4096	3-(2-hydroxyphenyl)propionate	Xenobiotics	Benzoate Metabolism	35634	LC/MS Neg	100001623	2530	165.056	495-78-3	873	850	C01198	HMDB33752	0.8357	0.9795	1	1.4137	1.2262	0.5158	0.9919	1.1415	1.1891	1.1034	1.0351	1.1806	0.6205	0.917	1.0736	0.793	0.5158	0.5158	0.5158	0.5158	0.5158	0.5158	0.5158	0.5158	0.5158	0.5158	0.5158	0.5158	0.5158	0.5158	0.5698	0.5158	0.5158	0.5158	0.8945	0.5158
4121	3-(3-hydroxyphenyl)propionate	Xenobiotics	Benzoate Metabolism	35635	LC/MS Neg	100001624	1980	165.056	621-54-5	91	89	C11457	HMDB00375	3.5083	3.6342	3.9889	2.9656	2.8646	1.5511	2.5908	2.7838	2.804	2.2275	2.1688	2.1445	1.0357	1	1.0693	1.0384	0.9478	1.0756	0.7437	0.9516	0.8318	0.5254	0.4962	0.5012	0.4359	0.4962	0.4327	0.3975	0.4025	0.377	0.2994	0.2991	0.2956	1.3786	1.3642	1.4756
165	3-(4-hydroxyphenyl)lactate	Amino Acid	Tyrosine Metabolism	32197	LC/MS Neg	240	1379	181.051	6482-98-0	9378	9010	C03672	HMDB00755	0.0766	0.0783	0.081	0.0498	0.048	0.0322	0.3422	0.3805	0.2542	1.4526	1.3724	1.3194	2.6699	2.6125	2.675	2.6082	2.6147	2.6285	2.2174	2.6553	2.5238	1.0458	1.1001	1.1085	1.0135	1	0.9817	0.9387	0.9236	0.8979	0.5638	0.5784	0.5661	1.2145	1.2443	1.2676
4122	3-(4-hydroxyphenyl)propionate	Xenobiotics	Benzoate Metabolism	39587	LC/MS Neg	100002914	1670	165.056	501-97-3	10394	9965	C01744	HMDB02199	1.4315	1.4504	1.4917	1.8818	1.8321	1	1.6188	1.8669	1.7992	1.4473	1.4163	1.3915	1.0208	1.0209	0.9876	1.057	1.0237	1.0383	0.7794	0.8947	0.8814	0.8001	0.8132	0.7992	0.7821	0.8126	0.7737	0.6114	0.6171	0.5894	0.5169	0.5075	0.5125	1.3565	1.3722	1.3974
416	3-amino-2-piperidone	Amino Acid	Urea cycle; Arginine and Proline Metabolism	62853	LC/MS Pos Early	100020361	2065	115.087	1892-22-4	5200225	4371576		HMDB00323	1.1086	1.0584	1.1389	1.1883	1.0773	0.6693	1.0348	1.1878	1.1952	1.209	1.1879	1.1937	1.1288	1.1652	1.0946	1.0998	1.1286	1.0889	0.975	1.136	1.0786	1.0851	1.1095	1.0745	1.1194	1.1416	1.0899	1.0725	1.0729	1.0511	1.1503	1.1207	1.064	0.9075	0.9091	0.9134
3872	3-aminoisobutyrate	Nucleotide	Pyrimidine Metabolism, Thymine containing	1566	LC/MS Pos Early	1114	2190	104.071	10569-72-9;214139-20-5	64956	58481	C05145	HMDB03911	0.3403	0.3019	0.4567	0.3688	0.1512	0.2392	0.2014	0.3186	0.3076	0.1512	0.4536	0.1512	0.3009	0.3782	0.3518	0.378	0.1512	1.3632	0.1674	0.1512	0.3147	1.8236	0.4803	0.7928	1.6064	1.5706	0.1512	0.4511	0.5652	0.4309	1.3422	1.1429	1	0.3662	0.5313	1.2982
1481	3-carboxyadipate	Lipid	Fatty Acid, Dicarboxylate	54723	LC/MS Neg	100009325	571	189.04	923-42-2	222467	193135			0.7681	0.9618	0.8552	0.8627	0.978	0.5167	0.797	1.0654	1.1242	1.14	1.095	1.2229	1.0189	1.0581	0.9765	1.1827	1	1.1398	0.9117	1.0172	1.0501	1.016	1.1166	0.9683	0.9511	1.024	1.1021	0.8427	1.052	0.9777	0.9368	0.9204	0.919	1.0413	0.9403	0.9842
3138	3-dehydrocholate	Lipid	Secondary Bile Acid Metabolism	43835	LC/MS Neg	100001062	5050	405.265	2304-89-4	159655	140376		HMDB00502	1.5933	1.4914	1.5814	0.7993	0.7157	0.4592	1.893	2.1273	1.693	1.0154	0.9363	0.9846	0.267	0.267	0.267	0.6177	0.6275	0.5917	1.1761	1.3486	1.313	0.267	0.267	0.267	0.6079	0.5873	0.5597	1.1929	0.9284	1.0453	0.267	0.267	0.267	0.267	0.267	0.267
3096	3-dehydrodeoxycholate	Lipid	Secondary Bile Acid Metabolism	63119	LC/MS Neg	100020860	5235	389.27	4185-01-07	160738	141233		HMDB62742	1.3365	1.2378	1.406	1.4116	1.3721	0.8013	2.2455	2.676	2.1993	1.0848	1	1.0027	0.5561	0.5368	0.5356	1.347	1.2898	1.3418	0.8463	0.9419	0.8221	0.554	0.5475	0.5615	1.971	1.7983	1.7598	0.8445	0.7247	0.7629	0.4725	0.4766	0.5674	0.8028	0.8037	0.8275
4209	3-dehydroshikimate	Xenobiotics	Food Component/Plant	36764	LC/MS Polar	100001679	1962	171.03	2922-42-1	80	79	C02637		0.5257	0.5444	0.5099	1.0876	1.006	0.7205	2.2137	2.3675	1.9248	11.7525	11.1441	11.3547	0.6986	0.7146	0.6274	1.9445	2.1287	2.4281	5.5336	5.4136	5.535	0.6596	0.7509	0.6529	1.8494	1.8749	1.6773	7.3368	6.0028	6.3076	0.6172	0.5598	0.7203	0.4627	0.4319	0.4829
4259	3-formylindole	Xenobiotics	Food Component/Plant	62863	LC/MS Neg	100020219	3709	144.045		10256	9838	C08493	HMDB29737	0.4481	0.4353	0.5491	0.5192	0.5981	0.3091	1.0974	1.3117	1	3.091	2.5877	2.7919	0.5741	0.5971	0.6656	1.101	1.0804	1.1357	1.916	2.5537	2.1461	0.6911	0.6375	0.6982	1.1769	1.1619	0.9103	1.367	1.232	1.3231	0.7018	0.6762	0.695	0.5943	0.6553	0.4857
2845	3-hydroxy-3-methylglutarate	Lipid	Mevalonate Metabolism	531	LC/MS Polar	112	2850	161.046	503-49-1	1662	4573695	C03761	HMDB00355	0.3538	0.4635	0.2643	0.4904	0.3779	0.2802	0.7007	1	0.631	2.2165	1.8558	2.2794	2.9684	3.4445	2.7031	2.6655	2.7438	2.9088	2.8997	3.3628	3.1645	1.4933	1.723	1.7625	1.4152	1.8712	1.8518	2.68	2.729	2.4058	1.0189	0.6473	1.2489	0.5098	0.5359	0.5161
1483	3-hydroxyadipate*	Lipid	Fatty Acid, Dicarboxylate	62069	LC/MS Polar	100004396	3131	161.046		151913	133894		HMDB00345	0.9564	0.601	0.1844	0.1786	1.3325	0.7418	1.3732	1.5709	0.8008	1.5521	0.1786	0.5872	1.0885	1.2379	0.1786	0.9839	1.0636	1.0053	0.1786	1.233	1.1351	0.3765	1.1039	0.9872	1.1118	0.862	0.9306	0.4975	1.139	0.9966	1.4403	0.3088	1.0533	1.2569	1.1435	1.1634
4055	3-hydroxybenzoate	Xenobiotics	Benzoate Metabolism	15673	LC/MS Neg	100000013	1141	137.024	99-06-9	7420	7142	C00587	HMDB02466	0.1968	0.2125	0.2431	0.3523	0.3775	0.1928	0.3773	0.4232	0.4104	1.0205	0.9741	1	0.7059	0.7657	0.6781	0.8545	0.7768	0.8058	1.0092	1.216	1.1414	1.4645	1.4022	1.4339	1.4339	1.478	1.4812	1.7725	1.8741	1.7011	1.7415	1.7517	1.8295	0.3267	0.2884	0.2904
1698	3-hydroxybutyrate (BHBA)	Lipid	Ketone Bodies	542	LC/MS Polar	254	1480	103.04	625-72-9	441	428	C01089	HMDB00357	0.9128	1.0518	1.6857	1.0869	1	0.2965	0.4319	0.6271	1.787	0.2965	0.8936	1.4559	0.2965	4.7483	5.4059	0.2965	2.176	3.5979	0.6262	4.6317	0.2965	0.5042	0.7531	1.726	2.4266	1.017	4.749	2.8253	0.2965	0.9277	0.2965	0.2965	0.2965	1.0791	1.9164	0.8085
1502	3-hydroxydodecanedioate*	Lipid	Fatty Acid, Dicarboxylate	62915	LC/MS Neg	100001454	2252	245.139	34574-69-1	16663321	13628081		HMDB00413	0.776	0.6324	0.9785	1.0299	0.9292	0.6324	0.7482	0.6324	1.0116	0.9118	0.7415	0.8836	1.1554	1.1093	0.9115	1.1743	0.8138	1.3745	0.8731	0.6324	0.7989	1.0606	0.9976	0.8559	1.4124	1.0884	1.0948	1.0024	0.6324	1.074	1.1928	0.9658	1.0915	0.8292	0.8799	1.0625
1732	3-hydroxyhexanoate	Lipid	Fatty Acid, Monohydroxy	53230	LC/MS Neg	100006367	1725	131.071	10191-24-9	151492	133518			1.97	1.526	1.673	1.5005	1.5633	0.7504	1.2523	1.3327	1.3616	1.6376	1.7356	1.6913	1.1576	1.122	1.1241	0.6007	1.0141	1.0464	0.4591	0.3856	0.9859	0.8776	0.1604	0.7778	0.8851	0.3577	0.4068	0.2339	0.9639	0.8158	0.7008	0.1604	0.2893	1.3283	1.5455	1.1005
4036	3-hydroxyhippurate	Xenobiotics	Benzoate Metabolism	39600	LC/MS Neg	100002122	1687	194.046	1637-75-8	450268	396603		HMDB06116	0.8187	0.7632	0.8377	0.7913	0.9551	0.4396	0.7656	0.9976	0.8913	0.9555	0.7479	0.8861	1.0957	1.058	0.9645	1.2022	0.9684	0.9947	0.7974	1.2169	1.0242	1.121	1.1291	1.1829	1.2238	1.1679	1.1204	1.124	1.1755	1.019	1	1.1015	1.0979	0.9677	0.8767	1.0767
1617	3-hydroxymargaroylglycine	Lipid	Fatty Acid Metabolism (Acyl Glycine)	63670	LC/MS Neg	100021376	5555	342.265		10545348	8720739			0.2819	0.2819	0.2819	0.2819	0.2819	0.2819	1.1689	0.9742	0.5906	3.0636	2.8572	1.0564	0.2819	0.2819	0.2819	1.1266	1.0554	1.1788	1.7982	1.1583	0.7019	0.3888	0.2819	0.4654	1.5562	1.0258	0.7155	0.9539	0.7623	0.798	0.2819	0.5108	0.2819	0.4987	0.4336	0.2819
1733	3-hydroxyoctanoate	Lipid	Fatty Acid, Monohydroxy	22001	LC/MS Neg	100000773	3446	159.103	88930-08-9	26613	24791		HMDB01954	1.3637	1.2769	1.6619	1.6612	1.5154	1	1.3248	1.5319	1.5029	1.4637	1.3768	1.3968	0.765	1.0796	1.0662	0.9932	0.8447	1.2766	0.7869	0.9825	1.0796	0.8304	0.9	0.7262	0.9305	1.0468	0.8083	0.9098	0.8378	0.7384	0.6322	0.7598	0.6656	0.9762	1.029	1.0655
1740	3-hydroxypalmitate	Lipid	Fatty Acid, Monohydroxy	27503	LC/MS Neg	100000983	5476	271.228	928-17-6	301590	266538		HMDB10734	0.8664	0.8957	0.8501	0.7413	0.8233	0.7616	0.9445	1.0664	0.8724	1.0333	0.9442	0.8787	0.9437	0.9467	0.9315	1.354	1.388	1.3511	1.5945	1.5503	1.4454	0.9884	1.0625	1.0602	1.485	1.5341	1.3875	1.542	1.4501	1.4639	1	0.8582	0.9019	0.8725	0.9233	0.8959
5173	3-hydroxypyridine	Xenobiotics	Chemical	21169	LC/MS Pos Early	100000905	2292	96.0444	109-00-2	7971	7683			0.8057	0.8326	0.7013	0.9624	0.9279	0.5907	0.8111	0.9603	0.931	1.0322	1.0141	1.0144	1.2923	1.3293	1.3251	1.2914	1.3329	1.2105	1.103	1.3325	1.292	1.3861	1.2596	1.3876	1.3813	1.4682	1.4395	1.1905	1.3251	1.2073	1.389	1.4149	1.3078	0.8976	0.8433	1.0236
1737	3-hydroxysebacate	Lipid	Fatty Acid, Monohydroxy	31943	LC/MS Neg	100001145	1282	217.108	73141-46-5	3017884	2285525		HMDB00350	0.9114	0.9789	1.4402	0.5623	1.9214	0.5623	0.855	1.0773	0.9942	0.9932	0.5623	1.0362	0.6381	0.9155	1.2376	1.0104	0.7997	1.1122	0.9839	1	0.8638	1.549	0.7467	1.1394	1.0289	1.2631	0.5623	0.8557	0.5623	0.5623	1.4782	1.0359	0.9827	1.1047	1.0577	1.0713
1734	3-hydroxysuberate	Lipid	Fatty Acid, Monohydroxy	31936	LC/MS Neg	100001143	644	189.077	73141-47-6	22328017	13498677		HMDB00325	1.5059	1.9669	1.9665	1.7033	2.0587	1.4258	1.1421	1.2092	1.6034	0.3719	0.3808	0.9349	0.9916	1.2208	1.1122	0.872	0.8502	0.9148	0.8373	0.5901	0.6415	1.0084	1.0492	0.9409	0.8385	0.8686	1.0872	0.4382	0.7999	0.603	1.2243	0.9045	1.1602	1.8299	1.3236	1.6529
1736	3-hydroxytridecanoate	Lipid	Fatty Acid, Monohydroxy	63858	LC/MS Neg	100021388	5259	229.181	32602-69-0	5312749	4472174		HMDB61655	0.8286	0.8066	0.6719	0.5579	0.7184	0.4555	0.7571	1.1372	1.2941	1.9147	1.645	1.2764	0.7742	0.6902	0.8271	0.9176	1.0344	1.6369	0.8318	1.9619	1.6203	0.5808	1.0653	0.8588	1	1.3352	1.2691	1.1536	1.5153	1.414	0.6549	0.551	1.0019	1.9399	1.6452	1.1435
1731	3-hydroxyvalerate	Lipid	Fatty Acid, Monohydroxy	57548	LC/MS Polar	100002459	1241	117.056	10237-77-1	107802	96952		HMDB00531	0.1129	0.1129	0.1129	0.4659	0.1129	0.1129	0.1129	0.1769	0.247	0.1129	0.1129	0.1129	1.0007	0.9629	0.1129	0.1129	2.5578	0.1129	0.1129	0.6903	0.1129	3.2712	0.1129	0.1129	1.6053	1.4493	1.2146	0.1129	0.5026	3.2212	1.1738	0.4918	1.8326	0.1129	0.4339	0.1129
4654	3-indoleglyoxylic acid	Xenobiotics	Food Component/Plant	63583	LC/MS Neg	100020372	2140	188.035	1477-49-2	73863	66497			0.6898	0.6517	0.7329	0.6544	0.7085	0.3799	0.957	1.1316	1	1.6274	1.552	1.5455	0.8245	0.8316	0.847	1.174	1.089	1.1475	1.4083	1.7412	1.545	0.8788	0.899	0.8822	1.1373	1.1579	1.1105	1.4133	1.4433	1.4791	0.8153	0.8224	0.8395	0.1964	0.1857	0.1905
357	3-methyl-2-oxobutyrate	Amino Acid	Leucine, Isoleucine and Valine Metabolism	44526	LC/MS Polar	100000936	911	115.04	3715-29-5	49	48	C00141	HMDB00019	0.0378	0.0378	0.0378	0.0378	0.0378	0.0378	1.0306	1.3217	0.7128	4.9332	4.98	4.529	0.105	0.1264	0.0997	2.2904	2.0782	2.2298	3.8219	4.7705	4.3026	0.1277	0.1265	0.127	3.8138	3.4435	3.2875	1.61	1.413	1.4597	0.0378	0.0378	0.0378	0.0758	0.0781	0.0719
333	3-methyl-2-oxovalerate	Amino Acid	Leucine, Isoleucine and Valine Metabolism	15676	LC/MS Neg	100000036	2064.2	129.056	1460-34-0;51829-07-3	47	46	C00671	HMDB03736	0.0358	0.0339	0.0268	0.0268	0.0268	0.0371	1.4256	1.7041	0.8822	6.1154	5.8844	6.0832	0.0885	0.0906	0.0875	3.6578	3.7461	3.6696	6.3068	7.0806	7.0612	0.0682	0.0586	0.0735	3.2362	3.3414	3.4008	1.3597	1	0.9271	0.0317	0.0268	0.0338	0.0786	0.0929	0.0932
1477	3-methylglutarate/2-methylglutarate	Lipid	Fatty Acid, Dicarboxylate	54676	LC/MS Polar	100010834	2832	145.051			11781		HMDB00752	1.4396	1.5951	1.8208	1.7177	1.6472	1.2202	1.8887	1.8178	1.9125	1.5208	1.647	1.6367	1.0853	2.6064	0.9133	1.0247	1.0405	1.2273	1.1105	0.9917	1.2706	0.8786	0.9845	0.8055	0.8908	0.3133	0.9624	1.1484	1	0.9577	0.8214	0.9664	0.6401	1.0551	1.1504	1.063
68	3-methylhistidine	Amino Acid	Histidine Metabolism	15677	LC/MS Pos Early	100000042	2670	170.092	368-16-1	64969	58494	C01152	HMDB00479	0.3439	0.2921	0.3093	0.238	0.2369	0.0691	0.1992	0.2584	0.2463	0.374	0.4073	0.3137	0.8757	1.2985	0.9381	0.9492	0.8691	0.9349	0.8464	0.8373	0.8814	1.4853	1.4488	1.6887	1.3106	1.6199	1.4069	1.3727	1.4867	1.3241	1.4615	1.4698	1.5599	1.0492	1	1.1129
4123	3-phenylpropionate (hydrocinnamate)	Xenobiotics	Benzoate Metabolism	15749	LC/MS Neg	100000010	2860	149.061	501-52-0	107	10181339	C05629	HMDB00764	2.6665	2.7478	2.8322	2.9605	2.9441	1.5691	2.4154	2.7634	2.8811	2.2734	2.1723	2.0538	0.9845	1.0035	1	0.9656	0.9528	0.9742	0.7156	0.8306	0.8138	0.8814	0.9004	0.8403	0.8935	0.9142	0.8848	0.7197	0.7255	0.6626	1.3212	1.305	1.301	0.1081	0.1084	0.1118
1081	3-phosphoglycerate	Carbohydrate	Glycolysis, Gluconeogenesis, and Pyruvate Metabolism	1414	LC/MS Neg	132	583	184.986	80731-10-8	724	10669764	C00597	HMDB00807	0.3727	0.4931	0.4404	0.3344	0.3521	0.3243	3.7849	3.8224	2.611	2.5789	2.6256	2.4896	0.6762	0.5938	0.6372	1.5972	1.5153	1.9498	1.3026	1.3755	1.4588	0.4332	0.4664	0.438	1.1179	1.2963	1.2981	0.8463	1.1413	1	0.4228	0.4525	0.3962	0.4325	0.4732	0.4756
14	3-phosphoserine	Amino Acid	Glycine, Serine and Threonine Metabolism	543	LC/MS Pos Early	133	591	186.016	407-41-0	68841	19969944	C01005	HMDB00272	0.3633	0.3766	0.3555	0.2865	0.2639	0.1812	1.4112	1.5508	1.1166	1.6043	1.4608	1.4167	0.5477	0.5794	0.5801	0.8497	0.9136	0.9802	0.7847	0.9039	0.9166	0.4275	0.46	0.4761	1.0546	1.1837	1.3914	1.021	1.0251	1.0577	0.2818	0.276	0.4118	0.4636	0.4364	0.506
408	3-sulfo-L-alanine	Amino Acid	Methionine, Cysteine, SAM and Taurine Metabolism	47089	LC/MS Polar	382	2890	167.997	498-40-8	72886	65718	C00506	HMDB02757	0.1762	0.1762	0.1762	0.1762	0.1762	0.1762	0.1762	0.2409	0.1762	0.5082	0.3488	0.4195	0.8735	1.2276	0.9542	0.8127	0.7403	0.6768	0.8561	0.9946	1.0054	0.5314	0.9511	0.7282	0.4214	0.8474	0.6711	0.948	1.0217	1.1473	0.4693	0.6131	0.4886	0.1762	0.1762	0.1762
3832	3-ureidoisobutyrate	Nucleotide	Pyrimidine Metabolism, Uracil containing	57549	LC/MS Pos Early	100001531	1207	147.076	2905-86-4	160663	141172	C05100	HMDB02031	0.5727	0.2507	0.2507	0.2507	0.2507	0.2507	0.2507	0.2507	0.2507	0.2507	0.976	0.2891	0.5365	0.8006	0.659	0.2507	0.5957	0.5483	0.9529	0.5856	0.6346	0.9576	0.7062	0.9569	1.1557	1.2817	0.6587	1	1.1256	1.0784	0.9977	1.1779	0.9577	0.2507	0.5882	0.2507
3833	3-ureidopropionate	Nucleotide	Pyrimidine Metabolism, Uracil containing	3155	LC/MS Pos Early	1053	875	133.061	462-88-4	111	109	C02642	HMDB00026	0.6926	0.621	0.6409	0.5486	0.5356	0.3844	0.465	0.5626	0.5556	0.4613	0.4644	0.472	0.4357	0.4596	0.495	0.4367	0.4693	0.4293	0.5251	0.485	0.4655	1.2824	1.3263	1.3034	1.3008	1.3085	1.2511	1.0281	1.2102	1.0809	1.257	1.2594	1.2677	0.1587	0.099	0.1143
480	4-acetamidobutanoate	Amino Acid	Polyamine Metabolism	1558	LC/MS Pos Early	1113	1350	146.081	3025-96-5	18189	17180	C02946	HMDB03681	2.4497	0.9751	1.0356	0.8129	0.5609	0.276	0.6027	0.276	1.1081	0.4606	1.3652	0.7046	0.8108	1.2988	1.3976	0.995	0.276	1.1378	0.8632	0.276	0.276	0.276	1.4835	0.276	1.082	0.6541	1.3466	1.3964	0.7469	0.276	0.9068	0.3535	0.5682	1.3033	0.276	1.5246
482	4-guanidinobutanoate	Amino Acid	Guanidino and Acetamido Metabolism	15681	LC/MS Pos Early	100000096	2320	146.092	463-003;463-00-3	500	486	C01035	HMDB03464	1.0194	1	1.0556	1.0466	1.0423	0.68	0.9646	1.0806	1.0653	1.1073	1.0504	1.0354	0.9699	1.002	0.9319	0.9272	0.9157	0.9178	0.8214	0.9157	0.9122	0.9875	0.9296	0.9806	0.9568	0.987	0.9425	0.9465	0.9755	0.9198	0.9624	0.9898	0.9387	1.1834	1.1567	1.1642
4054	4-hydroxybenzoate	Xenobiotics	Benzoate Metabolism	21133	LC/MS Neg	100000862	820	137.024	99-96-7	135	132	C00156	HMDB00500	0.6166	0.8262	0.7132	0.8322	0.7912	0.464	0.9435	1.0875	1.0611	3.6194	3.3495	3.4517	0.3056	0.4196	0.3515	0.5111	0.5697	0.5891	1.6392	1.8432	1.6962	1.01	1.0433	1.0636	0.9616	1.03	0.8369	2.9952	2.837	2.7525	0.8726	1.0217	1	0.2604	0.2815	0.2942
4273	4-hydroxybenzyl alcohol	Xenobiotics	Food Component/Plant	15127	LC/MS Neg	100000097	2215	123.045	623-05-2	125	122	C17467	HMDB11724	1.1048	0.214	1.1928	1.5017	0.9874	0.627	1.0257	0.841	0.5706	0.214	0.7722	0.6882	0.577	0.4916	0.8339	1.0171	0.7497	0.7198	0.6965	0.4828	0.5493	1.1828	1.0278	1.1932	1.0907	1.1831	1.2751	0.8544	1.0126	1.2136	1.273	1.5767	1.3406	1.0509	2.1167	0.214
1716	4-hydroxybutyrate (GHB)	Lipid	Fatty Acid, Monohydroxy	34585	LC/MS Polar	100001507	1765	103.04	502-85-2	10413	9984	C00989	HMDB00710	0.185	0.185	0.185	0.185	0.185	0.185	0.185	0.185	0.185	0.5958	0.548	0.5427	0.8942	0.9432	1	0.6089	0.7905	1.0357	0.8059	0.6206	0.8921	2.8029	1.3479	1.5373	1.1705	1.2934	1.4559	1.4121	1.2624	0.8011	0.185	0.4917	0.6262	0.289	0.185	0.185
4624	4-hydroxycinnamate	Xenobiotics	Food Component/Plant	36770	LC/MS Neg	100001675	1457	163.04	501-98-4	637542	553148	C00811	HMDB02035	1.0487	0.8485	0.9528	0.5701	0.896	1.188	1.0727	1.444	0.9557	1.0856	0.98	0.5701	0.6971	0.7138	1.02	1.9456	2.1784	1.718	1.2715	0.5701	0.5701	0.8419	0.5701	0.5701	0.9499	0.822	0.5701	0.5701	0.5701	0.5701	0.5701	0.5701	0.5701	1.141	1.0787	0.5701
48	4-hydroxyglutamate	Amino Acid	Glutamate Metabolism	40499	LC/MS Pos Early	100002544	1141	164.055	2485-33-8	439902	388936	C03079	HMDB01344	0.0834	0.0834	0.0834	0.0834	0.1092	0.0834	0.0834	0.0834	0.0834	0.0834	0.545	0.4661	0.9391	0.9481	0.9443	0.5354	0.5739	0.5496	0.7487	0.5042	0.8343	0.683	0.5397	0.5578	0.0834	0.3189	0.0834	0.7748	0.9603	0.8103	0.5403	0.5803	0.3346	1.2962	1.4845	1.5546
146	4-hydroxyphenylacetate	Amino Acid	Phenylalanine Metabolism	541	LC/MS Neg	144	1361	151.04	156-38-7	127	3881560	C00642	HMDB00020	1.5148	1.4841	1.5189	1.0097	1	0.7719	1.021	1.1265	1.1195	0.9914	1.0009	1.0633	0.9897	1.2761	1.2587	1.1254	1.2568	1.2254	1.1017	1.0538	0.8084	0.6848	0.7029	0.8681	0.855	0.6378	0.8677	0.7367	0.6366	0.7506	0.4631	0.5796	0.7703	1.991	2.0703	2.0112
160	4-hydroxyphenylpyruvate	Amino Acid	Tyrosine Metabolism	1669	LC/MS Neg	1141	1690	179.035	156-39-8	979	954	C01179	HMDB00707	1.4906	0.911	0.7864	0.4536	0.4536	0.4536	0.9361	1.39	0.8739	3.3075	3.0447	1.9466	0.4536	0.6584	1.0248	2.0034	1.5839	1.2211	0.9752	2.4391	1.0439	0.4536	0.4536	0.4536	0.9555	0.7483	0.6657	0.6439	0.4652	0.4536	0.4536	0.4536	0.4536	1.093	0.9933	0.955
89	4-imidazoleacetate	Amino Acid	Histidine Metabolism	32349	LC/MS Pos Early	100001207	2055	127.05	645-65-8	96215	86856	C02835	HMDB02024	0.1031	0.1454	0.1306	0.1224	0.1031	0.1031	0.1453	0.1984	0.1309	0.483	0.4672	0.5573	0.6557	0.7504	0.7548	0.6307	0.5473	0.614	0.7981	0.973	0.9184	0.8785	0.7882	0.8024	0.8489	0.7346	0.8645	0.8301	0.799	0.8794	1.0834	1.0252	1.0395	1.1218	1.1567	1.2761
293	4-methyl-2-oxopentanoate	Amino Acid	Leucine, Isoleucine and Valine Metabolism	22116	LC/MS Neg	100000551	2170	129.056	816-66-0	70	69	C00233	HMDB00695	0.1314	0.0709	0.079	0.0328	0.0389	0.0804	2.4941	2.8823	1.2232	9.3013	8.7634	9.058	0.125	0.1172	0.1857	3.7509	3.7546	3.5857	7.2665	8.3342	8.08	0.0935	0.132	0.1258	4.9313	4.7181	4.4724	1.7901	1	0.9203	0.0438	0.0396	0.0605	0.2344	0.2356	0.2342
294	4-methylhexanoate (a7:0)	Amino Acid	Leucine, Isoleucine and Valine Metabolism	62744	LC/MS Neg	100020628	3469	129.092	1561-11-1	15271	14536			0.9482	1.0738	0.9779	0.8617	0.8527	0.4045	0.7569	0.8247	0.7	0.5411	0.601	0.6464	1.0663	1.0051	1.0582	0.9918	1.0797	1.129	0.8856	0.8914	0.992	1.3569	1.3692	1.3525	1.1469	1.1065	1.2747	1	1.1117	1.1155	1.0968	1.0376	0.9584	1.0865	1.1025	1.0826
374	4-methylthio-2-oxobutanoate	Amino Acid	Methionine, Cysteine, SAM and Taurine Metabolism	40732	LC/MS Neg	100003712	1635	147.012	583-92-6	473	460	C01180	HMDB01553	0.1771	0.1771	0.1771	0.1771	0.1771	0.1771	0.1771	0.1771	0.1771	1.429	1	1.0709	0.1771	0.1771	0.1771	0.329	0.4749	0.3799	0.9405	1.893	1.117	0.1771	0.1771	0.1771	2.2498	1.4572	0.77	0.1771	0.1771	0.1771	0.1771	0.1771	0.1771	0.1771	0.1771	0.1771
3831	4-ureidobutyrate	Nucleotide	Pyrimidine Metabolism, Uracil containing	22118	LC/MS Pos Early	100000718	1095	147.076	2609-10-01	1571307	1278628			1.7961	1.7261	1.7148	1.8794	1.8151	1.1548	1.5549	1.8182	1.8493	1.7169	1.758	1.7587	1.0838	1.1883	1.1468	1.1013	1.1161	1.082	1.0253	1.1264	1.0547	1	0.9782	1.0284	1.0204	1.0809	1.0489	1.0887	1.1373	1.0961	0.968	1.0215	0.9715	0.6723	0.6169	0.6342
3870	5,6-dihydrothymine	Nucleotide	Pyrimidine Metabolism, Thymine containing	1418	LC/MS Pos Early	158	1280	129.066	696-04-8	93556	84456	C00906	HMDB00079	0.118	0.118	0.118	0.118	0.118	0.118	0.118	0.118	0.118	0.118	0.118	0.118	1.0448	0.8491	0.8015	0.7814	0.962	0.9499	0.6105	0.6378	0.7839	1.2608	1.2404	1.2853	1.442	1.3662	1.3903	1.0519	1.055	1.038	2.6502	2.3875	2.5564	0.118	0.118	0.118
3817	5,6-dihydrouridine	Nucleotide	Pyrimidine Metabolism, Uracil containing	61833	LC/MS Neg	100001425	1119	245.078	5627-05-04	94312	85115			1.0155	0.7978	0.8901	0.9525	0.8123	0.5408	1.1538	1.3504	0.9767	1.7664	1.613	1.2602	1.0869	0.9269	1.0617	1.0954	1.3482	1.3245	0.6489	0.8938	0.8099	1.0568	1.2336	1.2524	1.0064	1	1.0461	0.8064	0.691	0.8154	0.7684	0.9677	0.9159	1.1586	1.1551	1.0769
4003	5-(2-Hydroxyethyl)-4-methylthiazole	Cofactors and Vitamins	Thiamine Metabolism	27673	LC/MS Pos Early	100000098	2310	144.048	137-00-8	1136	1104	C04294		0.0684	0.1011	0.1414	0.1178	0.1338	0.1013	0.1983	0.2077	0.1499	0.5218	0.5518	0.5298	0.8781	0.8636	0.7629	0.8063	0.7627	0.8238	0.7614	0.9095	0.9801	0.9121	0.8699	0.8463	0.9466	1	1.0031	0.9954	1.018	0.8937	0.7843	0.7946	0.7117	1.1692	1.1228	1.1042
126	5-aminovalerate	Amino Acid	Lysine Metabolism	18319	LC/MS Pos Early	100000454	2220	118.086	660-88-8	138	135	C00431	HMDB03355	0.9981	0.9761	1.0093	1.0251	0.9679	0.7051	0.9137	0.9962	1.0172	0.8346	0.8444	0.8227	1.2345	1.2531	1.2218	1.13	1.199	1.2166	0.9697	1.0367	1.0325	1.291	1.3359	1.283	1.2405	1.2582	1.224	1.0844	1.0614	1.068	1.3186	1.3229	1.2748	0.1428	0.1447	0.1421
1746	5-hydroxyhexanoate	Lipid	Fatty Acid, Monohydroxy	31938	LC/MS Neg	100001148	1267	131.071	44843-89-2	170748	149280		HMDB00525	4.5197	4.9652	4.7342	3.063	3.1746	1.8149	2.6446	2.9486	2.9552	2.3674	2.2833	2.2532	1.0526	1.175	1.1309	1.0554	1	0.9929	0.8257	0.825	0.8148	0.468	0.5464	0.413	0.5063	0.535	0.4112	0.4192	0.4445	0.3283	0.2858	0.2823	0.2909	0.8557	1.079	1
110	5-hydroxylysine	Amino Acid	Lysine Metabolism	15685	LC/MS Pos Early	100000054	2790	163.108	13204-98-3	1029	1002	C16741	HMDB00450	0.6735	0.6672	0.6739	0.6551	0.6002	0.3643	1.013	1.2897	1.0227	4.5032	4.3126	4.1169	0.8605	0.8463	0.8116	0.6903	0.6757	0.7074	0.558	0.6549	0.5935	0.722	0.7694	0.7878	0.7385	0.8193	0.7722	0.6913	0.7249	0.7096	0.9312	0.9656	0.9302	4.2286	4.3051	4.3178
1781	5-methylhexanoate (i7:0)	Lipid	Fatty Acid, Monohydroxy	62745	LC/MS Neg	100020838	3542	129.092		12344	11839		HMDB31595	2.3135	2.8158	2.9093	2.7528	2.6993	1.3342	2.2659	2.4756	2.5742	1.7469	1.9599	2.0397	1.1296	1.0182	1.2075	1.0801	1	0.9576	0.9021	0.8293	0.9506	0.5822	0.6297	0.6503	0.535	0.4846	0.6566	0.4602	0.4861	0.5316	0.3293	0.3707	0.3049	1.3918	1.5298	1.4457
3819	5-methyluridine (ribothymidine)	Nucleotide	Pyrimidine Metabolism, Uracil containing	35136	LC/MS Neg	100001446	1778.1	257.078	1463-10-1	445408	393058		HMDB00884	0.2913	0.3471	0.3914	0.5207	0.542	0.2904	0.7842	0.9247	0.6285	1.4705	1.2292	1.2562	2.5873	2.5285	2.5517	1.3835	1.5749	0.2256	0.234	0.2256	1.0041	3.0522	2.7571	2.8813	0.7826	0.9185	1.5828	1	0.6767	0.6261	2.2891	2.7581	0.7913	0.9795	0.9332	1.103
495	5-oxoproline	Amino Acid	Glutathione Metabolism	1494	LC/MS Neg	1021	738.5	128.035	98-79-3	7405	7127	C01879	HMDB00267	0.1373	0.182	0.2087	0.1736	0.2181	0.254	1.783	1.7073	1.4016	7.3743	7.5325	8.9199	0.1652	0.1696	0.1384	1.2463	1	0.8009	5.7401	4.3359	4.8199	0.1561	0.1436	0.1318	1.3642	1.3226	1.37	6.5149	6.5409	5.6087	0.1439	0.1154	0.1422	0.3338	0.2519	0.3098
3129	6-oxolithocholate	Lipid	Secondary Bile Acid Metabolism	46336	LC/MS Neg	100001068	5033	389.27	2393-61-5	164960	144621			0.9987	0.8754	0.8373	0.7424	0.5235	0.3297	2.4505	2.9479	1.9655	1.4099	1.2469	1.1258	0.1665	0.0657	0.0657	0.8976	1	1.0229	1.9024	1.8966	1.8107	0.1925	0.0657	0.0657	0.7322	0.9693	0.7039	1.938	1.7347	1.7229	0.0657	0.0657	0.0657	0.362	0.2654	0.2538
123	6-oxopiperidine-2-carboxylate	Amino Acid	Lysine Metabolism	43231	LC/MS Neg	100004499	965	142.051	34622-39-4	3014237	2282737		HMDB61705	0.8833	0.9241	0.9652	0.8978	0.9939	0.5189	0.8636	0.9608	1.0473	1.013	0.9364	0.957	0.938	1.0573	0.9804	1.1133	0.9795	1	1.0131	1.0621	1.0474	0.9902	0.9439	1.024	1.0066	1.0646	1.0845	1.0092	1.0866	1.0121	1.0198	0.9685	1.0058	1.0182	1.1122	1.0105
3127	7,12-diketolithocholate	Lipid	Secondary Bile Acid Metabolism	31906	LC/MS Neg	100001070	4215	403.249	517-33-9	3080560	2338317			0.3525	0.3947	0.4066	0.1382	0.1541	0.1382	1.7083	1.9947	1.364	0.9974	0.8833	0.8831	0.1382	0.1382	0.1382	1.0193	1.0263	1	2.0654	2.4037	2.371	0.1382	0.1382	0.1382	0.8613	0.9309	0.7976	1.4171	1.4059	1.3184	0.1382	0.1382	0.1382	0.1382	0.1382	0.1382
3143	7-ketodeoxycholate	Lipid	Secondary Bile Acid Metabolism	31904	LC/MS Neg	100001063	4821	405.265	911-40-0	188292	163659		HMDB00391	1.6991	1.6723	1.786	1.0172	1	0.566	1.55	1.7732	1.4729	5.4606	5.3541	5.2648	0.4697	0.4541	0.4658	0.6706	0.656	0.668	2.943	3.4043	3.3182	0.2198	0.2067	0.2108	0.778	0.7612	0.7575	3.8614	3.7634	3.699	0.3958	0.4108	0.4207	0.134	0.1383	0.1476
3783	7-methylguanine	Nucleotide	Purine Metabolism, Guanine containing	35114	LC/MS Pos Early	100001456	2175	166.072	578-76-7	11361	10883	C02242	HMDB00897	0.2606	0.2538	0.2506	0.1996	0.1806	0.2024	0.2529	0.2936	0.2663	0.6144	0.5952	0.6164	0.8961	0.928	0.8629	0.9171	0.9288	0.9614	1.0295	1.0811	1.0524	1.0597	1.0466	1.0969	1.1323	1.1434	1.0902	1.1224	1.1807	1.1158	1	1.0292	0.9886	0.504	0.4009	0.4055
1751	8-hydroxyoctanoate	Lipid	Fatty Acid, Monohydroxy	21239	LC/MS Neg	100000956	2300	159.103	764-89-6	69820	63018		HMDB61914	0.9498	0.9396	1.0154	1.0361	1.0028	0.5543	0.946	1.0568	0.9878	1.119	1.0382	1	1.0073	1.0071	1.0045	1.0147	0.9881	1.0147	0.8468	0.9936	0.9996	1.0113	1.0376	1.0123	1.0292	1.0168	0.969	0.953	0.9045	0.9224	0.9585	0.9529	0.9982	0.981	1.0504	1.054
1783	9,10-DiHOME	Lipid	Fatty Acid, Dihydroxy	38399	LC/MS Neg	179	5180	313.238	263399-34-4	9966640	8142232	C14828	HMDB04704	1	0.1375	1.0098	0.3043	0.9327	0.7739	1.0717	1.1284	0.8065	0.8696	0.9016	0.7702	1.9584	1.2145	1.1118	0.9462	1.8329	1.9508	0.924	2.1001	1.7888	0.3292	0.2356	1.7505	0.2843	2.5338	1.8166	1.7671	0.8279	1.5549	0.2398	1.6655	0.2755	0.3549	1.636	1.6459
1622	acetylcarnitine (C2)	Lipid	Fatty Acid Metabolism (Acyl Carnitine, Short Chain)	32198	LC/MS Pos Early	100000802	2282	204.123	5080-50-2	1	5406074	C02571	HMDB00201	1.2311	1.4239	1.5295	1.378	1.4819	0.8029	1.1007	0.7727	1.2896	1.1279	0.7929	0.9964	0.7339	0.85	0.4598	0.8002	0.6282	0.6753	0.8674	0.9643	0.8628	0.9368	0.8357	0.965	0.8106	1.0083	0.9395	0.794	1.1145	1	0.6277	0.8141	0.7698	3.0539	2.744	2.9466
3746	adenine	Nucleotide	Purine Metabolism, Adenine containing	554	LC/MS Pos Early	880	2221	136.062	73-24-5	190	185	C00147	HMDB00034	0.4982	0.4825	0.4619	0.489	0.3921	0.2425	2.0266	2.2721	1.201	0.7382	0.875	0.839	1.1414	1.1494	1.1064	2.841	2.9038	3.6498	2.4896	1.7727	1.3113	1.8583	2.0367	1.9055	4.7208	4.6712	4.1222	3.1979	3.2143	3.1281	2.016	2.0622	2.3742	0.31	0.2849	0.3063
3745	adenosine	Nucleotide	Purine Metabolism, Adenine containing	555	LC/MS Pos Early	798	2169	268.104	58-61-7	60961	54923	C00212	HMDB00050	1.4295	1.3083	1.3482	1.7906	1.4632	1.1704	4.3162	4.7339	2.7404	0.9554	1.1845	1.0303	1.7805	1.8873	1.618	1.0724	1.1812	0.7797	0.4019	0.8012	0.8706	2.5106	2.5759	2.1545	1.5804	1.861	2.0185	1.5363	1.43	1.2645	3.0638	3.0185	3.0783	0.6949	0.5657	0.6199
3738	adenosine 5'-monophosphate (AMP)	Nucleotide	Purine Metabolism, Adenine containing	32342	LC/MS Pos Early	209	1013	348.07	149022-20-8	6083	10239183	C00020	HMDB00045	0.0997	0.0836	0.0749	0.2536	0.2324	0.1134	1.7903	1.888	0.6005	0.9078	0.8446	0.8391	0.7961	1.0389	0.8941	3.0583	2.5251	2.6542	0.726	1.008	1.4807	1.0928	1.0113	1	4.2821	4.081	4.0402	1.3332	1.497	1.3569	1.1659	1.1036	1.1984	0.6085	0.5179	0.53
1480	adipate (C6-DC)	Lipid	Fatty Acid, Dicarboxylate	21134	LC/MS Polar	100000863	3000	145.051	124-04-9	196	191	C06104	HMDB00448	0.9618	1.1057	1.0027	1.1178	1.243	0.7347	1.0763	0.9434	1.4007	1.1124	0.959	1.0204	0.9333	0.8924	1	1.0494	1.0842	0.866	0.8501	0.9204	0.6877	0.845	1.148	1.0437	0.9326	1.0461	1.0218	0.9741	0.8734	0.8475	0.8668	0.7037	1.019	1.1376	1.2092	1.0679
28	alanine	Amino Acid	Alanine and Aspartate Metabolism	1126	LC/MS Pos Early	811	1700	90.055	56-41-7	5950	5735	C00041	HMDB00161	0.0441	0.0413	0.0487	0.057	0.0388	0.047	0.3575	0.3952	0.2785	1.262	1.2495	1.2828	1.3197	1.4341	1.344	1.5722	1.3954	1.4325	1.6799	1.7148	1.7808	0.9009	0.8942	0.9329	1.0285	1.0964	1.0585	1.424	1.5196	1.3614	0.0511	0.0519	0.0552	0.3518	0.3516	0.3452
575	alanylleucine	Peptide	Dipeptide	37093	LC/MS Pos Early	100001890	3055	203.139	1638-60-4	259583	227831		HMDB28691	0.3404	0.3404	0.3404	0.3404	0.3404	0.3404	0.3404	0.3404	0.3607	3.2084	3.5338	2.9142	0.5851	0.3404	0.3404	0.8162	0.554	0.8421	1.5516	1.2902	1.8033	0.3404	0.3404	0.3404	0.3404	0.3404	0.3404	0.8486	1.3051	1.0001	0.3404	0.3404	0.3404	0.7919	0.7915	0.6778
3732	allantoin	Nucleotide	Purine Metabolism, (Hypo)Xanthine/Inosine containing	1107	LC/MS Polar	1002	1672	157.037	97-59-6	204	199	C02350	HMDB00462	1.0717	0.8976	1.1237	1.053	0.8106	0.5571	1.5635	1.5209	1.1888	2.8301	2.8941	2.2515	0.228	0.228	0.228	0.228	0.228	0.2331	1.3188	1.3615	1.5763	0.228	0.3637	0.2786	0.2882	0.4378	0.228	1.9703	1.4581	1.6534	0.228	0.2287	0.228	1	0.8001	0.7046
18	allo-threonine	Amino Acid	Glycine, Serine and Threonine Metabolism	15142	LC/MS Polar	100000272	2511.1	118.051	28954-12-3	99289	89699	C05519	HMDB04041	0.1831	0.1568	0.2261	0.2199	0.1598	0.136	0.2625	0.2948	0.2892	0.3555	0.4675	0.5207	1.1501	1.2154	1.1303	1.0227	1.0182	0.9954	0.9726	1.0204	1.0193	1.6279	1.8415	1.8534	1.7017	1.5439	1.4784	1.5377	1.427	1.5531	0.8459	0.818	0.8412	0.071	0.071	0.071
1717	alpha-hydroxycaproate	Lipid	Fatty Acid, Monohydroxy	37073	LC/MS Neg	100001723	1920	131.071	6064-63-7	99824	90191		HMDB01624	0.5601	0.5345	0.5768	0.638	0.4172	0.2665	0.5236	0.6308	0.5179	1.0375	0.9625	1.1302	0.2178	0.2178	1.8413	0.2178	0.2178	1.8967	2.1225	0.2178	0.2178	2.4553	0.2178	0.2178	2.6861	2.4264	2.7871	0.2178	0.2178	0.2178	3.4319	0.2178	2.5464	0.8679	0.7544	0.8294
297	alpha-hydroxyisocaproate	Amino Acid	Leucine, Isoleucine and Valine Metabolism	22132	LC/MS Neg	100000706	1840	131.071	10303-64-7	83697	75520	C03264	HMDB00746	0.0158	0.0155	0.0161	0.0167	0.015	0.0086	0.0175	0.0205	0.0173	0.073	0.0706	0.0662	1.0636	0.9721	1.0085	1	1.0436	1.0529	0.7876	0.941	0.9304	1.4027	1.4293	1.4359	1.3859	1.3768	1.372	1.5811	1.5779	1.5393	1.4344	1.4693	1.4077	0.0263	0.0263	0.0266
358	alpha-hydroxyisovalerate	Amino Acid	Leucine, Isoleucine and Valine Metabolism	46537	LC/MS Polar	100001300	1052	117.056	600-37-3	99823	90190		HMDB00407	0.2115	0.2076	0.2268	0.2268	0.208	0.1338	0.1954	0.2179	0.2253	0.255	0.2472	0.2356	1.0838	1.2016	1.0387	1.0582	0.9614	1.0095	0.839	0.8906	0.9087	1.3103	1.4158	1.3939	1.342	1.3909	1.3563	1.4606	1.3978	1.3334	1.3972	1.4317	1.3945	0.2595	0.2642	0.2653
386	alpha-ketobutyrate	Amino Acid	Methionine, Cysteine, SAM and Taurine Metabolism	4968	LC/MS Polar	796	940	101.024	600-18-0	58	2829426	C00109	HMDB00005	0.111	0.111	0.111	0.111	0.111	0.111	0.9597	0.9809	0.4618	9.2403	8.7284	10.0293	0.1492	0.1666	0.1786	1.3891	1.2949	1.2375	3.5761	4.4217	4.0531	0.1326	0.4417	0.3932	5.4117	5.4197	4.4061	1.4573	1.1756	1.1591	0.111	0.111	0.111	0.1166	0.111	0.111
44	alpha-ketoglutaramate*	Amino Acid	Glutamate Metabolism	62101	LC/MS Polar	100002397	1916	144.03	18465-19-5					0.2392	0.1206	0.3818	0.222	0.1206	0.1206	0.8029	0.6667	0.6459	2.2744	1.9379	1.839	0.9178	0.4969	0.6697	0.7245	0.907	0.9997	1.7842	1.6715	1.782	0.2176	0.1206	0.5702	0.8531	1.1096	1.0575	2.2958	1.659	2.0358	0.1206	0.5065	0.9373	1.1352	0.1206	1.1795
1279	alpha-ketoglutarate	Energy	TCA Cycle	528	LC/MS Polar	93	2700	145.014	305-72-6;328-50-7;22202-68-2	51	50	C00026	HMDB00208	0.0997	0.0795	0.0996	0.0949	0.0813	0.0945	4.7268	5.251	2.3013	11.2616	11.56	14.9605	0.1729	0.1898	0.1607	1.5093	1.5406	1	3.1384	3.1999	3.1445	0.121	0.1293	0.1112	2.4159	1.8226	1.6384	1.3307	1.1549	1.2088	0.1068	0.0786	0.1366	0.1028	0.1067	0.1093
81	anserine	Amino Acid	Histidine Metabolism	15747	LC/MS Pos Early	100000044	2924	241.13	10030-52-1	112072	100482	C01262	HMDB00194	0.2151	0.2095	0.2053	0.1228	0.1785	0.1228	0.2783	0.3326	0.234	1.0377	0.9623	0.9546	1.4461	1.6438	1.5168	1.4576	1.4388	1.4318	1.3921	1.6287	1.5186	0.7876	0.7972	0.7974	0.8396	0.8566	0.8319	1.3074	1.2292	1.1381	0.7266	0.7476	0.7896	0.1364	0.1803	0.2692
244	anthranilate	Amino Acid	Tryptophan Metabolism	4970	LC/MS Pos Early	1258	2606	138.055	118-92-3	227	222	C00108	HMDB01123	0.4017	0.3323	0.5176	0.5838	0.422	0.1757	0.5993	0.546	0.5307	0.8996	0.9505	1	1.6351	1.7647	1.5161	1.3637	1.2007	1.3698	1.3678	1.4078	1.3824	1.462	1.4803	1.4341	1.1141	1.2073	1.2389	1.4306	1.1906	1.4054	1.2731	1.3389	1.2663	0.1757	0.1757	0.2854
1113	arabinose	Carbohydrate	Pentose Metabolism	575	LC/MS Polar	828	1804.5	195.051	28697-53-2	66308	59687	C00216	HMDB00646	0.6277	0.4745	0.5006	1.0003	0.9239	0.3124	3.545	4.5324	0.3124	3.5339	0.3124	0.3124	0.4091	0.7338	0.939	2.1393	0.3124	1.1558	0.3124	0.3124	0.3124	0.5219	0.3124	0.3124	0.3124	2.0617	0.3124	0.7397	0.3124	0.8003	0.846	0.3124	0.3124	1	0.5449	0.3124
1127	arabonate/xylonate	Carbohydrate	Pentose Metabolism	48255	LC/MS Polar	100006115	2700	165.04						0.0675	0.076	0.1046	0.1006	0.0882	0.0701	0.2975	0.293	0.2714	1.3624	1.345	1.2745	2.2342	2.771	2.0514	2.3582	2.3434	2.211	2.7764	2.8896	2.705	2.6444	2.6905	2.2792	2.6501	2.5848	2.4839	3.5897	3.1318	3.0769	0.6358	0.6778	0.7146	0.0988	0.1173	0.108
1391	arachidonate (20:4n6)	Lipid	Long Chain Polyunsaturated Fatty Acid (n3 and n6)	1110	LC/MS Neg	229	5535	303.233	506-32-1	444899	392692	C00219	HMDB01043	1.4957	1.4535	1.6201	1.1614	0.8816	0.3255	0.8202	0.9681	0.8074	0.2911	0.6469	0.7384	1.1478	1.0257	0.9859	0.9104	1.0664	1.0448	1.1135	1.0817	0.9722	1.1915	1.1053	0.9949	1.0972	1.1883	1.0051	0.909	0.776	1.1691	0.5023	0.4724	0.4622	2.5017	2.1686	1.7385
446	argininate*	Amino Acid	Urea cycle; Arginine and Proline Metabolism	57461	LC/MS Pos Early	100002769	2150	176.103	157-07-3	160437	140984		HMDB03148	1.4842	1.4129	1.476	1.7	1.4268	1.1058	1.2317	1.3065	1.3797	1.1874	1.1335	1.413	1.9668	1.6617	1.703	1.3916	1.5144	1.4834	0.448	0.2879	0.4512	0.544	0.5601	0.6151	0.4177	0.4352	0.3929	0.4714	0.2854	0.3337	0.5829	0.3865	0.4159	0.8792	0.9183	0.935
39	asparagine	Amino Acid	Alanine and Aspartate Metabolism	512	LC/MS Pos Early	917	1225	133.061	70-47-3	6267	6031	C00152	HMDB00168	0.8313	0.7719	0.8616	0.7981	0.9176	0.5019	1.0561	0.943	0.9322	0.8248	0.9081	1.091	0.9551	1.2122	0.8123	1.0955	1.0953	1.0423	0.8863	0.9915	0.9315	1.0287	1.1781	1.1898	0.9735	1.1819	1.0674	0.9546	1.1156	1.1327	1.2043	1.3362	1.0925	0.7671	0.8397	0.968
35	aspartate	Amino Acid	Alanine and Aspartate Metabolism	443	LC/MS Pos Early	234	1165	134.045	56-84-8	5960	5745	C00049	HMDB00191	0.8959	0.8442	0.8835	0.951	0.9109	0.6584	1.289	1.4506	1.263	0.9855	0.9618	0.9289	0.8589	0.8749	0.8505	1.0298	1.057	1.0944	1.4632	1.6417	1.6124	0.8047	0.8325	0.7984	1.2436	1.2787	1.2526	1.7731	1.7997	1.7932	0.8466	0.8522	0.8278	0.7978	0.8119	0.8377
1494	azelate (C9-DC)	Lipid	Fatty Acid, Dicarboxylate	18362	LC/MS Neg	2029	1276	187.098	123-99-9	2266	2179	C08261	HMDB00784	1.0715	1.0395	1.0795	1.0854	1.0499	0.5886	0.9233	1.0459	1.06	1.1156	1.0253	1.0028	1.0455	1.0377	0.9648	1.0338	1.0235	0.9897	0.8748	1	0.9763	0.9893	0.9727	0.9539	0.9873	1.0231	0.9531	1.0285	0.9644	0.8871	0.9407	0.9603	0.9437	1.0194	1.0256	1.0245
4044	benzoate	Xenobiotics	Benzoate Metabolism	15778	LC/MS Neg	100000008	1750	121.029	65-85-0	243	238	C00180	HMDB01870	0.6296	0.6896	0.7013	0.726	0.7682	0.4158	0.6578	0.8292	0.7875	0.753	0.7252	0.7753	1.0725	1.0272	1.0427	1.0997	1.0009	1.0378	0.9357	1.0637	1	1.1304	1.2857	1.347	1.1695	1.1527	1.1181	1.0666	1.1412	1.0897	0.8924	0.9961	0.9139	1.1251	1.0439	1.2167
3834	beta-alanine	Nucleotide	Pyrimidine Metabolism, Uracil containing	55	LC/MS Pos Early	244	1905	90.055	56-41-7;107-95-9	239	234	C00099	HMDB00056	0.1996	0.1769	0.2025	0.1308	0.1173	0.1227	0.1183	0.1832	0.1848	0.3181	0.3891	0.2203	0.9705	0.9548	1	0.9106	0.8804	0.8917	1.1957	1.0843	1.0605	1.5288	1.4459	1.6089	1.7148	1.5495	1.5214	1.4307	1.5339	1.3993	1.7057	1.5289	1.6735	0.0909	0.1074	0.0745
4304	beta-guanidinopropanoate	Xenobiotics	Food Component/Plant	35101	LC/MS Pos Early	100001411	2145	132.077	353-09-3	67701	61020	C03065	HMDB13222	0.9106	0.8156	0.8181	0.8921	0.8887	0.5329	0.7814	0.782	0.7703	1.0347	0.9483	0.905	0.8489	0.9191	0.8213	0.8266	0.8635	0.8332	0.7909	0.8986	0.9262	0.9037	0.9179	0.9619	0.8781	0.8897	0.9589	0.913	0.9168	0.8491	0.8655	0.9579	0.9475	1.3677	1.4627	1.5231
310	beta-hydroxyisovalerate	Amino Acid	Leucine, Isoleucine and Valine Metabolism	12129	LC/MS Neg	1442	1027	117.056	625-08-1	69362	62571		HMDB00754	1.3008	1.3984	1.3038	1.3628	0.8844	0.6709	1.2887	0.9151	1.4309	1.2359	1.3137	1.3898	1.2463	0.8069	1.1298	0.7877	1.2082	1.2254	0.8862	0.8096	1.0597	0.9318	0.6363	0.7036	0.924	1.0819	0.7385	0.8826	0.3807	0.6035	0.9958	1.0158	1	1.3454	1.5451	1.4045
6	betaine	Amino Acid	Glycine, Serine and Threonine Metabolism	3141	LC/MS Pos Early	799	1064	118.086	107-43-7	247	24219951173	C00719	HMDB00043	0.1611	0.1498	0.158	0.1155	0.1075	0.0925	0.8342	0.9543	0.7236	2.9712	2.9256	2.8753	0.6146	0.7143	0.8364	0.9622	1	1.0172	1.8561	2.0846	2.1161	1.015	0.858	1.0255	1.3665	1.3412	1.3116	2.4606	2.4155	2.4002	1.1433	0.967	0.9756	0.5271	0.5229	0.541
3967	biotin	Cofactors and Vitamins	Biotin Metabolism	568	LC/MS Neg	251	1913.1	243.081	58-85-5	171548	149962	C00120	HMDB00030	1.3402	1.2005	1.3496	1.558	1.4425	0.9912	0.6262	0.7444	0.9365	0.7804	0.7697	0.7914	1.2966	1.2198	1.2459	0.621	0.5332	0.5402	0.6979	0.749	0.7754	1.3889	1.2172	1.3709	0.4388	0.5771	0.4483	1	1.1813	1.0967	1.3223	1.2294	1.2906	0.8108	0.8539	0.9269
1317	butyrate (4:0)	Lipid	Short Chain Fatty Acid	40605	LC/MS Neg	1143	1062	87.0452	109-92-6	264	259	C00246	HMDB00039	1.0067	1.3381	1.3875	1.3273	1.5138	0.6447	1.1378	1.3943	1.3422	0.9968	1.1787	1.122	1.0871	1.153	1.1056	1.1131	0.9832	1.0804	0.8061	0.9384	0.9406	0.9018	1.0007	1	0.7868	0.8596	0.973	0.6427	0.7589	0.7508	0.9091	0.852	0.8355	1.614	1.6049	1.5546
1584	butyrylglycine	Lipid	Fatty Acid Metabolism (also BCAA Metabolism)	31850	LC/MS Neg	100001151	1470	144.067	20208-73-5	88412	79766		HMDB00808	0.6722	0.6342	0.6815	0.6554	0.8149	0.3894	0.7123	0.7625	0.8197	2.1127	2.1544	1.2263	2.2122	2.1371	2.0841	1.8507	1.661	1.8982	1.8332	2.1933	1.6884	0.7234	1.1447	0.996	1.004	0.5972	0.7215	1.8114	0.2969	1.7283	0.6098	0.7447	0.7164	0.5382	0.3021	0.6201
124	cadaverine	Amino Acid	Lysine Metabolism	15308	LC/MS Pos Early	100000110	3036	103.123	462-94-2;1476-39-7	273	13866593	C01672	HMDB02322	0.0062	0.0056	0.0061	0.004	0.0032	0.0019	0.0032	0.0026	0.0029	0.0042	0.0041	0.0037	1.0218	1.0046	1.0066	1.0009	1.0173	1.0498	1.0026	1.1093	1.1058	1.2797	1.3165	1.3217	1.274	1.343	1.3082	1.3497	1.3046	1.3243	1.3324	1.3581	1.3006	0.0036	0.0036	0.0041
1319	caproate (6:0)	Lipid	Medium Chain Fatty Acid	32489	LC/MS Neg	926	2713.7	115.076	142-62-1	8892	8552	C01585	HMDB00535	2.3892	3.1336	3.1115	3.0766	3.2175	1.5439	2.6268	3.0216	3.023	1.9634	2.3099	2.2699	1.071	1.0762	1.1138	1.0377	0.9557	1	0.7558	0.7473	0.8429	0.3335	0.3445	0.344	0.2716	0.2886	0.3202	0.1939	0.2511	0.2185	0.078	0.0711	0.0618	2.1741	2.231	2.0718
1321	caprylate (8:0)	Lipid	Medium Chain Fatty Acid	32492	LC/MS Neg	932	4362	143.108	124-07-2	379	370	C06423	HMDB00482	8.2129	8.7874	8.8523	6.0933	6.6889	3.3542	4.8596	6.1007	5.7992	3.0386	2.9337	3.0835	1.2407	0.8533	0.9219	1.181	0.9277	0.8032	0.9797	0.4465	1.0944	0.7658	1.1411	0.8382	0.3816	0.5377	0.7089	0.4117	0.6699	0.8521	1	0.7825	0.4138	1.0586	1.1508	1.0741
56	carboxyethyl-GABA	Amino Acid	Glutamate Metabolism	40007	LC/MS Pos Early	100003260	2085	176.092	4386-03-02	2572	2474		HMDB02201	1.0854	0.7716	0.6154	1.0132	0.7937	0.9263	1.3107	1.7026	1.2504	1.7139	1.5945	1.7013	0.7754	0.3824	0.5038	1.4761	1.5065	1.4669	1.5467	1.0734	1.3343	0.7373	0.5499	0.7767	1.1723	1.4346	1.157	0.7546	0.89	0.8145	0.5485	0.5097	0.3824	1.1098	0.8414	1.2364
1692	carnitine	Lipid	Carnitine Metabolism	15500	LC/MS Pos Early	100000007	1978	162.112	461-05-2	10917	10455	C00318	HMDB00062	0.324	0.3112	0.3285	0.336	0.3171	0.2112	1.1734	1.3246	1.0293	0.4645	0.4653	0.447	0.0413	0.0486	0.0444	0.7589	0.7993	0.8054	2.2468	2.5121	2.541	0.4139	0.4203	0.4226	1.1739	1.2078	1.2152	3.1934	3.2339	3.1601	1.0307	1.049	1	1.0322	1.0271	1.0986
78	carnosine	Amino Acid	Histidine Metabolism	1768	LC/MS Pos Early	249	2942	227.114	305-84-0	439224	388363	C00386	HMDB00033	0.0581	0.0591	0.0716	0.0536	0.0577	0.0428	0.866	1.0624	0.6753	5.1308	5.0117	4.9231	5.3338	5.6864	5.3173	5.098	4.9068	4.9567	1.5477	1.7962	1.8275	0.1047	0.1009	0.1083	0.9168	1	0.9864	0.3274	0.3031	0.3069	0.1023	0.1001	0.1066	0.0998	0.0848	0.0951
3066	cholate	Lipid	Primary Bile Acid Metabolism	22842	LC/MS Neg	136	5165	407.28	81-25-4	221493		C00695	HMDB00619	2.7303	2.684	2.9459	1.4649	1.3762	0.7282	1	1.1908	1.227	2.7713	2.7003	2.6442	0.1485	0.153	0.15	0.3785	0.3755	0.3809	1.0771	1.1991	1.1173	0.2025	0.2005	0.1747	0.4948	0.4599	0.4344	1.9412	1.9208	1.8899	0.2519	0.2612	0.2557	0.3046	0.3156	0.3266
1957	choline	Lipid	Phospholipid Metabolism	15506	LC/MS Pos Early	1256	1961	104.107	67-48-1	305	149278	C00114	HMDB00097	0.3744	0.3435	0.3658	0.2383	0.2303	0.3108	0.8884	1.0042	0.7773	3.8034	3.6139	3.5184	0.2147	0.2236	0.2197	0.7049	0.721	0.7774	2.2266	2.4497	2.5566	0.4155	0.4148	0.409	0.989	1.0074	0.9832	2.234	2.3243	2.2567	0.533	0.5303	0.5073	1	0.8747	0.8771
1958	choline phosphate	Lipid	Phospholipid Metabolism	34396	LC/MS Pos Early	267	700	184.073	72556-74-2	1014	119298	C00588	HMDB01565	1.4922	1.4645	1.4628	1.4807	1.4318	0.8883	1.3099	1.4864	1.4597	1.2662	1.241	1.2264	0.6411	0.6739	0.647	0.6216	0.6015	0.6269	0.5332	0.553	0.5508	0.534	0.5357	0.5712	0.5443	0.5506	0.527	0.5103	0.5347	0.5036	0.5251	0.5525	0.5317	1.6787	1.6561	1.693
1273	citrate	Energy	TCA Cycle	1564	LC/MS Neg	1124	582	191.02	77-92-9	311	305	C00158	HMDB00094	0.7215	0.4183	0.7643	0.3446	0.6619	0.4618	1.7178	2.0591	1.5417	5.6872	5.1226	5.1563	0.9255	0.8654	0.828	1.3999	1.4491	1.6141	1.2711	1.4797	1.5196	0.3594	0.8837	0.4693	1	1.1827	1.0916	0.8684	1.1456	1.0754	0.7676	0.4534	0.8106	0.6558	0.6389	0.5916
419	citrulline	Amino Acid	Urea cycle; Arginine and Proline Metabolism	2132	LC/MS Pos Early	391	1520	176.103	372-75-8	9750	810	C00327	HMDB00904	1.487	1.4078	1.4722	1.5708	1.4557	1.1364	1.7702	1.9603	1.7448	3.0243	3.007	3.0072	0.7618	0.7411	0.7058	0.9489	0.9538	0.9367	1.0064	1.0902	1.0858	0.78	0.8064	0.8119	0.9724	0.957	0.905	0.5946	0.6363	0.578	0.7245	0.7057	0.6979	1.9098	1.8591	1.8486
452	creatine	Amino Acid	Creatine Metabolism	27718	LC/MS Pos Early	1221	1947	132.077	57-00-1	586	566	C00300	HMDB00064	0.3759	0.3755	0.3998	0.4433	0.4311	0.2731	0.9218	1.0962	0.9045	2.7665	2.7337	2.671	0.4254	0.4863	0.4711	1.3339	1.2868	1.3393	4.5133	4.9563	5.0343	0.4712	0.4789	0.4775	1.771	1.8128	1.7671	6.7744	6.8873	6.7121	0.3643	0.3521	0.3474	1.2825	1.2764	1.2572
453	creatinine	Amino Acid	Creatine Metabolism	513	LC/MS Pos Early	275	2055	114.066	60-27-5	588	568	C00791	HMDB00562	0.2799	0.2669	0.2918	0.2544	0.2834	0.1839	0.6021	0.6999	0.5461	2.1202	2.1186	2.0454	0.4813	0.4854	0.4802	1.1639	1.198	1.148	5.3766	5.7317	5.7951	18.8181	18.9246	18.1656	19.1816	19.3637	19.185	19.7449	19.7378	19.3645	0.4678	0.4255	0.4545	1.6461	1.6142	1.6962
652	cyclo(gly-pro)	Peptide	Dipeptide	37077	LC/MS Pos Early	100001946	1349	155.082	3705-27-9	126154	112149			0.9345	0.8714	0.9565	1	0.9032	0.514	0.8225	0.9913	0.9473	1.0648	1.0701	0.9867	0.935	1.125	0.9898	0.9701	1.0227	0.991	0.9079	0.9591	0.9444	1.0526	1.0631	1.0052	1.0695	1.0534	1.0041	1	1.0626	0.9453	0.9075	1.0203	0.9397	0.926	0.9937	1.1236
676	cyclo(phe-pro)	Peptide	Dipeptide	44875	LC/MS Pos Early	100001927	2766	245.128	3705-26-8	9837725;443440	3916578013445	C11847		1.0472	0.987	1.0191	1.0581	1.0453	0.5948	0.8929	1.0643	1.0837	0.9454	0.9851	0.9932	0.9576	1.0284	0.9954	0.9642	0.9648	0.9959	0.8875	1.0112	0.9656	1.0478	1.0798	1.0491	1.1077	1.1369	1.1264	0.98	1	1.0256	1.1463	1.1791	1.1267	1.1008	1.1129	1.1285
677	cyclo(phe-pro) (L,D)*	Peptide	Dipeptide	43787	LC/MS Pos Early	100004636	2720	245.128		6992198	5360344			0.9428	0.9177	0.9483	1.0086	0.9427	0.495	0.9148	1.1051	1.0191	1	0.9779	1.0318	1.021	1.0697	1.0383	0.946	0.9348	0.9729	0.8396	0.9237	0.9941	0.9717	1.0315	1.0905	0.9997	1.0914	0.9914	0.9857	1.0076	0.9676	0.9809	0.9568	0.9665	1.0881	1.0146	1.0698
687	cyclo(pro-tyr)	Peptide	Dipeptide	43522	LC/MS Neg	100004363	2628	259.109	4549-02-04					0.9166	0.9346	0.9355	1.1145	1.0171	0.554	1.0063	1.0247	0.9872	1.1726	0.943	0.9297	0.9951	0.9951	1.0006	1.0327	1.0069	1.1683	0.8471	1.1782	1.115	1	1.0378	1.159	0.9999	1.0234	1.0127	0.9612	0.9904	0.943	0.983	0.9842	1.0044	1.0052	1.0339	1.0695
688	cyclo(pro-tyr) (D,L)*	Peptide	Dipeptide	62872	LC/MS Neg	100021013	2608	259.109						0.9421	0.9363	1.0907	0.5405	1.0236	0.5405	0.5405	0.9716	0.9952	0.5405	0.9353	1.0626	0.918	1.1594	0.9664	1.0833	0.9643	0.5405	1.0048	0.5405	0.5405	1.1703	1.0824	0.5405	1.0592	1.1134	1.1288	0.9877	1.1254	0.9513	0.9934	0.9934	1.0389	1.0218	0.9671	1.107
385	cystathionine	Amino Acid	Methionine, Cysteine, SAM and Taurine Metabolism	15705	LC/MS Pos Early	310	2270	223.075	535-34-2	439258	811	C02291	HMDB00099	0.0343	0.0343	0.0343	0.0343	0.0343	0.0343	0.0343	0.0343	0.0343	0.2671	0.2548	0.3028	0.9107	1.0901	1.0234	1.1744	1	0.8183	1.0492	1.0234	1.0918	1.6542	1.4974	1.4491	1.8499	1.841	1.7935	1.7817	1.9161	1.7102	2.1072	1.7632	2.018	0.0343	0.0343	0.0343
387	cysteine	Amino Acid	Methionine, Cysteine, SAM and Taurine Metabolism	1868	LC/MS Pos Early	800	1475	122.027	52-90-4;56-89-3	5862	5653	C00097	HMDB00574	0.2977	0.2713	0.2798	0.2744	0.2533	0.1569	0.3383	0.3757	0.342	3.4509	3.3156	3.0386	1.4299	1.4958	1.4381	1.2878	1.2136	1.2423	2.2831	2.7573	2.6329	1.0816	1.2295	1.3365	1	1.0826	1.0528	1.7384	1.747	1.8941	0.881	1.0335	0.662	0.4158	0.4513	0.419
392	cysteine s-sulfate	Amino Acid	Methionine, Cysteine, SAM and Taurine Metabolism	22176	LC/MS Polar	100000808	2273	199.969	1637-71-4	115015	102939	C05824	HMDB00731	0.2373	0.1703	0.1613	0.2567	0.1908	0.1178	1.1548	1.4108	0.9592	2.9471	2.9233	2.5609	1.4097	1.4806	1.3679	1.3557	1.4343	1.2987	1.8143	1.8624	1.9149	0.6855	0.9156	0.8648	1.2589	1.2604	1	3.1688	2.6507	2.7398	0.5416	0.6037	0.5386	0.2894	0.3342	0.3005
399	cysteine sulfinic acid	Amino Acid	Methionine, Cysteine, SAM and Taurine Metabolism	37443	LC/MS Pos Early	100002113	597	154.017	207121-48-0	109	107	C00606	HMDB00996	0.1406	0.1406	0.1406	0.1406	0.1406	0.1406	0.1524	0.1406	0.1675	1.6736	1.681	1.9325	0.1406	0.4345	0.3106	0.3004	0.2233	0.2158	1.2351	1.0185	0.9936	0.2843	0.1406	0.1406	0.2651	0.1406	0.1406	1.4054	1.2701	1.1752	0.1406	0.1406	0.1406	0.1406	0.1406	0.1406
492	cysteinylglycine	Amino Acid	Glutathione Metabolism	35637	LC/MS Pos Early	278	2132	179.048	19246-18-5	439498	58762	C01419	HMDB00078	0.3663	0.3663	0.3663	0.3663	0.3663	0.3663	0.3663	0.3663	0.3663	2.5566	2.4719	2.7068	0.3663	0.7639	0.9106	0.4927	0.3663	0.3663	1.3711	1.8094	1.7705	0.6666	1.2169	0.9427	0.5469	0.6135	0.6572	1.0573	1.1274	0.8642	0.4669	0.8142	0.3663	0.3663	0.3969	0.3663
3845	cytidine	Nucleotide	Pyrimidine Metabolism, Cytidine containing	514	LC/MS Pos Early	827	2124	244.093	65-46-3	6175	5940	C00475	HMDB00089	1.1319	0.8858	0.9481	1.289	1.2448	1.0178	1.0744	1.5929	1.857	3.0363	3.14	2.7338	1.7063	1.9837	1.3458	0.993	0.9114	0.8269	1.4655	1.5542	1.3766	1.1773	1.3297	1.1411	1.0116	0.8077	0.8799	1.2604	1.3449	1.4771	1.3417	1.1402	1.3419	0.9844	0.6766	0.6581
3841	cytidine 5'-monophosphate (5'-CMP)	Nucleotide	Pyrimidine Metabolism, Cytidine containing	2372	LC/MS Pos Early	282	835	324.059	63-37-6	6131	5414497	C00055	HMDB00095	0.1384	0.1384	0.1384	0.2014	0.1884	0.1384	2.1397	2.1243	0.6203	0.869	0.9138	1.0726	0.7934	0.9169	0.7687	2.335	2.1108	2.1321	0.7169	0.8253	0.8159	0.8021	0.7311	0.7036	4.1517	3.9359	4.2779	1.0584	1.0021	0.9686	0.8996	0.8669	0.9979	0.9016	0.876	0.8301
3846	cytosine	Nucleotide	Pyrimidine Metabolism, Cytidine containing	573	LC/MS Pos Early	881	2060	112.051	71-30-7	597	577	C00380	HMDB00630	0.2177	0.1795	0.1508	0.0971	0.137	0.1427	1.3888	1.4504	1.0236	5.0855	4.9631	4.9404	6.965	7.3551	7.107	9.4594	9.3196	9.2558	14.319	15.7427	15.3861	8.1546	8.1823	7.5922	8.9934	9.0574	8.8678	9.8322	9.9518	9.8814	7.1792	6.546	6.7956	0.2519	0.209	0.2242
4345	daidzein	Xenobiotics	Food Component/Plant	32453	LC/MS Neg	100001219	3566	253.051	486-66-8	5281708	4445025	C10208	HMDB03312	0.8861	0.8484	0.9047	1.0839	1.0447	0.422	0.8656	1.005	0.9793	1.0493	0.9673	0.8978	0.9217	1.0719	0.9988	1.1111	1.0202	1.1376	1.1458	0.9012	0.8133	1	1.1238	1.0906	1.1325	1.1376	0.908	0.936	1.0765	0.967	0.9858	1.032	1.0565	1.1515	0.9771	1.0259
1691	deoxycarnitine	Lipid	Carnitine Metabolism	36747	LC/MS Pos Early	100001662	2052	146.118	6249-56-5	134	705	C01181	HMDB01161	1.0073	0.9531	1.0055	1.013	0.9645	0.6344	0.9123	1.0185	1	1.077	1.0782	1.012	1.0706	1.0628	1.0546	0.9648	1.0056	0.9996	0.8474	0.9368	0.9324	1.0427	1.0776	1.0282	0.9948	1.0237	0.9952	0.8798	0.875	0.8753	0.9863	0.9551	0.9706	1.0389	1.0379	1.0543
3091	deoxycholate	Lipid	Secondary Bile Acid Metabolism	1114	LC/MS Neg	302	5294	391.285	83-44-3	222528	389318	C04483	HMDB00626	0.8767	0.8732	0.9206	1.1958	1.1132	0.6145	0.7897	0.9056	0.9324	1.108	1.027	1.0353	0.8544	0.8757	0.8355	0.6092	0.5836	0.6187	0.6732	0.6951	0.656	1.4578	1.4478	1.4747	1.1099	1.0567	1	1.2087	1.207	1.1917	1.5106	1.4968	1.5459	1.3208	1.2591	1.2726
5240	dexpanthenol	Xenobiotics	Chemical	38314	LC/MS Pos Early	100002376	1740	206.139	16485-10-2	4678	4516	D03726	HMDB04231	0.3242	0.5173	0.3215	0.8845	0.8295	2.5973	1.2457	1.1211	1.2992	1.0417	1.0326	0.6825	0.6594	0.3215	0.3215	2.6393	0.3215	0.3215	0.5984	0.7519	0.3215	0.6206	0.5078	1.7167	0.3793	0.4644	0.3215	0.7532	1.1559	1.0841	0.3215	1.6636	0.9826	1.0077	0.5632	0.3751
470	diacetylspermidine*	Amino Acid	Polyamine Metabolism	62105	LC/MS Pos Early	100020242	2510	230.186			25944163			0.3253	0.3445	0.3399	0.3886	0.3818	0.2342	0.337	0.3842	0.4165	0.4988	0.4307	0.5038	0.7703	0.7538	0.7011	0.7028	0.7208	0.7522	0.7083	0.8916	0.7987	1.1415	1.2784	1.2148	1.1297	1.2133	1.2304	1.4202	1.299	1.344	1.2204	1.3083	1.2616	0.6637	0.703	0.5848
4216	diaminopimelate	Xenobiotics	Food Component/Plant	15130	LC/MS Pos Early	100000115	2569	191.103	1476-39-7;2577-62-0	439283	1267353	C00666	HMDB01370	0.2449	0.2449	0.2449	0.2449	0.2449	0.3737	0.36	0.4513	0.2449	1.5261	1.578	1.6327	1.5944	1.6795	1.4441	1.5644	1.553	1.5107	1.925	2.3792	3.0001	0.7516	1.0242	0.9166	0.8768	0.9468	0.9108	1.074	1.2057	1.1823	0.3509	0.3746	0.3646	1.1398	1	0.9816
4351	digalacturonic acid	Xenobiotics	Food Component/Plant	21046	LC/MS Neg	100000934	603.5	369.067	5894-59-7	6857565	5256901	C02273	HMDB39721	0.161	0.2074	0.335	0.205	0.3741	0.2449	0.8379	0.8929	0.8117	0.8763	0.8341	0.7766	1.1751	1.2363	1.0445	1.2417	0.9579	1.4546	1.3266	1.3218	1.4022	1	0.9182	0.9086	2.3655	2.3441	3.1201	2.5471	1.6128	1.7419	1.1014	0.9212	1.0888	0.5378	0.5535	0.3459
1390	dihomo-linolenate (20:3n3 or n6)	Lipid	Long Chain Polyunsaturated Fatty Acid (n3 and n6)	35718	LC/MS Neg	100001739	5596	305.249	17046-59-2	5280581	4471954	C03242	HMDB02925	0.1189	0.1189	0.1189	0.1189	0.1189	0.1189	0.1189	0.1189	0.1189	0.1189	0.1189	0.1189	0.1189	0.1189	0.1189	0.1189	0.1189	0.1189	0.1189	0.1189	0.1189	0.1189	0.1189	0.1189	0.1189	0.1189	0.1189	0.1189	0.1189	1	0.1189	0.1189	0.1189	0.3851	0.1189	0.2335
3801	dihydroorotate	Nucleotide	Pyrimidine Metabolism, Orotate containing	601	LC/MS Polar	923	1910	157.025	155-54-4	648	628	C00337	HMDB03349	1.1489	1.0659	1.0952	1.1604	1.0651	0.6987	2.8557	2.3521	2.0369	0.7551	0.9345	1.1132	1.0228	1.0949	0.8927	1.6603	1.4532	1.6098	0.9113	1.0571	1.2305	1.0061	1.0375	0.9563	1.6126	2.0005	1.6171	0.9573	0.8316	0.9147	0.9098	0.9561	0.9304	1.0086	0.8844	0.8182
425	dimethylarginine (SDMA + ADMA)	Amino Acid	Urea cycle; Arginine and Proline Metabolism	36808	LC/MS Pos Early	100001810	2850	203.15	102783-24-4	123831	110375	C03626	HMDB01539	0.904	0.7792	0.7866	0.9041	0.8368	0.4801	0.8876	1.014	0.935	1.7051	1.665	1.5928	1.0969	1.191	1.1376	1.1145	1.2211	1.1946	1.3906	1.5844	1.6792	0.9863	0.9601	1.0844	1.032	1.0298	0.9805	0.9832	0.9973	1.0813	0.8636	0.9084	0.7657	0.9922	1.1187	0.972
5	dimethylglycine	Amino Acid	Glycine, Serine and Threonine Metabolism	5086	LC/MS Pos Early	806	1104	104.071	1118-68-9	673	653	C01026	HMDB00092	1.0443	2.0924	1.1063	1.0455	0.8576	0.9714	1.0725	0.9978	1.2977	2.6466	0.9699	2.1125	0.8927	0.6472	0.7856	0.7892	0.677	0.6294	2.0995	1.2527	1.0255	1.1453	0.885	0.9409	1	0.6976	0.9411	0.8645	0.7996	0.8419	0.8619	0.8218	0.9134	1.4227	1.3756	1.3111
1472	dimethylmalonic acid	Lipid	Fatty Acid, Dicarboxylate	42978	LC/MS Polar	100004251	2702	131.035	595-46-0	11686	11195		HMDB02001	0.6858	0.6466	0.9017	0.9609	0.7768	0.5796	0.9644	0.7091	1.0009	1.2279	1.0242	1.2966	0.9143	1.0637	0.9991	2.6576	0.5005	0.7351	1.4789	0.763	0.5005	0.8462	1.0378	1.0041	1.6691	1.0866	1.3089	0.9892	1.2463	0.9797	0.9266	1.0437	1.1046	0.9832	0.7961	1.0801
1395	docosadienoate (22:2n6)	Lipid	Long Chain Polyunsaturated Fatty Acid (n3 and n6)	32415	LC/MS Neg	100001182	6034	335.296	7370-49-2	5282807	4445934	C16533	HMDB61714	1.8348	1.9014	2.1334	1.3933	1.4372	0.5624	1.2848	1.2201	1.264	0.9506	1.121	1.0494	0.4518	0.3955	0.4954	0.1689	0.4438	0.4546	0.4595	0.1689	0.1689	0.1689	0.1689	0.1689	0.1689	0.1689	0.1711	0.1689	0.1689	0.1689	0.1689	0.2205	0.1689	3.4453	2.4885	1.9822
5244	ectoine	Xenobiotics	Chemical	35651	LC/MS Pos Early	100001635	1980	143.082	96702-03-3	126041	112069	C06231		1.1109	1.0594	1.2004	1.1064	1.2191	0.7679	0.9523	0.9797	1.0693	0.8717	0.7597	0.7561	1.2009	1.2956	1.1031	1.0497	0.9894	1.0195	0.7174	0.7979	0.8024	1.0126	1.1595	1.0725	0.9757	1.0923	1.029	0.7635	0.7511	0.7453	1.0197	1.071	0.9483	1.0959	1.1441	1.0973
1265	erythronate*	Carbohydrate	Aminosugar Metabolism	42420	LC/MS Polar	100001320	2186	135.03	88759-55-1	2781043	2061231		HMDB00613	0.7923	0.83	0.8927	0.9689	0.8859	0.5507	1.1396	1.271	1.2186	2.4253	2.3197	2.0411	0.952	1.0833	0.9408	1.2233	1.1977	1.1775	1.9034	1.9395	1.6212	1.024	1.1039	0.991	1.1721	1.2044	1.1404	2.2612	2.1605	2.0364	0.9777	1.0003	0.9899	0.2444	0.2182	0.2312
344	ethylmalonate	Amino Acid	Leucine, Isoleucine and Valine Metabolism	15765	LC/MS Polar	2054	2785	131.035	601-75-2	11756	11263		HMDB00622	0.6302	0.6699	0.759	0.6012	0.6721	0.4041	0.7247	0.6218	0.6743	0.99	1.01	0.8327	0.6774	0.6843	0.4992	0.5116	0.4759	0.3838	0.5495	0.4766	0.5322	0.5689	0.6313	0.4924	0.6491	0.617	0.7217	0.5926	0.8426	0.3737	0.3737	0.3871	0.5151	10.3521	10.0925	10.2462
4558	feruloylputrescine	Xenobiotics	Food Component/Plant	48518	LC/MS Pos Early	100006048	2862	265.155	501-13-3	5281796	4445108	C10497		0.0956	0.0956	0.0956	0.0956	0.0956	0.0956	0.1442	0.1711	0.0956	0.5863	0.5655	0.5664	0.8443	0.986	0.8798	1.0116	1.0011	0.8458	0.8268	1.1295	1.0235	1.0756	1.0226	1.0801	1.0905	1.2934	1.2532	1.0494	1.1654	1.16	1.1942	1.2164	1.1997	0.277	0.1302	0.2112
3920	flavin mononucleotide (FMN)	Cofactors and Vitamins	Riboflavin Metabolism	15797	LC/MS Neg	100000251	2390	455.097	130-40-5	710	690	C00061	HMDB01520	0.6708	0.8381	0.8162	0.7066	0.9238	0.557	0.8187	0.9097	0.8862	1.319	0.9645	0.7746	1.0426	0.9946	1.0797	0.855	1.0129	1.0264	0.7533	0.7187	0.8714	1.067	1.2095	1.0054	1.634	1.3198	1.1104	1.0607	1.079	1.0762	1.1443	0.9173	1.8475	1.1642	0.9779	1.1263
76	formiminoglutamate	Amino Acid	Histidine Metabolism	43493	LC/MS Pos Early	100002500	1880	175.071	816-90-0	439233	388370	C00439	HMDB00854	0.3252	0.3096	0.3187	0.295	0.2792	0.1956	0.3513	0.4218	0.3601	1.5929	1.5799	1.5802	2.635	2.6261	2.6161	1.9948	2.0547	2.1176	1.7722	1.9768	1.985	0.2847	0.2826	0.3207	0.7706	0.7764	0.7636	1.444	1.431	1.4439	0.366	0.3637	0.3839	1.4153	1.3285	1.3402
1183	fructose	Carbohydrate	Fructose, Mannose and Galactose Metabolism	48195	LC/MS Polar	878	2065	225.062	57-48-7	5984	5764	C00095	HMDB00660	0.6719	0.3867	2.0355	0.2855	0.4137	0.9111	6.2981	7.1119	5.0108	0.2855	1.9997	0.2855	0.6134	0.3956	0.4423	4.8779	5.1582	4.8746	1.445	0.2855	0.2855	0.2855	0.7649	0.5049	0.8076	1.2021	1.0593	1.4816	1.1892	0.2855	0.6538	0.2855	0.8668	0.725	0.645	0.2855
1074	fructose 1,6-diphosphate/glucose 1,6-diphosphate/myo-inositol diphosphates	Carbohydrate	Glycolysis, Gluconeogenesis, and Pyruvate Metabolism	46896	LC/MS Neg	100002180	551	338.989				C00354		0.2546	0.3428	0.2546	0.3248	0.3669	0.2546	1.0079	1.3077	0.8073	0.7306	1.3798	1.7404	1.0968	1.3456	1.3108	1.5094	0.9921	1.7504	0.9864	0.2546	1.1639	0.8753	1.1548	1.0202	0.2706	0.481	1.3025	0.2546	0.7325	1.0486	0.755	0.8749	0.2546	0.2546	0.2546	0.2546
112	fructosyllysine	Amino Acid	Lysine Metabolism	46227	LC/MS Pos Early	100005373	2784	309.166	21291-40-7	123708	110281			0.2199	0.2199	0.2758	0.2199	0.2199	0.2199	1.8746	2.2711	1.5635	2.6485	1.6348	1.7744	0.77	0.7255	0.7868	1.7168	1.531	1.8916	0.6615	0.8457	0.7412	0.5093	0.6191	0.6233	1.5923	1.6182	1.7213	0.5467	0.6075	0.4693	0.5836	0.5806	0.5989	0.3945	0.3543	0.3247
1234	fucose	Carbohydrate	Aminosugar Metabolism	15587	LC/MS Pos Early	918	750	164.092	2438-80-4	19466	2299091	C01018	HMDB00174	0.3992	0.2906	0.2906	0.2906	0.2906	0.2906	0.9652	0.5639	0.9629	1.7828	1.6357	1.6376	0.2906	0.2906	0.2906	0.4459	0.2906	0.2906	1.4693	1.1516	1.226	0.2906	0.2906	0.2906	0.4539	0.5956	0.5028	1.2126	1.528	1.1912	0.2906	0.2906	0.2906	0.2906	0.2906	0.2906
1283	fumarate	Energy	TCA Cycle	1643	LC/MS Polar	330	3084	115.004	100-17-8	444972	10197150	C00122	HMDB00134	0.0824	0.1618	0.3865	0.4134	0.3255	0.218	2.1728	2.568	1.4285	0.918	0.9517	1.0104	0.6559	0.3395	0.1887	1.3474	2.1947	1.2457	0.9902	0.8904	0.8119	0.3472	0.2749	0.4275	2.8928	3.0456	2.6005	1.7724	1.0098	1.1141	0.5159	0.2386	0.2889	0.4638	0.7977	0.8323
1209	galactonate	Carbohydrate	Fructose, Mannose and Galactose Metabolism	27719	LC/MS Polar	100001026	3085	195.051	299-28-5	128869	114198	C00880	HMDB00565	0.5399	0.5862	0.5789	0.5195	0.7397	0.2386	1.1534	5.3195	1.1786	22.9716	19.5389	7.5007	1.058	2.5139	7.238	0.9716	1.2166	1.5456	2.8787	2.1672	1.829	0.8734	1.0928	1	1.0609	1.365	3.3261	8.1468	1.3517	0.9856	0.5592	0.8052	0.7169	0.5485	0.4082	0.5554
4384	galacturonate	Xenobiotics	Food Component/Plant	20758	LC/MS Polar	100000873	3527.2	193.035	91510-62-2	84740	76444	C08348	HMDB02545	0.0148	0.0236	0.0023	0.0023	0.0023	0.02	1.6285	1.7416	1.2045	1.6704	1.5656	1.4512	0.0372	0.036	0.0023	1.2455	0.4387	1.2529	0.4363	1.4707	1.4927	0.0581	0.0023	0.043	1.3858	1.4121	1.2707	2.4814	2.0257	2.0729	0.037	0.0378	0.0642	0.0099	0.0023	0.011
55	gamma-aminobutyrate (GABA)	Amino Acid	Glutamate Metabolism	1416	LC/MS Pos Early	141	2048	104.071	56-12-2	119	116	C00334	HMDB00112	1.4971	1.5768	1.6703	1.4819	1.675	0.9584	1.3911	1.6598	1.7432	1.4594	1.3204	1.3492	0.9724	0.8453	1.0279	1.0219	0.9933	1.1257	1.0522	1.239	1.0655	0.8464	0.9413	0.8194	1.2287	1.1446	0.9614	0.8622	1	0.7344	1.6591	1.5562	1.665	1.0357	1.1069	0.9236
562	gamma-glutamyl-2-aminobutyrate	Peptide	Gamma-glutamyl Amino Acid	37092	LC/MS Pos Early	100001502	2380	233.113	16869-42-4		21403151			0.4908	0.4484	0.3991	0.3922	0.3956	0.2125	0.436	0.4693	0.5672	0.9422	0.7734	0.6739	0.9224	0.9237	1.0177	0.8763	0.9619	1.0032	0.9711	1.1349	1.0478	1.1044	1.1576	1.0395	1.1474	1.0903	1.1072	1.2608	1.0793	1.1734	1.0289	1	0.9175	0.821	0.7421	0.6826
552	gamma-glutamyl-alpha-lysine	Peptide	Gamma-glutamyl Amino Acid	55015	LC/MS Pos Early	100010901	2784	276.155		65254	58747			0.4376	0.4376	0.4376	0.5547	0.8014	0.4376	0.6052	0.4376	0.8838	2.7033	0.4376	2.6143	1.4198	1.4251	0.9089	1.0153	0.6301	1.0369	0.4376	0.8619	0.94	0.8133	1.0058	0.6394	0.8689	0.9844	1.2493	1.0783	1.0922	0.8562	0.4376	0.4376	0.4376	0.8558	0.681	0.6079
553	gamma-glutamyl-epsilon-lysine	Peptide	Gamma-glutamyl Amino Acid	33934	LC/MS Pos Early	100001262	2725	276.155	17105-15-6	7015685	5378717		HMDB03869	0.4424	0.371	0.2959	0.5316	0.3175	0.2959	0.7928	0.7279	0.7518	2.3211	1.4311	2.0871	0.8371	0.983	0.9526	0.622	0.8614	0.6512	0.2959	1.2414	1.0255	0.9598	1.1155	0.9975	0.9879	1.08	0.8566	1.3287	1.3062	1.2954	0.5259	0.2959	0.2959	0.2959	0.4725	0.4444
546	gamma-glutamylglutamate	Peptide	Gamma-glutamyl Amino Acid	36738	LC/MS Neg	331	598.3	275.088	1116-22-9	92865	83831	C05282	HMDB11737	0.1177	0.1643	0.1012	0.1224	0.1405	0.1537	0.8998	0.9595	0.6333	2.2562	2.3871	2.0491	1.0223	1	0.9065	1.262	1.1064	1.3285	1.631	1.654	1.5528	0.6677	0.6821	0.5591	1.0447	1.0668	1.0591	1.2274	1.7577	1.4463	0.6612	0.557	0.5818	0.13	0.2053	0.2871
547	gamma-glutamylglutamine	Peptide	Gamma-glutamyl Amino Acid	2730	LC/MS Pos Early	1140	1430	276.119	10148-81-9	150914	133013	C05283	HMDB11738	0.1773	0.2368	0.2576	0.1773	0.1773	0.1773	0.1773	0.1773	0.1773	0.9667	1.06	1.1717	2.9342	2.7673	2.5686	2.5255	2.2176	2.4623	2.4533	2.5829	2.5292	3.3923	3.3805	3.1596	3.3432	3.0897	3.2315	3.5046	4.139	3.3526	2.2085	1.891	1.9642	0.4146	0.1773	0.3413
548	gamma-glutamylglycine	Peptide	Gamma-glutamyl Amino Acid	33949	LC/MS Pos Early	100001294	1535	205.082	1948-29-4	165527	145071		HMDB11667	0.2738	0.2812	0.2419	0.2906	0.3654	0.2419	0.2821	0.4312	0.3548	0.4109	0.7076	0.5933	1.64	1.8137	1.8546	1.4749	1.6111	1.5787	1.1453	1.2953	1.3351	2.1488	1.9683	1.8189	1.6555	1.8623	1.6563	1.674	1.5415	1.3532	1.1525	1.0826	1.2377	0.2712	0.3307	0.4538
549	gamma-glutamylhistidine	Peptide	Gamma-glutamyl Amino Acid	18245	LC/MS Pos Early	1235	2740	285.119	37460-15-4	7017195	5380197			0.6393	0.568	0.6938	0.3843	0.3843	0.3843	0.3843	0.3843	0.3843	0.3843	0.5612	0.3903	0.9976	0.9712	0.9139	0.9802	1.0066	0.9641	0.8877	1.0435	1.1111	0.8386	1.0725	1.0254	1.0279	0.941	1	0.917	1.045	0.8882	0.8532	1.0622	1.0085	0.7917	0.7644	0.7959
550	gamma-glutamylisoleucine*	Peptide	Gamma-glutamyl Amino Acid	34456	LC/MS Pos Early	100001485	2940	261.144		14253342	21403145		HMDB11170	0.164	0.0896	0.2138	0.1019	0.0896	0.0896	0.1232	0.2171	0.0896	0.4363	0.4813	0.4525	1.4452	1.458	1.6479	1.3036	1.3364	1.5504	1.2641	1.5398	1.7763	1.7153	1.5111	1.6341	1.6192	1.7949	1.6223	1.3784	1.6203	1.5683	1.0692	0.8534	0.9452	0.4247	0.3884	0.4326
551	gamma-glutamylleucine	Peptide	Gamma-glutamyl Amino Acid	18369	LC/MS Pos Early	1268	2991	261.144	2566-39-4	151023	133115		HMDB11171	0.1855	0.1165	0.226	0.1165	0.1165	0.1233	0.6626	0.7782	0.6264	1.92	1.7627	1.653	1.0526	0.8925	0.9899	1.7326	1.73	1.6562	1.6008	1.6804	1.8516	1.129	1.1748	1.1365	1.6644	1.6212	1.597	1.3549	1.5322	1.377	0.6866	0.7262	0.7702	0.5242	0.4478	0.4768
554	gamma-glutamylmethionine	Peptide	Gamma-glutamyl Amino Acid	44872	LC/MS Pos Early	100001313	2640	279.101	17663-87-5	7009567	5373147		HMDB29155	0.2625	0.2625	0.2625	0.2625	0.2625	0.2625	0.2625	0.2625	0.2625	1.1261	1.1831	1.0914	3.0154	3.1807	3.0607	3.8524	3.8099	3.7748	3.4223	4.4167	4.1561	4.9775	4.5747	4.441	5.5544	5.5815	5.6778	5.392	5.8278	5.2235	3.7687	3.7255	3.6878	0.2625	0.2625	0.2625
555	gamma-glutamylphenylalanine	Peptide	Gamma-glutamyl Amino Acid	33422	LC/MS Neg	100000491	1825	293.114	7432-24-8	111299	99868		HMDB00594	0.3435	0.3435	0.3435	0.3435	0.3435	0.3435	0.3435	0.3435	0.3435	0.4698	0.3435	0.366	1.0601	0.9719	0.9946	1.1574	0.9975	0.8378	1.0025	0.9692	0.9732	1.3548	1.2281	1.261	1.2581	1.2089	1.1831	1.5139	1.1311	1.2456	0.8141	0.9209	0.9021	0.3435	0.3435	0.3435
560	gamma-glutamylserine	Peptide	Gamma-glutamyl Amino Acid	54914	LC/MS Pos Early	100009231	1351	235.092	5875-35-4		18691889			0.6855	0.5518	0.5567	0.605	0.5574	0.3523	0.3523	0.6983	0.7638	2.4082	2.2778	2.753	0.9426	1.189	1.0588	1.0712	1.1218	0.9779	1.4809	1.4245	1.9799	2.8591	2.4159	2.5016	2.6493	2.5281	2.6592	2.7942	3.0159	2.3383	2.248	1.9295	2.1446	0.3881	0.3523	0.3523
556	gamma-glutamylthreonine	Peptide	Gamma-glutamyl Amino Acid	33364	LC/MS Pos Early	100001314	1750	249.108	5652-48-2	76078708	21403107		HMDB29159	0.2475	0.2475	0.2475	0.2475	0.2475	0.2475	0.2475	0.2475	0.2475	0.2475	0.2475	0.2475	0.4794	0.626	0.6568	0.2475	0.2475	0.2475	0.2475	0.2475	0.2475	1.8805	2.0357	1.8784	1	0.9301	1.0276	2.1791	2.0486	1.6865	1.466	1.7638	1.8001	0.2475	0.2475	0.2475
559	gamma-glutamylvaline	Peptide	Gamma-glutamyl Amino Acid	43829	LC/MS Pos Early	100001126	2700	247.129	2746-34-1	7015683			HMDB11172	0.3145	0.311	0.0742	0.0742	0.0742	0.0742	0.0742	0.0742	0.0742	0.4529	0.4379	0.0742	3.0385	1.7119	1.7209	1.3325	0.9899	1.1196	0.8514	1.0894	1.1441	1.6342	1.4417	1.4384	1.1921	1.1202	1.3908	1.1503	1.171	1.2517	0.8422	0.5734	0.4097	0.9173	0.7632	0.9712
4205	genistein	Xenobiotics	Food Component/Plant	32448	LC/MS Neg	100001221	3754	269.046	446-72-0	5280961	4444448	C06563	HMDB03217	0.8102	0.8633	0.8726	1.0518	0.9844	0.3607	1.0233	1.1886	0.8705	1.2093	1.0488	0.9947	0.8894	0.9863	0.8936	1.0985	1.0453	1.0142	1.1093	0.9414	0.8707	1.0626	0.9008	1.0079	1.1645	1.1064	0.9626	0.8263	1	0.9751	1.0219	1.0447	1.0885	1.0712	1	0.7617
198	gentisate	Amino Acid	Tyrosine Metabolism	18280	LC/MS Polar	100000447	905	153.019	490-79-9	3469	3350	C00628	HMDB00152	0.8828	0.6943	1.0393	1.1607	0.9785	0.6522	0.8219	0.9331	1.0207	0.8506	1.0437	1.3133	1.4058	1.5793	1.2075	1.1087	1.1248	0.961	1.1611	0.8212	1.174	1.5662	1.6451	1.4844	1.3948	1.5232	1.2939	1.4785	1.6643	1.5261	1.7294	1.4259	1.6627	0.9855	0.8624	1.1507
1067	glucose	Carbohydrate	Glycolysis, Gluconeogenesis, and Pyruvate Metabolism	48152	LC/MS Polar	572	2342	225.062	50-99-7	79025	71358	C00031	HMDB00122	0.7412	0.7144	0.7083	1.2495	1.1086	0.8354	3.4979	3.6417	2.9428	2.1963	1.8818	1.8537	0.9965	1.0664	0.9266	1.0592	1.1165	1	0.7505	0.6559	0.706	0.876	1.2595	0.8593	1.2213	1.183	1.0055	0.9922	0.9448	0.8766	1.3554	1.458	1.2427	1.3661	1.198	1.2289
1068	glucose 6-phosphate	Carbohydrate	Glycolysis, Gluconeogenesis, and Pyruvate Metabolism	31260	LC/MS Polar	291	4537	259.022	103192-55-8	5958	19952394	C00668	HMDB01401	0.2556	0.1555	0.1555	0.2962	0.2466	0.1555	0.9003	1.3547	1	0.9123	1.1144	0.9687	0.6466	0.9942	0.4494	1.1107	1.1454	0.9669	0.5025	0.6085	0.4487	0.306	0.3348	0.1555	1.0404	0.9917	0.825	0.4892	0.2848	0.2394	0.1555	0.1555	0.1555	0.1555	0.1555	0.1555
1241	glucuronate	Carbohydrate	Aminosugar Metabolism	15443	LC/MS Polar	100000257	3233.3	193.035	207300-70-7	444791	58552	C00191	HMDB00127	0.0841	0.3018	0.0841	0.3642	0.0841	0.2787	1.0999	1.3652	1.0609	5.6298	4.6005	4.8323	0.4492	0.4592	0.4708	1.1995	1.1824	1.177	3.1146	2.4583	3.0346	0.4909	0.4868	0.4944	1.4148	1.3635	1.0811	3.8756	3.012	2.9354	0.0841	0.4838	0.4753	0.2585	0.4591	0.0841
42	glutamate	Amino Acid	Glutamate Metabolism	57	LC/MS Pos Early	561	1500	148.06	56-86-0	611	591	C00025	HMDB00148	0.9394	0.891	0.9298	1.0625	1.0295	0.6851	1.1725	1.3057	1.1832	2.953	2.8715	2.7778	0.7212	0.7371	0.7185	0.9086	0.9388	0.9201	1.9346	2.1372	2.1591	0.6635	0.6865	0.667	0.978	1	0.9773	2.5273	2.5676	2.5053	0.8285	0.8592	0.7909	1.13	1.1101	1.086
51	glutamate, gamma-methyl ester	Amino Acid	Glutamate Metabolism	33487	LC/MS Pos Early	100001103	2170	162.076	1499-55-4;1499-55-4	68662	66546		HMDB61715	0.8685	1.0731	0.5267	0.9977	0.9252	0.2216	0.9213	0.972	1.0203	1.3362	1.0023	1.6636	0.694	0.6867	1.0312	1.0837	1.4146	0.6485	0.4183	1.257	1.227	1.2414	1.0043	1.0363	1.2727	1.2528	0.8243	1.5239	1.2615	1.3095	1.1947	1.0647	1.0587	0.8675	0.8702	0.5167
43	glutamine	Amino Acid	Glutamate Metabolism	53	LC/MS Pos Early	563	1291	147.076	56-85-9	5961	5746	C00064	HMDB00641	1.1657	1.1426	1.1355	1.1718	1.0591	0.6421	1.0081	1.2015	1.2307	1.5493	1.4954	1.4172	0.7238	0.8031	0.7488	0.7264	0.7749	0.7487	1	1.0586	1.0874	0.6568	0.6785	0.691	0.6912	0.7284	0.7458	0.7303	0.6747	0.7291	0.5518	0.5419	0.5681	1.1544	1.1926	1.3648
701	glutaminylleucine	Peptide	Dipeptide	42994	LC/MS Pos Early	100003160	3009	260.16						0.2962	0.2186	0.5219	0.2418	0.2186	0.2186	0.5176	0.4669	0.5269	2.4389	1.9749	2.2949	0.6585	0.5703	0.3121	1.278	1.1604	1.067	2.1091	2.2548	2.0936	0.2972	0.5688	0.4309	1.0625	1.1434	1.1188	2.6378	2.4319	2.1811	0.3767	0.4663	0.3126	0.8045	0.7777	0.7265
4691	glutamyl-meso-diaminopimelate	Xenobiotics	Bacterial/Fungal	53163	LC/MS Pos Early	100008986	2555	320.145			23197980			0.2616	0.2616	0.2616	0.2616	0.2616	0.2616	0.2616	0.2616	0.2616	0.2616	0.2616	0.2616	1.0536	1.3756	1.1931	0.9133	0.9389	1.1318	0.9883	1.1875	1.1685	1.191	1.1712	1.0302	1.0851	1.0117	1.0272	1.2126	1.0975	1.0165	0.7979	1.0432	0.8433	0.2616	0.2616	0.2616
1474	glutarate (C5-DC)	Lipid	Fatty Acid, Dicarboxylate	396	LC/MS Polar	339	2900	131.035	110-94-1	743	3618533	C00489	HMDB00661	3.2031	3.0945	3.2985	2.9678	2.6445	1.6158	2.5969	2.8308	2.8813	2.5808	2.4079	2.412	1.2675	1.4104	1.2014	1.1172	1.1616	1.1323	0.9771	0.9923	1.0007	0.7763	0.8908	0.8046	0.7851	0.8432	0.7598	0.7449	0.6475	0.6515	0.5207	0.5622	0.5536	1.4721	1.4394	1.5057
118	glutarylcarnitine (C5-DC)	Amino Acid	Lysine Metabolism	44664	LC/MS Pos Early	100001593	2393	276.144	102636-82-8	71464488	21403175		HMDB13130	0.3876	0.3876	0.3876	0.3876	0.3876	0.3876	0.8943	1.399	0.3876	0.8108	0.3876	0.4479	0.3876	0.3876	0.3876	0.3876	0.3876	0.3876	0.3876	0.3876	0.3876	0.3876	0.3876	0.3876	0.3876	0.3876	0.3876	0.3876	0.3876	0.3876	0.3876	0.3876	0.3876	0.3876	0.3876	0.3876
1087	glycerate	Carbohydrate	Glycolysis, Gluconeogenesis, and Pyruvate Metabolism	1572	LC/MS Polar	1052	2070.4	105.019	600-19-1	752	732	C00258	HMDB00139	0.2512	0.2741	0.2831	0.1435	0.1629	0.1388	1.676	1.6934	1.2471	7.0102	6.9989	6.5554	1.0823	1.0918	1.0442	1.4914	1.4232	1.5971	1.8276	1.9799	2.1533	0.3399	0.3827	0.3906	0.9639	0.9781	0.9716	2.0462	1.8606	1.7573	0.2674	0.2479	0.2844	0.2621	0.1808	0.2085
2524	glycerol 3-phosphate	Lipid	Glycerolipid Metabolism	43847	LC/MS Pos Early	100000258	580	173.021	29849-82-9	754	734	C00093	HMDB00126	0.5713	0.5334	0.54	0.4473	0.4238	0.4001	0.6281	0.7276	0.6278	3.3616	3.7871	3.153	0.623	0.7156	0.6081	1.4429	1.2005	1.4503	3.4402	4.0701	4.3874	0.5612	0.6175	0.6044	1.6134	1.4863	1.5411	7.9116	7.9746	7.3926	0.6891	0.7296	0.6647	1.0995	1.033	1.0014
1965	glycerophosphoethanolamine	Lipid	Phospholipid Metabolism	37455	LC/MS Pos Early	100001620	659	216.063	33049-08-0	123874	110410	C01233	HMDB00114	0.0863	0.1231	0.1447	0.0839	0.0726	0.0481	0.0481	0.0489	0.0535	0.1651	0.1814	0.0926	0.3475	0.4901	0.4296	0.5711	0.4886	0.4964	0.3958	0.4711	0.5414	0.9662	0.9528	1.0244	1.025	1.1485	1.131	1.0807	0.9887	0.9984	2.0582	2.2757	1.6804	2.1164	1.9323	1.8438
2529	glycerophosphoglycerol	Lipid	Glycerolipid Metabolism	48857	LC/MS Polar	100001619	2430	245.043		439964	388990	C03274		0.2859	0.3604	0.445	0.2259	0.2259	0.2259	2.5346	2.1672	2.3011	1.0656	0.9856	1.1078	0.511	0.3854	0.4803	1.062	1.4104	1.2083	0.2259	0.2259	0.2259	0.2259	0.328	0.2259	1.3482	1.5608	1.3815	0.3285	0.2259	0.2259	0.2259	0.2259	0.2259	0.5935	0.4158	0.4505
1967	glycerophosphoinositol*	Lipid	Phospholipid Metabolism	47155	LC/MS Polar	100001621	3850	333.059	16824-65-0	167572				0.1977	0.1977	0.1977	0.1977	0.1977	0.1977	0.9476	0.9485	0.8176	3.7158	3.1944	2.9133	0.1977	0.1977	0.1977	0.63	0.4441	0.3609	0.9452	0.9486	0.8445	0.6216	0.7514	0.5987	1.4758	1.2632	1.0334	2.533	2.4484	2.2141	1.1665	1.4303	1.3222	1.1871	1.1339	0.9185
1961	glycerophosphorylcholine (GPC)	Lipid	Phospholipid Metabolism	15990	LC/MS Pos Early	100000269	672	258.11	28319-77-9	71920	571409	C00670	HMDB00086	0.1313	0.1451	0.1486	0.1341	0.1431	0.0879	0.0879	0.1429	0.1339	0.2964	0.2776	0.224	0.3882	0.4638	0.4483	0.4436	0.3903	0.4812	0.4025	0.473	0.4496	0.7729	0.7942	0.8019	0.7674	0.7792	0.6963	0.7644	0.7773	0.7361	1.4811	1.4898	1.2378	2.3583	2.2207	1.9956
1966	glycerophosphoserine*	Lipid	Phospholipid Metabolism	57404	LC/MS Pos Early	100015666	577	260.053		3081457	2339060			0.215	0.1667	0.1667	0.1667	0.1667	0.1667	0.3029	0.407	0.3492	0.9057	0.6956	0.6782	1.5262	1.417	1.2513	0.9751	1.3045	1.4166	1.2835	1.3688	1.22	1.358	1.5366	1.3349	1.5133	1.4677	1.3423	1.2989	1.399	1.3649	1.6233	1.3745	1.4674	0.1667	0.5346	0.4117
1	glycine	Amino Acid	Glycine, Serine and Threonine Metabolism	58	LC/MS Pos Early	340	1375	76.0393	56-40-6	750	730	C00037	HMDB00123	0.448	0.3566	0.5287	0.3951	0.4536	0.267	1.4183	1.7767	1.2674	5.3397	5.3821	5.4822	0.5438	0.4082	0.5431	1.0209	1	1.3149	3.3851	3.5608	3.6638	0.2919	0.6112	0.36	1.2038	1.3291	0.975	3.9261	4.3437	3.6164	0.4665	0.5769	0.3053	0.5013	0.578	0.4754
724	glycylisoleucine	Peptide	Dipeptide	36659	LC/MS Pos Early	100001790	3002	189.123	19461-38-2	88079	19972556		HMDB28844	0.2937	0.2595	0.2595	0.2595	0.2595	0.2595	1.2252	1.3287	1	1.9295	2.0639	1.8967	0.5584	0.7367	0.6498	1.3881	1.4672	1.6922	1.5052	1.502	1.3545	0.6159	0.5912	0.613	0.8693	0.9539	0.8603	0.716	0.8981	0.9222	0.2595	0.2595	0.2595	0.8098	0.6158	0.5428
725	glycylleucine	Peptide	Dipeptide	34398	LC/MS Pos Early	100001258	3059	189.123	869-19-2	92843	83812	C02155	HMDB00759	0.1601	0.2325	0.1452	0.1385	0.1922	0.2136	0.9128	1.2176	0.797	2.0033	2.1773	2.0372	0.7238	0.7837	0.6388	1.563	1.4553	1.4647	1.4998	1.5577	1.6164	0.8674	0.8732	0.9987	1.3251	1.2459	1.2314	1.148	1.0013	0.9702	0.1032	0.1297	0.1032	0.6575	0.5667	0.5371
735	glycylvaline	Peptide	Dipeptide	18357	LC/MS Pos Early	100000487	2734	175.108	1963-21-9	97417	2006926		HMDB28854	0.3152	0.3215	0.3212	0.2279	0.2287	0.2755	1	1.1681	0.8791	2.1059	2.0352	2.1846	0.7164	0.7195	0.6777	1.661	1.6189	1.6431	1.4938	1.5905	1.5243	0.9466	0.9825	0.9873	1.5892	1.6052	1.4748	1.1474	1.199	1.1444	0.2473	0.2295	0.2622	0.6734	0.6175	0.6254
451	guanidinoacetate	Amino Acid	Creatine Metabolism	43802	LC/MS Pos Early	344	1937	118.061	352-97-6	763	743	C00581	HMDB00128	0.0278	0.0369	0.0428	0.0246	0.0191	0.0193	0.0847	0.0896	0.0765	0.36	0.3517	0.4001	0.9851	1.1026	1.0033	1.0582	0.985	0.9543	0.9936	0.9795	0.9759	1.179	1.0245	0.9808	1.2107	1.2103	1.1677	1.0201	1.1575	1.0049	1.2268	1.0687	1.2256	0.4008	0.3427	0.3781
3781	guanine	Nucleotide	Purine Metabolism, Guanine containing	32352	LC/MS Pos Early	172	2032	152.057	73-40-5	764	744	C00242	HMDB00132	0.5162	0.4703	0.4486	0.5623	0.4971	0.403	0.5422	0.686	0.6706	0.8877	0.7606	0.7294	0.6829	0.7216	0.6542	0.7752	0.7032	0.8124	0.9253	0.7686	0.7122	1	1.0561	0.9234	1.2459	1.0484	0.9369	1.1629	1.1878	1.1441	1.1305	1.0762	1.2068	1.2431	1.1119	1.1446
3780	guanosine	Nucleotide	Purine Metabolism, Guanine containing	1573	LC/MS Pos Early	1099	1728	284.099	118-00-3	6802	6544	C00387	HMDB00133	0.7749	0.7287	0.7856	0.8911	0.7869	0.7879	1.0646	1.2186	0.9947	0.7539	0.7791	0.884	0.9751	1.0229	0.9554	0.4441	0.4496	0.2667	0.2605	0.5199	0.4731	0.9889	1.1572	1.0723	0.6977	0.8678	1.0608	0.6164	0.6065	0.5389	0.9681	1	1.278	2.0725	1.7956	1.7994
3778	guanosine-2',3'-cyclic monophosphate	Nucleotide	Purine Metabolism, Guanine containing	37139	LC/MS Neg	74	1480	344.04	15718-49-7	92823	369712	C06194	HMDB11629	1.3398	0.3744	0.3744	0.3744	0.3744	0.5509	0.3744	0.3744	0.3744	0.599	0.3744	0.3744	0.8084	0.3744	0.7944	0.3744	0.9329	0.3744	0.3744	1.2133	0.7271	0.6459	1.0671	0.9311	1.214	1.5201	1.269	1.3789	0.3744	0.3744	0.3744	0.3744	1.5578	1.5927	1.2175	1.2249
3941	gulonate*	Cofactors and Vitamins	Ascorbate and Aldarate Metabolism	46957	LC/MS Polar	100001586	2750	195.051	20246-53-1	9794176	7969943	C00257	HMDB03290	0.0666	0.0666	0.0666	0.0666	0.0666	0.0666	0.0666	0.2371	0.0666	0.6058	0.5175	0.6825	0.8942	1.1849	1.3369	1.3215	1.3163	1.2325	1.2079	1.1773	1.0212	1.3093	1.397	0.8312	1.5242	1.5071	1.3917	1.3679	1.261	1.2923	0.9626	0.9043	0.9777	0.0666	0.0666	0.1916
4553	harmane	Xenobiotics	Food Component/Plant	27536	LC/MS Pos Early	100000799	3234	183.092	486-84-0	5281404	4444755	C09209	HMDB35196	0.9879	0.8524	0.8397	1.1449	0.9689	0.4509	1.4493	1.8516	1.2958	1.0546	0.9916	1.0775	0.8484	0.7866	0.9961	1.5375	1.0608	1.1572	0.7396	0.7519	0.8153	1.0298	1.1851	1.2903	1.2073	1.1246	1.0987	0.888	0.8467	0.7754	1.169	1.3181	0.84	0.9676	0.8909	1.1086
2836	heptadecasphingosine (d17:1)	Lipid	Sphingosines	57427	LC/MS Pos Late	100015724	1377	286.274	6918-48-5	5283557	4446670			0.0841	0.0775	0.0805	0.0775	0.078	0.0775	0.1329	0.1549	0.0775	0.6968	0.6717	0.5804	1.1674	1.2497	1.2999	1.3142	1.3761	1.4744	2.0092	1.851	1.7103	0.7745	0.6417	0.7067	1.1021	0.9566	1	1.1206	1.0918	0.9505	0.5142	0.4847	0.5123	0.4966	0.5722	0.4199
1320	heptanoate (7:0)	Lipid	Medium Chain Fatty Acid	1644	LC/MS Neg	925	3670	129.092	111-14-8	8094	7803	C17714	HMDB00666	5.4109	6.2324	6.5381	4.9304	4.9445	2.4604	4.0831	4.6147	4.7706	3.1948	3.4689	3.2807	1.0382	1.0966	1.0434	0.9971	1	1.0403	0.6637	0.7221	0.7126	0.144	0.1989	0.1762	0.1892	0.2332	0.2452	0.1512	0.2378	0.1803	0.1444	0.1173	0.158	1.5631	1.4632	1.2876
1384	hexadecadienoate (16:2n6)	Lipid	Long Chain Polyunsaturated Fatty Acid (n3 and n6)	57652	LC/MS Neg	100009394	5398	251.202	28290-73-5		13628094		HMDB00477	1.3312	1.3042	1.3718	0.9148	0.9959	0.8016	0.8951	1.1208	1.1258	1.1298	0.9983	0.9845	0.8706	0.8478	1.0024	1.0293	0.9944	1	0.9605	1.1596	1.1618	1.0104	0.9687	0.7325	1.0235	1.0468	0.7933	1.0586	1.4677	1.2234	0.8656	0.9751	0.9685	1.6577	1.3701	1
2681	hexadecasphinganine (d16:0)*	Lipid	Sphingolipid Synthesis	57544	LC/MS Pos Late	100015865	1300	274.274		656816	571105	C13915		0.7687	0.7497	1.3261	0.9561	0.53	0.7328	1.383	1.4575	1.2436	1.3532	1.4794	0.6838	2.3307	1.4351	1.7378	2.0961	1.4658	2.3191	2.3065	2.2741	1.5133	1.5002	0.9042	1.4962	1.4882	1.5611	1.8217	1.4212	1.7441	1.0584	1.7147	1.7962	2.0728	0.398	0.5435	0.0615
1590	hexanoylglutamine	Lipid	Fatty Acid Metabolism (Acyl Glutamine)	54907	LC/MS Neg	100001733	2780	243.135						0.6846	0.7748	0.5808	0.8023	1	0.4942	0.7141	0.7101	0.8522	1.3695	1.2062	1.5255	1.2943	1.353	1.216	1.2752	1.21	1.2222	0.7684	1.0148	0.8399	0.4942	0.4942	0.4942	0.4942	0.4942	0.4942	0.4942	0.4942	0.4942	0.4942	0.4942	0.4942	0.4942	0.4942	0.4942
1603	hexanoylglycine	Lipid	Fatty Acid Metabolism (Acyl Glycine)	35436	LC/MS Neg	100001527	2900	172.098	24003-67-6	99463	89859		HMDB00701	0.7317	0.6755	0.6451	1.05	0.9807	0.6451	0.6732	0.8779	1	3.8859	3.1815	3.1793	0.9529	1.0786	0.9507	0.9993	1.13	1.042	1.2563	1.3135	1.4825	0.6451	0.6451	0.6451	0.6451	0.6451	0.6451	0.8593	1.2132	0.9832	0.6451	0.6451	0.6451	0.6451	0.6451	0.6451
1908	hexanoyltaurine	Lipid	Endocannabinoid	63224	LC/MS Neg	100021223	3040	222.081		2245940	1680723			2.514	2.7134	2.7727	2.3849	2.5177	1.237	1.9359	2.2833	2.336	1.9436	1.7011	1.6375	0.8969	1.0767	1	1.0418	0.9649	0.8819	0.699	0.9152	0.7087	0.4253	0.2839	0.3762	0.3283	0.1971	0.3096	0.1971	0.2739	0.202	0.1971	0.1971	0.1971	0.1971	0.1971	0.1971
4030	hippurate	Xenobiotics	Benzoate Metabolism	15753	LC/MS Neg	100000014	2106.9	178.051	495-69-2	464	451	C01586	HMDB00714	0.3515	0.3515	0.3515	0.3515	0.3515	0.3515	0.6807	1	0.4183	3.1477	2.7902	2.5837	0.3515	0.4649	0.3515	0.7367	0.9596	0.8113	1.8865	2.54	2.8459	0.3515	0.3515	0.8401	1.2922	1.1396	0.7043	2.8548	3.283	3.0074	0.3515	0.4209	0.727	0.3515	0.3515	0.3515
82	histamine	Amino Acid	Histidine Metabolism	1574	LC/MS Pos Early	354	3035	112.087	51-45-6	774	753	C00388	HMDB00870	0.1723	0.1733	0.175	0.0776	0.0752	0.043	0.1312	0.1521	0.1128	0.409	0.4235	0.3778	1.0305	1.0546	1.0298	1.0078	0.9906	0.9995	0.8652	1	0.9715	1.1337	1.19	1.1813	1.1208	1.1601	1.1317	1.1199	1.1216	1.1117	1.2106	1.1547	1.1067	0.8179	0.801	0.802
66	histidine	Amino Acid	Histidine Metabolism	59	LC/MS Pos Early	355	2707	156.077	5934-29-2	6274	752	C00135	HMDB00177	0.4002	0.3869	0.4642	0.4834	0.4383	0.1294	1.0004	1.1977	0.9173	4.5608	5.0075	4.3408	0.7647	0.7868	0.7571	1.2756	1.1982	1.2557	1.561	1.7183	1.7539	0.7263	0.7953	0.8038	1	1.0979	1.0079	1.0772	1.1938	1.1121	0.8357	0.7651	0.7845	0.5283	0.5287	0.5736
420	homoarginine	Amino Acid	Urea cycle; Arginine and Proline Metabolism	22137	LC/MS Pos Early	100000961	2882	189.135	156-86-5	9085	8732	C01924	HMDB00670	0.1784	0.1784	0.5438	0.1784	0.5471	0.1784	0.5974	0.7139	0.7208	0.8041	1.1524	0.9416	1.042	1	0.9584	0.9727	1.0116	1.0882	0.9703	1.1829	1.0767	0.1784	0.1784	0.1784	0.3364	0.3493	0.2863	0.1784	0.2649	0.1784	0.1784	0.3094	0.1784	0.2329	0.241	0.1784
421	homocitrulline	Amino Acid	Urea cycle; Arginine and Proline Metabolism	22138	LC/MS Pos Early	100000963	1908	190.119	1190-49-4	65072	58582	C02427	HMDB00679	0.0222	0.0299	0.0291	0.0222	0.0222	0.0546	0.0596	0.047	0.0749	0.2704	0.2287	0.3719	0.8229	1.1502	0.8263	1.2289	0.8336	0.8524	1.2455	0.8018	0.8292	1.3511	0.9823	0.7509	1.4314	1.3137	1.2723	0.8763	1.3126	0.8774	1.5084	0.9835	1.3868	1.6211	1.0959	1.6475
382	homocysteine	Amino Acid	Methionine, Cysteine, SAM and Taurine Metabolism	15128	LC/MS Pos Early	311	2155	136.043	454-29-5	778	757	C00155	HMDB00742	1.0027	1.1793	1	0.9193	1.1247	0.7408	0.9821	1.1675	1.3148	0.9118	0.8953	0.8571	1.4152	1.2915	1.1807	1.2233	1.1789	1.2228	0.8814	1.1349	1.1251	1.7807	1.5659	1.6761	1.4783	1.504	1.4439	1.2484	1.3253	1.2515	1.6864	1.4512	1.3964	0.6921	0.6187	0.7511
21	homoserine	Amino Acid	Glycine, Serine and Threonine Metabolism	18351	LC/MS Polar	100000458	2875.8	118.051	672-15-1	12647	12126	C00263	HMDB00719	0.4262	0.4769	0.5081	0.6297	0.5924	0.3648	0.7551	0.5801	0.6986	1.3944	1.398	1.7667	0.9538	1.0775	0.9718	1.2868	1.3653	1.3421	2.0848	2.1551	2.1359	2.5866	2.8837	2.623	2.8155	2.8831	2.6398	3.8406	3.7304	3.4499	1.6944	1.5484	1.6087	0.8039	0.7408	0.7577
4401	homostachydrine*	Xenobiotics	Food Component/Plant	33009	LC/MS Pos Early	100001550	1750	158.118	1195-94-4	441447	390180	C08283	HMDB33433	1.0666	0.566	0.9094	1.0776	1.1872	0.2181	0.5438	1.1609	1.0255	0.9895	1.2967	1.2661	0.746	1.0928	0.9166	1	0.6277	0.7291	0.7409	0.6913	0.9002	1.2098	0.8993	1.7654	1.0709	1.3765	1.4687	0.9394	1.39	1.0968	0.9058	0.7854	1.2368	1.2016	0.9341	0.9795
72	hydantoin-5-propionate	Amino Acid	Histidine Metabolism	40473	LC/MS Polar	100002514	2080	171.041	5624-26-0	782	761	C05565	HMDB01212	0.7019	0.9239	0.9798	0.601	0.8701	0.601	1.1429	0.601	0.6503	0.8312	0.6517	0.7201	1.1475	0.8193	0.9374	0.7449	0.7255	0.601	0.601	0.7976	0.8004	1.0634	1.0743	1.0036	1.2665	0.9201	1.18	0.882	0.8407	1.0368	1.0525	1.3156	1.1308	1.5943	1.2447	0.9313
109	hydroxy-N6,N6,N6-trimethyllysine*	Amino Acid	Lysine Metabolism	62959	LC/MS Pos Early	100021123	2759	205.155						0.8334	0.8215	0.8539	0.9138	0.9335	0.5048	0.9381	1.0901	0.9802	0.7622	0.8757	0.8429	0.2601	0.292	0.2017	0.2017	0.3672	0.2822	0.2017	0.216	0.2017	0.2017	0.2017	0.2017	0.2017	0.2017	0.2017	0.2017	0.2017	0.2017	0.2017	0.2017	0.2017	1.666	1.4116	1.7064
4004	hydroxymethylpyrimidine	Cofactors and Vitamins	Thiamine Metabolism	57565	LC/MS Pos Early	100003365	2207	140.082	73-67-6	777	756	C01279		0.6746	0.733	0.8916	0.3704	0.6045	0.6706	1.0556	1.3786	1.2887	2.0518	1.6119	1.4591	0.3704	0.3704	0.3868	0.3704	0.4	0.3704	0.3704	0.3704	0.3704	0.3704	0.3704	0.3704	0.3704	0.6595	0.3704	0.3704	0.3704	0.3704	0.3704	0.3704	0.3704	0.9197	0.8721	0.8376
3131	hyocholate	Lipid	Secondary Bile Acid Metabolism	34093	LC/MS Neg	100001279	5046	407.28	547-75-1	92805	21403098	C17649	HMDB00760	1.261	0.9142	1.0858	0.7277	0.83	0.7277	0.7277	0.7277	0.7277	0.7277	0.7277	0.7277	0.7277	0.7277	0.7277	0.7277	0.7277	0.7277	0.7277	0.7277	0.7277	0.7277	0.7277	0.7277	0.7277	0.7277	0.7277	0.7277	0.7277	0.7277	0.7277	0.7277	0.7277	0.7277	0.7277	0.7277
401	hypotaurine	Amino Acid	Methionine, Cysteine, SAM and Taurine Metabolism	590	LC/MS Pos Early	358	724	110.027	300-84-5	107812	96959	C00519	HMDB00965	1.085	1.0546	1.1498	0.6767	0.3822	0.3822	0.3822	0.597	1.2088	2.4106	2.0499	1.7652	0.3822	0.3822	0.3822	0.3822	0.3822	0.3822	0.3822	0.6432	0.8264	0.3822	0.3822	0.8873	0.4965	0.6904	0.8135	0.846	0.6699	0.9994	0.3822	0.3822	0.3822	0.6258	0.3822	0.3822
3721	hypoxanthine	Nucleotide	Purine Metabolism, (Hypo)Xanthine/Inosine containing	3127	LC/MS Neg	171	1291.2	135.031	68-94-0	790	768	C00262	HMDB00157	0.9434	1	1.1568	1.1158	1.1164	0.8365	1.5611	1.8212	1.322	1.0727	0.9175	0.9493	0.9367	0.9292	0.9661	1.5145	1.4845	1.1643	1.2045	1.0604	1.2729	0.9086	0.8554	0.9648	1.1235	1.1015	1.1219	0.9711	0.8325	0.8134	0.6389	0.7703	0.8228	1.0641	1.0907	1.0713
77	imidazole lactate	Amino Acid	Histidine Metabolism	15716	LC/MS Pos Early	100000263	2040	157.061	14403-45-3	440129	389128	C05568	HMDB02320	0.6554	0.6048	0.6163	0.3537	0.5714	0.1615	1.0196	1.0942	0.8457	7.1345	6.9811	6.4067	15.0757	16.3673	15.6069	12.3281	11.9494	11.7867	11.1135	12.4427	12.5723	0.6116	0.6554	0.6477	1.1788	1.3135	1.1162	2.9398	3.2078	3.019	0.8133	0.7658	0.5698	0.5444	0.6468	0.5446
75	imidazole propionate	Amino Acid	Histidine Metabolism	40730	LC/MS Pos Early	100003434	2263	141.066	1074-59-5	70630	63798		HMDB02271	0.0073	0.008	0.0067	0.0028	0.0018	0.0018	0.0217	0.0238	0.0169	1	1.0004	0.9884	3.1093	3.0999	3.1497	2.8843	2.9147	3.0348	2.4844	2.7677	2.7725	1.4203	1.4003	1.4587	1.3122	1.3733	1.3493	1.2156	1.2233	1.1908	0.7493	0.7515	0.7493	0.3441	0.3449	0.3534
272	indole-3-carboxylate	Amino Acid	Tryptophan Metabolism	38116	LC/MS Neg	100002185	1710	160.04	771-50-6	69867		C19837	HMDB03320	1.9165	1.9803	2.3279	2.3955	2.4264	1.0315	1.6354	1.9979	2.1855	2.1627	1.9893	1.6991	0.9078	1.1288	1.0189	0.9249	0.8768	1	0.7853	1.0037	1.0063	0.6426	0.7013	0.6243	0.3735	0.5257	0.5979	0.5848	0.776	0.6983	0.5851	0.63	0.6235	2.6295	2.6511	2.5413
264	indoleacetate	Amino Acid	Tryptophan Metabolism	27513	LC/MS Neg	100001034	2200	174.056	6505-45-9	802	780	C00954	HMDB00197	1.4389	1.4076	1.507	1.2389	1.318	0.6589	1.2023	1.1995	1.3121	1.5044	1.3327	1.2151	0.9961	0.9196	0.937	1.0508	1.0438	1	1.0322	1.187	1.1168	0.5863	0.7257	0.5523	0.709	0.6566	0.7282	0.9018	0.9616	0.7844	0.2952	0.4136	0.4022	0.2952	0.2952	0.2952
4195	indoleacetylaspartate	Xenobiotics	Food Component/Plant	39613	LC/MS Neg	100003110	1685	289.083	2456-73-7	446620	3845644		HMDB38666	0.3295	0.3295	0.3295	0.3295	0.3295	0.3295	0.3295	0.6778	0.3295	1.5544	1.0658	1.0432	0.3295	0.3295	0.3295	0.8349	0.9138	1.2174	0.8719	1.3676	1.1825	0.3295	0.3295	0.3295	0.9974	1.0026	1.2292	0.7927	0.7039	0.4611	0.3295	0.3295	0.3295	0.3295	0.3295	0.3295
263	indolelactate	Amino Acid	Tryptophan Metabolism	18349	LC/MS Neg	100000463	2286	204.067	832-97-3	92904	83867	C02043	HMDB00671	0.0664	0.0697	0.0657	0.0311	0.0311	0.0311	0.1918	0.2335	0.1621	1.4587	1.4168	1.3512	2.3014	2.538	2.4362	2.2648	2.3873	2.3364	2.7524	3.1702	2.996	0.7369	0.771	0.7281	1	0.9213	0.8048	1.9276	2.1707	1.9468	0.3099	0.2542	0.2748	0.3099	0.215	0.3862
267	indolepropionate	Amino Acid	Tryptophan Metabolism	32405	LC/MS Neg	100001083	2795	188.072	830-96-6	3744	3613		HMDB02302	2.4795	2.6752	2.8285	2.3442	2.4018	1.1349	2	2.2891	2.3144	1.7716	1.8087	1.7408	0.9172	0.9243	0.9457	0.9315	0.9424	0.941	0.7067	0.8241	0.7986	1	0.9781	0.9158	0.95	1.0184	0.9498	0.7358	0.7376	0.6699	1.2336	1.1661	1.1677	0.1493	0.1407	0.1515
4404	indolin-2-one	Xenobiotics	Food Component/Plant	43374	LC/MS Pos Early	100004318	2575	134.06	59-48-3	321710	284794	C12312		15.6965	14.638	15.711	15.4793	13.194	6.9238	8.7217	9.1555	13.5541	3.0076	2.993	2.848	4.9439	4.9752	4.7229	1.8478	1.9053	1.9591	0.9342	0.9451	0.8901	1.9498	1.9869	1.9329	0.5358	0.7117	0.574	1.36	1.3309	1.3261	1.0894	1.0303	1.1636	0.9157	0.8329	0.989
3720	inosine	Nucleotide	Purine Metabolism, (Hypo)Xanthine/Inosine containing	1123	LC/MS Neg	361	1602.1	267.073	58-63-9	6021	21241953	C00294	HMDB00195	0.7581	0.8294	0.8471	1.8627	1.7357	1.358	2.2468	2.0822	1.3023	1.2597	1.1131	1.1724	1.2141	1.0246	1.0079	0.1305	0.2977	0.0153	0.0153	0.0153	0.7564	1.1994	1.0029	0.9971	0.064	0.0733	0.5898	0.2949	0.1154	0.1536	0.7921	1.0568	0.0153	1.3082	1.1211	1.3676
361	isobutyrylglycine	Amino Acid	Leucine, Isoleucine and Valine Metabolism	35437	LC/MS Neg	100001590	1420	144.067	15926-18-8	10855600	9030891		HMDB00730	0.1938	0.2031	0.2122	0.1274	0.2481	0.1313	0.3027	0.3493	0.2807	0.5881	0.5148	0.4967	1.2307	1.2037	1.2959	1.1623	1.1894	1.0148	0.9393	1.0434	1.0952	1.3648	1.3566	1.3581	1.0756	1.3092	1.1857	1.2347	0.1274	1.275	0.9852	0.9419	0.9092	0.4188	0.2572	0.315
1444	isocaproate (i6:0)	Lipid	Fatty Acid, Branched	22273	LC/MS Neg	100000806	2570	115.076	646-07-1	12587	12067		HMDB00689	1.2506	1.8575	1.9822	1.8105	1.8261	0.9279	1.471	1.6772	1.714	1.0538	1.2931	1.417	1.1825	1.0801	1.1141	1.1631	1.1366	0.9693	0.8074	0.7633	1	0.907	0.8144	0.8018	0.7279	0.6991	0.718	0.6064	0.6825	0.7152	0.7579	0.6775	0.6197	1.3883	1.2932	1.3381
326	isoleucine	Amino Acid	Leucine, Isoleucine and Valine Metabolism	1125	LC/MS Pos Early	376	2800	132.102	73-32-5	6306	769	C00407	HMDB00172	0.1035	0.0976	0.1046	0.0861	0.0848	0.0679	0.2313	0.2629	0.1951	0.6502	0.6582	0.6502	1.3667	1.3742	1.3733	1.3277	1.3515	1.348	1.2553	1.3987	1.3508	0.9604	1	1.0111	0.9119	0.9416	0.8963	1.0557	1.036	1.0208	0.0742	0.0788	0.077	0.5279	0.5167	0.5254
759	isoleucylglycine	Peptide	Dipeptide	40008	LC/MS Neg	100003169	1992	187.109	868-28-0	342532	303621		HMDB28907	0.1647	0.163	0.1926	0.1671	0.1967	0.1905	1.1086	1.1917	0.7568	2.765	2.7057	2.6512	0.3293	0.3257	0.3264	1.3386	1.2601	1.1032	1.8032	1.5269	1.9279	0.3396	0.261	0.2615	1.0546	1.0392	1	1.3355	1.3346	1.2994	0.2472	0.2461	0.2479	0.5286	0.5015	0.4981
3116	isoursodeoxycholate	Lipid	Secondary Bile Acid Metabolism	57577	LC/MS Neg	100002488	4809	391.285	78919-26-3	127601	113205	C17662	HMDB00686	1.933	1.9245	2.1341	2.093	1.8639	0.9203	1.3329	1.5644	1.4266	2.1893	1.7836	1.8171	0.3245	0.5941	0.4625	0.2811	0.2811	0.3739	0.2811	0.2811	0.2811	0.9302	0.8331	0.7717	0.7205	0.7724	0.6354	0.2811	0.5656	0.3416	1.0698	1.2277	1.1434	1.304	1.1135	0.9169
301	isovalerate (i5:0)	Amino Acid	Leucine, Isoleucine and Valine Metabolism	44656	LC/MS Neg	100000708	1564	101.061	503-74-2	10430	10001	C08262	HMDB00718	1.1088	1.5275	1.5974	1.5419	1.6124	0.7178	1.3004	1.5607	1.5401	1.1059	1.3714	1.3148	0.884	0.9043	0.8551	0.8345	0.8169	0.8173	0.6615	0.6977	0.7559	1	0.981	1.0265	0.9124	0.9319	1.0411	0.7189	0.9072	0.8504	1.4255	1.4464	1.409	2.1328	2.1257	2.0962
302	isovalerylglycine	Amino Acid	Leucine, Isoleucine and Valine Metabolism	35107	LC/MS Neg	100001452	1950	158.082	16284-60-9	546304	475516		HMDB00678	0.2072	0.2035	0.2032	0.2668	0.2368	0.1385	0.2603	0.3034	0.204	0.4599	0.4685	0.4419	1.2794	1.1083	1.2364	1.0857	1.0009	1.1492	1.0204	1.0812	1.1433	1.2232	1	1.2628	1.0998	1.1105	0.7798	1.1731	1.1012	1.2524	0.8871	0.9191	0.68	0.2627	0.2095	0.3349
241	kynurenate	Amino Acid	Tryptophan Metabolism	1417	LC/MS Neg	98	2224	188.035	492-27-3	3845	3712	C01717	HMDB00715	1.205	1.2596	1.296	1.3153	1.4651	0.7764	1.1519	1.4281	1.3148	1.3616	1.23	1.1976	0.8678	0.9237	0.8849	1.0028	0.9348	0.9425	0.9105	1.0808	0.9898	0.9222	1.0261	0.9891	1.049	1.0489	1	0.9302	0.9958	0.9495	0.9163	0.9111	0.99	1.3073	1.3074	1.3394
237	kynurenine	Amino Acid	Tryptophan Metabolism	15140	LC/MS Pos Early	100000265	2739	209.092	2922-83-0	161166	141580	C00328	HMDB00684	1.0019	0.937	1.0346	1.0064	0.9746	0.6675	0.7452	0.7337	0.8679	0.956	0.9958	1.0399	1.0843	1.1351	1.0757	0.8938	0.8465	0.8596	1.0032	1.1423	1.1434	1.1321	1.2736	1.1108	1	0.9955	0.9319	1.1774	1.1859	1.0607	1.124	1.1704	1.053	0.9195	0.8753	0.9771
1084	lactate	Carbohydrate	Glycolysis, Gluconeogenesis, and Pyruvate Metabolism	527	LC/MS Polar	482	1468.8	89.0244	79-33-4	612	592	C00186	HMDB00190	0.0341	0.0267	0.0267	0.0428	0.0374	0.0668	2.0041	2.1678	1.4126	8.2916	8.0512	8.005	0.1836	0.2356	0.168	1.496	1.4969	1.5396	4.6455	5.6219	4.8285	0.2397	0.3181	0.2552	2.8651	2.8725	2.9116	7.585	6.2271	6.8713	0.1615	0.1616	0.1443	0.064	0.0675	0.0604
286	leucine	Amino Acid	Leucine, Isoleucine and Valine Metabolism	60	LC/MS Pos Early	397	2864	132.102	61-90-5	6106	5880	C00123	HMDB00687	0.1096	0.1056	0.1136	0.097	0.0916	0.0687	0.2528	0.2704	0.2116	0.7634	0.7314	0.7146	1.2016	1.1911	1.1896	1.1399	1.1625	1.1617	1.1252	1.2555	1.2568	0.8717	0.8946	0.9442	0.8202	0.8667	0.8382	1.0375	1	1.0403	0.0642	0.0675	0.0665	0.7365	0.7243	0.7306
778	leucylglycine	Peptide	Dipeptide	40045	LC/MS Pos Early	100003185	2778	189.123	686-50-0	79070	71402		HMDB28929	0.2964	0.1419	0.1839	0.2934	0.2827	0.1991	1.1968	1.168	0.9836	3.3464	3.4143	2.9681	0.477	0.4239	0.4219	1.1804	1.0772	1.052	1.3989	1.6042	1.7591	0.4595	0.5118	0.4696	1.0515	1.1466	1.0152	1.4348	1.3693	1.3329	0.5403	0.5837	0.5293	0.6279	0.5814	0.5833
4233	levulinate (4-oxovalerate)	Xenobiotics	Food Component/Plant	22177	LC/MS Pos Early	100000765	1433	99.0441	123-76-2	11579	11091		HMDB00720	0.9116	1.1365	1.2457	1.1978	1.0943	0.6945	1.1251	0.7884	1.0878	1.0707	1.0699	0.9857	0.9875	1.1248	0.9121	0.7239	0.8671	1	0.9223	1.2255	1.1748	1.0719	1.092	0.9268	0.7098	0.8321	0.6695	0.8963	0.9086	0.7226	0.8681	0.7996	0.8675	1.1554	0.8816	1.1107
2776	lignoceroyl sphingomyelin (d18:1/24:0)	Lipid	Sphingomyelins	57330	LC/MS Pos Late	100006298	3437	815.7	60037-60-7		24846875			0.4214	1.1527	0.4214	0.7055	1.2718	0.4214	0.4214	0.4583	0.7289	0.4214	0.4214	0.4214	0.4214	0.4214	0.4214	0.9702	0.4214	0.5773	1.0571	0.4214	0.4214	0.8118	0.4214	0.4214	1.3028	1.0387	0.4214	0.8154	1.1569	0.7452	0.4214	0.4214	1.0771	0.4214	0.8727	0.8184
1661	linolenoylcarnitine (C18:3)*	Lipid	Fatty Acid Metabolism (Acyl Carnitine, Polyunsaturated)	57511	LC/MS Pos Late	100015831	1310	422.326						0.4624	0.5407	0.5528	0.5245	0.4491	0.2248	0.9754	1.5188	1.003	0.3213	0.2248	0.3343	0.2248	0.2248	0.2248	0.831	0.7769	1.0072	0.3521	0.2248	0.3901	0.2248	0.2248	0.2248	1.4866	1.3649	1.7199	0.2248	0.3408	0.2248	0.2248	0.2248	0.2248	0.2248	0.2248	0.2248
1910	linoleoyl ethanolamide	Lipid	Endocannabinoid	52608	LC/MS Neg	100006726	6150	322.275	68171-52-8	5283446	4446566		HMDB12252	0.2243	0.2243	0.2243	0.2243	0.2243	0.2243	0.681	0.2243	0.2243	0.2243	0.2243	0.2243	0.2243	0.2243	0.2243	0.2243	0.2243	0.2243	0.2243	0.2243	0.2243	0.8832	0.2243	0.2243	0.2243	1	0.2243	0.2243	0.2243	0.2243	0.2243	1.1575	1.2889	1.195	0.8908	0.903
97	lysine	Amino Acid	Lysine Metabolism	1301	LC/MS Pos Early	407	2850	147.113	56-87-1	5962	5747	C00047	HMDB00182	0.5709	0.531	0.5715	0.5786	0.5633	0.4402	2.2821	2.6271	1.908	8.1415	8.1345	8.0391	1.6127	1.6965	1.6291	1.6398	1.5807	1.591	1.1344	1.2741	1.2264	0.7448	0.7692	0.7813	0.8262	0.8983	0.8609	0.5601	0.5726	0.577	0.6908	0.7382	0.7054	0.7014	0.6547	0.658
798	lysylleucine	Peptide	Dipeptide	40020	LC/MS Pos Early	100003196	3370	260.197	7369-79-1	4682588	3870665		HMDB28955	0.1902	0.3776	0.3229	0.1902	0.1902	0.4372	0.5577	0.8598	0.6736	1.1326	1.1697	1.1825	0.5763	0.5438	0.6076	0.8003	1.0996	0.8825	0.5981	0.7157	0.8222	0.4574	0.3975	0.3879	0.9636	0.9956	0.9367	1.0474	1.1223	1.0041	0.3203	0.3456	0.4305	1.3992	1.2459	1.1157
1285	malate	Energy	TCA Cycle	1303	LC/MS Neg	409	615.6	133.014	6915-15-7	525	510	C00149	HMDB00156	0.3358	0.4194	0.3954	0.4383	0.4904	0.3992	1.7265	1.7611	1.4852	1	1.0247	0.9987	0.6348	0.5657	0.6092	1.9606	2.0461	2.085	1.3166	1.436	1.5071	0.5326	0.5426	0.5514	2.1557	2.1917	2.0736	1.3008	1.3004	1.2871	0.6127	0.6875	0.6141	0.765	0.7604	0.7171
1486	maleate	Lipid	Fatty Acid, Dicarboxylate	20676	LC/MS Polar	100000707	2640	115.004	110-16-7	444266	392248	C01384	HMDB00176	0.4212	0.5086	0.9026	0.3989	0.4241	0.3562	0.8511	0.9579	0.9337	0.542	0.4487	0.6543	0.6727	0.4702	0.4165	0.59	0.5282	0.4849	1	1.1115	1.0695	0.2683	0.5222	0.4021	0.6715	0.8291	0.6012	1.1211	1.2528	1.0417	0.9119	0.4332	0.3563	0.8365	0.865	1.0467
1303	malonate	Lipid	Fatty Acid Synthesis	15872	LC/MS Polar	818	3447	103.004	141-82-2;26522-22-85-0	867	844	C00383	HMDB00691	0.4837	0.4693	0.55	0.5846	0.5531	0.4033	0.5973	0.5738	0.6688	0.7418	0.6638	0.6431	0.6234	0.7057	0.6333	0.4837	0.7815	0.5217	0.6656	0.6898	0.6422	1.3905	1.5505	1.3802	1.3031	1.3836	1.3509	1.4235	1.3442	1.3135	0.7972	0.7853	0.7703	1.2218	1.1278	1.2176
1140	maltose	Carbohydrate	Glycogen Metabolism	15586	LC/MS Polar	913	3329.4	387.114	6363-53-7	10991489	388469	C00208	HMDB00163	1.2688	1.1657	1.227	1.9056	1.7069	1.3403	2.2768	2.4007	2.3108	2.414	2.0616	1.5255	0.5928	0.6586	0.5651	0.389	0.322	0.407	0.3421	0.3056	0.2867	0.5455	0.7829	0.5718	0.7007	0.7388	0.6557	0.597	0.6189	0.6273	0.9803	0.8474	1.0358	2.3951	2.0149	1.9936
1137	maltotriose	Carbohydrate	Glycogen Metabolism	44688	LC/MS Polar	100000276	4286.4	549.167	1109-28-0	439586	388669	C01835	HMDB01262	1.8518	1.6576	1.3954	1.9726	2.107	1.4871	2.1327	2.4842	2.7805	2.6331	2.2108	1.0829	0.711	0.6113	0.5812	0.4622	0.3867	0.3867	0.3867	0.3867	0.3867	0.3867	0.6676	0.3867	0.4767	0.6252	0.3867	0.3867	0.3867	0.3867	0.3867	0.3867	0.7423	0.788	0.8939	0.8235
1188	mannitol/sorbitol	Carbohydrate	Fructose, Mannose and Galactose Metabolism	46142	LC/MS Polar	100001740	2320	181.072		5780	440	C00794	HMDB00247	0.1039	0.1368	0.1195	0.1039	0.1039	0.1039	1.6057	1.6409	1.3876	1.3307	1.3795	1.348	0.3013	0.1705	0.1683	1.0364	1.0357	1.0064	1.8008	1.9018	2.1868	0.1953	0.1664	0.1054	0.9018	0.9473	0.8971	1.4666	1.693	1.034	0.2503	0.1039	0.1039	0.1039	0.1039	0.135
4423	mannonate*	Xenobiotics	Food Component/Plant	62864	LC/MS Polar	100003695	2736	195.051	642-99-9	3246006	2496757			0.8137	0.8908	0.7699	0.7712	0.5217	0.2177	0.8749	1.0096	1.1355	3.0648	3.2418	3.1699	6.7176	8.2472	6.4085	5.3165	4.9556	5.3685	3.1561	3.4061	3.3892	2.1264	2.4121	2.2237	2.035	2.1814	2.0034	1.1434	1.1261	0.9937	1.7875	1.602	1.7208	0.6036	0.5253	0.6223
1189	mannose	Carbohydrate	Fructose, Mannose and Galactose Metabolism	48153	LC/MS Polar	803	2200	225.062	3458-28-4	18950	141983	C00159	HMDB00169	0.2498	0.2498	0.2498	0.2498	0.2498	0.2498	3.2319	3.6829	2.8654	0.6419	0.2498	0.2498	0.2498	0.5535	0.2498	2.5662	2.7877	2.3154	0.2498	0.2498	0.5124	1.0622	1.041	0.2498	1.2643	1.203	1.3741	1.3479	0.7578	0.7288	1.084	0.9265	1.2447	0.6531	0.4376	0.4777
367	methionine	Amino Acid	Methionine, Cysteine, SAM and Taurine Metabolism	1302	LC/MS Pos Early	415	2526	150.058	63-68-3	6137	5907	C00073	HMDB00696	0.1189	0.1238	0.1245	0.1182	0.1219	0.1231	0.2141	0.2232	0.1853	0.5857	0.5738	0.5726	0.9236	1	0.9334	1.084	1.0193	1.0543	0.9604	1.0049	0.9888	1.136	1.1638	1.1448	1.2489	1.3206	1.2749	1.1598	1.1652	1.1305	1.0947	1.1012	1.0902	0.1362	0.1317	0.1376
371	methionine sulfone	Amino Acid	Methionine, Cysteine, SAM and Taurine Metabolism	44878	LC/MS Pos Early	100004635	1250	182.048	820-10-0	69961	63154			0.1853	0.1853	0.1853	0.1853	0.1853	0.1853	0.1853	0.1853	0.1853	0.3223	0.1853	0.1853	0.9549	0.8996	0.909	0.7935	0.7694	0.7912	0.7144	0.8555	0.7649	1.039	1.193	1	1.0726	1.0619	1.0101	1.1025	1.1193	1.1524	1.1883	1.2019	1.1017	0.1853	0.1853	0.1853
372	methionine sulfoxide	Amino Acid	Methionine, Cysteine, SAM and Taurine Metabolism	18374	LC/MS Pos Early	100000039	1272	166.053	3226-65-1	158980	139840	C02989	HMDB02005	0.0564	0.0593	0.0605	0.0666	0.0591	0.0555	0.2592	0.2921	0.2242	0.9672	0.9279	0.9212	1.7228	1.7357	1.6692	0.7172	0.7169	0.7533	1.1268	1.2925	1.2398	1.8675	1.9149	1.9013	0.8775	0.9111	0.8894	2.1341	2.1661	2.1991	1.8169	1.8325	1.7115	0.0852	0.0738	0.0742
3873	methylphosphate	Nucleotide	Purine and Pyrimidine Metabolism	37070	LC/MS Pos Early	100001805	544	113	7023-27-0	13130	12578		HMDB61711	0.8884	0.7906	0.7331	0.7053	0.7047	0.3321	0.5678	0.7124	0.8123	0.9129	0.809	0.6575	0.983	1.152	1.1171	0.9458	0.8927	1.1901	0.8231	0.9856	1.0014	1.0043	0.9807	0.9639	0.9709	1.1583	1.0432	1.0629	1.0492	0.9516	0.7616	0.6883	0.8008	1.3441	1.0996	1.0857
345	methylsuccinate	Amino Acid	Leucine, Isoleucine and Valine Metabolism	15745	LC/MS Polar	2051	2800	131.035	498-21-5	10349	9922		HMDB01844	1.0197	0.9614	1.0333	1.1314	1.0102	0.6156	1.0036	1.0891	1.1495	1.4834	1.425	1.439	1.2729	1.4226	1.209	1.1659	1.1871	1.1528	1.0656	1.0829	1.1088	0.8892	1.0097	0.9319	0.9309	0.9184	0.9065	0.881	0.8096	0.8163	0.5917	0.6111	0.5998	0.9407	0.9193	0.939
413	methylurea	Amino Acid	Urea cycle; Arginine and Proline Metabolism	34378	LC/MS Pos Early	100001401	807	75.0553	598-50-5	11719	11227	C16363		1.0026	1.09	0.9761	0.9012	1.0298	0.5905	0.9836	1.1658	1.1458	0.8826	1.0777	0.9706	0.9259	1.1282	1.0096	0.9667	0.9047	1.1159	0.8152	0.9967	1.1188	0.9813	0.8803	1.3366	1.0076	1.0588	1.0911	1.0146	0.9411	0.8804	0.9257	1.1101	0.9338	1.0869	1.0306	1.0576
2846	mevalonate	Lipid	Mevalonate Metabolism	39583	LC/MS Polar	30	1462	147.066	96949-03-0	439230	388367	C02104	HMDB00227	0.4213	0.4308	0.5715	0.5816	0.5462	0.3213	0.3965	0.5329	0.5022	0.4738	0.4464	0.5508	0.9075	1.1084	0.9235	0.9063	0.7648	0.7949	1	0.9789	0.941	1.5196	1.3485	1.514	1.6924	1.7485	1.6145	1.8008	1.8638	1.6916	1.8888	1.8211	2.0823	0.5562	0.5771	0.5777
2847	mevalonolactone	Lipid	Mevalonate Metabolism	48118	LC/MS Pos Early	100000772	1375	131.07	674-26-0	10428	9999		HMDB06024	0.4195	0.9757	0.8795	0.1804	0.5722	0.5373	1.0243	0.4578	1.0542	0.5234	0.2895	0.4841	1.1375	0.5989	0.7989	0.4668	0.4287	0.6785	0.4174	0.5558	0.4639	0.7326	0.8188	1.176	0.9031	0.9609	0.7793	1.3798	1.4874	1.1564	1.7394	1.2408	1.5446	1.1425	0.3199	0.6196
1928	myo-inositol	Lipid	Inositol Metabolism	1124	LC/MS Polar	363	3506.3	225.062	87-89-8	892	10239179	C00137	HMDB00211	0.1834	0.1659	0.1818	0.1768	0.1583	0.1834	0.983	1.017	0.785	10.2881	10.0311	10.0124	0.5888	0.6041	0.5539	2.007	2.097	2.1575	8.3328	8.8579	8.714	0.5652	0.6178	0.5427	2.4269	2.5564	2.4656	11.2865	10.4511	10.1982	0.4718	0.4994	0.4949	0.2487	0.2077	0.2417
474	N(1)-acetylspermine	Amino Acid	Polyamine Metabolism	32360	LC/MS Pos Early	1200	3356	245.234	77928-70-2	916	892	C02567	HMDB01186	0.2599	0.2599	0.2599	0.2599	0.2599	0.2599	0.2599	0.2599	0.2599	0.2599	0.2599	0.2599	1.0372	1.3707	1.3171	1.1174	1.2588	1.298	1.1476	1.3987	1.4751	0.9879	0.8319	0.8621	0.996	0.965	1.1117	0.9829	0.9063	1	0.892	1.2016	1.0749	0.2599	0.2599	0.2599
128	N,N,N-trimethyl-5-aminovalerate	Amino Acid	Lysine Metabolism	57687	LC/MS Pos Early	100015962	2186	160.133			34236878			1.2349	1.1911	1.2087	1.2299	1.1153	0.6805	1.0449	1.1531	1.1398	0.9938	0.9836	0.962	0.4846	0.4788	0.4518	0.4157	0.4515	0.4519	0.3464	0.4069	0.3856	0.2361	0.2483	0.2421	0.2275	0.2465	0.2339	0.2153	0.217	0.2008	0.1813	0.1845	0.1765	1.3918	1.3522	1.4059
443	N,N,N-trimethyl-alanylproline betaine (TMAP)	Amino Acid	Urea cycle; Arginine and Proline Metabolism	62947	LC/MS Pos Early	100020217	2470	229.155						0.3287	0.3332	0.3311	0.2946	0.2893	0.166	0.4618	0.685	0.4391	1.3577	1.2637	1.2901	1.8129	1.9671	1.8057	1.5751	1.5394	1.5891	1.0117	1.7017	1.6921	0.8888	1.1079	1.114	0.9548	0.9677	0.9286	1.2338	1.147	1.1391	0.7716	0.9373	0.8862	0.1072	0.1011	0.1103
127	N,N-dimethyl-5-aminovalerate	Amino Acid	Lysine Metabolism	62819	LC/MS Pos Early	100020842	2290	146.118						0.898	0.8436	0.8523	1.4202	0.8934	0.6865	0.9139	0.8486	1.2582	0.847	1.052	1.0233	0.7481	0.7697	0.8289	0.8863	0.7872	0.8879	0.5051	0.5258	1.0049	0.6462	0.8834	0.8631	0.6521	1.181	0.721	0.553	0.7545	0.5738	0.5838	0.7945	0.9953	1.3828	1.2828	1.3203
32	N,N-dimethylalanine	Amino Acid	Alanine and Aspartate Metabolism	63151	LC/MS Pos Early	100020371	1370	118.086	2812-31-9	5488191	4589713			1.8343	1.7149	1.6841	1.6282	1.5605	0.853	1.3122	1.7298	1.7995	1.3608	1.3871	1.4124	0.4531	0.6111	0.5591	0.6099	0.4783	0.481	0.4918	0.4725	0.3479	0.2781	0.1469	0.1469	0.2661	0.2732	0.2628	0.2276	0.2514	0.1469	0.1469	0.1469	0.1469	2.9932	2.9793	4.2312
71	N-acetyl-1-methylhistidine*	Amino Acid	Histidine Metabolism	43255	LC/MS Pos Early	100004299	2100	212.103		193270				1.4048	1.2879	1.496	0.9968	1.0026	0.631	0.9245	1.0105	1.0102	0.9703	0.9412	0.8877	0.9249	0.9862	0.8812	0.9115	0.8989	0.8579	0.8351	0.9841	0.9081	0.9907	1.0398	1.0655	0.9378	1.0104	0.8421	0.9579	0.9701	0.8777	1.0193	1.0156	0.9221	1.0578	1.0858	1.1142
70	N-acetyl-3-methylhistidine*	Amino Acid	Histidine Metabolism	43256	LC/MS Pos Early	100002204	2056	212.103	37841-04-6	193270	19993498			1.1593	1.2546	1.226	0.9457	1.0971	0.5312	0.8766	1.0878	0.9729	0.9276	0.8154	1.0563	0.9541	1.001	1.0245	0.9069	0.8516	0.9585	0.8633	0.999	1.0081	0.8786	1.0359	0.8233	0.9943	0.7428	0.9713	0.7605	1.1245	0.8332	0.8907	0.9272	0.7059	1.2656	1.3762	1.0619
53	N-acetyl-aspartyl-glutamate (NAAG)	Amino Acid	Glutamate Metabolism	35665	LC/MS Neg	100001612	575.3	303.083	3106-85-2	5255	5065	C12270	HMDB01067	0.4333	0.5885	0.7493	0.4333	0.4333	0.4333	0.4333	0.434	0.4333	1.0529	1.3204	0.9471	0.542	0.7693	0.7391	0.9188	0.7243	0.8071	1.1498	1.3234	1.3607	1.1563	1.2087	1.2535	1.2673	1.5501	1.7518	1.1304	0.8155	1.5376	1.1019	0.9448	0.8597	0.4333	0.4333	0.4333
125	N-acetyl-cadaverine	Amino Acid	Lysine Metabolism	43530	LC/MS Pos Early	100002249	2385	145.134	32343-73-0	189087			HMDB02284	0.1177	0.121	0.1171	0.0671	0.0672	0.0401	0.0594	0.0699	0.0698	0.0616	0.0568	0.0584	0.9848	1	0.8907	1.0763	1.075	1.1536	1.8677	2.1127	2.0795	3.5881	3.6311	3.6142	3.7843	3.986	3.8715	4.3288	4.2264	4.1958	5.0949	5.0739	4.8016	0.1017	0.1049	0.1027
465	N-acetyl-isoputreanine	Amino Acid	Polyamine Metabolism	62309	LC/MS Pos Early	100020487	2305	203.139						0.093	0.2377	0.2976	0.093	0.093	0.093	0.093	0.271	0.093	1.4111	1.2367	1.2416	0.093	0.093	0.093	1.083	1.2135	1	2.0569	1.9627	1.6893	0.093	0.093	0.093	1.4106	1.2802	1.4099	0.2555	0.093	0.093	0.093	0.093	0.093	0.093	0.093	0.093
30	N-acetylalanine	Amino Acid	Alanine and Aspartate Metabolism	1585	LC/MS Polar	1110	1564.8	130.051	97-69-8	88064	79449	C02847	HMDB00766	0.5081	0.5417	0.561	0.6123	0.5357	0.3487	0.5664	0.6294	0.6615	0.8613	0.8192	0.8425	1.2316	1.3891	1.1755	1.2102	1.1969	1.1873	1.1508	1.195	1.1826	1.2244	1.3221	1.2324	1.2561	1.2872	1.2471	1.2907	1.1864	1.1567	1.0746	1.0444	1.0905	0.7525	0.7304	0.7311
426	N-acetylarginine	Amino Acid	Urea cycle; Arginine and Proline Metabolism	33953	LC/MS Pos Early	100001266	2245	217.13	155-84-0	67427	60752	C02562	HMDB04620	0.6686	0.6041	0.5457	0.5661	0.5923	0.3532	0.5918	0.7784	0.7803	0.9696	1.0304	1.241	0.2772	0.2772	0.2772	0.2772	0.2772	0.2772	0.2772	0.2772	0.2772	0.2772	0.2772	0.2772	0.2772	0.2772	0.2772	0.2772	0.2772	0.2772	0.2772	0.2772	0.2772	3.0573	2.9842	2.8615
40	N-acetylasparagine	Amino Acid	Alanine and Aspartate Metabolism	33942	LC/MS Pos Early	100001257	785	175.071	4033-40-3	99715	90090		HMDB06028	0.6889	0.6761	0.6793	0.7597	0.7376	0.4724	0.7287	0.8301	0.909	1	1.0567	0.9883	0.7379	0.7368	0.7353	0.7145	0.7517	0.7845	0.8329	0.9286	0.8834	0.5423	0.5434	0.568	0.6268	0.626	0.5843	0.8373	0.7888	0.7625	0.5273	0.5899	0.6101	1.9757	2.0962	2.2305
36	N-acetylaspartate (NAA)	Amino Acid	Alanine and Aspartate Metabolism	22185	LC/MS Polar	100000787	3143	174.041	997-55-7;997-55-7	65065	58576	C01042	HMDB00812	1.3644	1.0234	1.1238	1.2642	0.8517	0.4345	1.2255	1.4294	1.1046	1.4054	1.3855	1.1147	1.2888	1.2409	1.3292	1.2861	1.597	1.0239	0.6593	0.8823	0.9035	1.494	1.8608	2.0526	2.0571	1.5417	1.4139	1.7138	1.1184	1.2817	2.348	3.1361	2.3068	0.4387	0.511	0.4207
430	N-acetylcitrulline	Amino Acid	Urea cycle; Arginine and Proline Metabolism	48434	LC/MS Pos Early	100001577	1010	218.114	33965-42-3	656979	571213	C15532	HMDB00856	0.9507	1.0608	1.0473	0.9596	0.83	0.6032	0.9193	1.3487	1.1937	1.1415	1.2785	1.0705	1.0089	1.1362	1.0316	0.8866	0.9632	0.8896	0.8374	0.9444	0.8236	1.1587	1.1772	1.1307	1.1061	1.2154	1.2648	1	1.2858	0.9567	1.2403	1.0306	1.1492	1.5383	1.57	1.7093
388	N-acetylcysteine	Amino Acid	Methionine, Cysteine, SAM and Taurine Metabolism	1586	LC/MS Pos Early	1107	1416	164.038	616-91-1	12035	11540	C06809	HMDB01890	0.3403	0.3403	0.3403	0.3403	0.3403	0.3403	0.4599	0.7035	0.4498	1.8897	2.4841	1.5685	2.3173	2.4404	1.9717	2.2827	2.2584	1.965	1.6718	1.5838	1.6125	0.9439	1.4946	1.6597	1.0211	0.8435	1.3296	0.8475	1.0149	0.8862	0.3843	0.5324	0.4776	0.8099	0.8867	0.3403
1267	N-acetylglucosamine/N-acetylgalactosamine	Carbohydrate	Aminosugar Metabolism	46539	LC/MS Pos Early	100006435	715	222.097		24139			HMDB00215	0.5008	0.5509	0.545	0.5949	0.5841	0.4095	4.2747	4.892	3.4097	2.6394	2.7046	2.7106	0.5932	0.6412	0.5944	2.0691	2.0749	2.1015	1.641	1.7065	1.5277	0.5931	0.6013	0.6293	1.3899	1.4371	1.2405	1.7089	1.826	1.6479	0.7834	0.8191	0.7687	0.5096	0.6456	0.6608
45	N-acetylglutamate	Amino Acid	Glutamate Metabolism	15720	LC/MS Pos Early	100000282	1050	190.071	5817-08-03	70914	1266066	C00624	HMDB01138	0.879	0.8527	0.8888	0.9227	0.8535	0.5294	0.7865	0.8757	0.959	1.1666	1.1118	1.3207	1	1.0871	0.9959	1.0002	1.0081	0.983	1.2018	1.3817	1.2949	0.6375	0.6494	0.7108	0.8264	0.852	0.7828	1.1303	1.1969	1.0928	0.6503	0.6957	0.6677	1.1216	1.1041	1.104
46	N-acetylglutamine	Amino Acid	Glutamate Metabolism	33943	LC/MS Pos Early	100001253	845	189.087	2490-97-3	182230	158492	C02716	HMDB06029	1.2522	1.1791	1.3261	1.2043	0.9668	0.6463	1.0068	1.2907	1.2952	1	1.3673	1.3325	1.3569	1.5182	1.3956	1.9695	1.3915	1.4228	1.7271	1.1949	1.1971	0.6301	0.7035	0.603	0.6198	0.6584	0.6222	0.6869	0.5842	0.5878	1.0138	1.032	1.0378	1.4095	1.4329	1.5175
2	N-acetylglycine	Amino Acid	Glycine, Serine and Threonine Metabolism	27710	LC/MS Neg	100001006	731	116.035	543-24-8	10972	10507		HMDB00532	0.2701	0.193	0.2298	0.2415	0.193	0.193	0.2574	0.4634	0.2849	1	0.9316	1.1921	0.7874	1.1147	1.0332	1.0258	1.0565	0.9204	1.4795	1.1435	1.2585	1.136	0.9607	0.7317	0.9972	1.1557	1.0028	1.045	1.3629	1.1123	1.0199	0.684	0.7865	0.3519	0.5907	0.4847
93	N-acetylhistamine	Amino Acid	Histidine Metabolism	48679	LC/MS Pos Early	100006123	2287	154.097	673-49-4	69602	62805	C05135	HMDB13253	0.2175	0.2124	0.2165	0.1088	0.1102	0.057	0.1165	0.131	0.1336	0.2024	0.19	0.2006	0.4576	0.4654	0.4559	0.4317	0.4505	0.4555	0.6484	0.6782	0.6704	0.8092	0.7749	0.8377	0.8474	0.8449	0.8547	0.9391	0.998	0.9367	1	1.0149	0.9483	3.4208	3.3284	3.4868
69	N-acetylhistidine	Amino Acid	Histidine Metabolism	33946	LC/MS Pos Early	100001293	2065	198.087	39145-52-3	75619	68142	C02997	HMDB32055	1	0.9771	1.0818	1.183	1.1108	0.6077	1.1285	1.191	1.165	1.6959	1.8498	1.7416	5.3231	5.7555	5.4057	4.8198	4.7703	4.5227	12.1517	13.4697	13.3432	0.5265	0.4163	0.529	0.5568	0.6182	0.5802	6.11	5.9504	5.8055	0.7651	0.8254	0.7592	0.9843	0.7599	0.8854
449	N-acetylhomocitrulline	Amino Acid	Urea cycle; Arginine and Proline Metabolism	62707	LC/MS Pos Early	100020513	1363	232.129						0.8304	0.6342	0.6311	0.637	0.7117	0.2495	0.2495	0.6638	0.8248	0.7676	0.8287	0.9214	1.0332	1.1748	1.0727	1.1842	0.7909	1.0004	0.9299	0.9543	0.8639	2.4212	1.9052	2.1417	2.2627	2.5193	2.2772	2.0663	2.4343	1.8601	2.0573	1.9822	2.1249	2.2207	2.0655	1.9141
328	N-acetylisoleucine	Amino Acid	Leucine, Isoleucine and Valine Metabolism	33967	LC/MS Neg	100001276	2325	172.098	3077-46-1	2802421	2081100		HMDB61684	0.3689	0.4054	0.396	0.5705	0.5296	0.2934	0.5295	0.5807	0.519	0.6553	0.6172	0.6147	1.277	1.2267	1.2801	1.4258	1.3934	1.3542	1.2394	1.3625	1.3827	1.23	1.1563	1.1733	1.1767	1.1652	1.1472	1.0027	1	0.939	0.917	0.9206	0.9018	0.4419	0.4486	0.4162
287	N-acetylleucine	Amino Acid	Leucine, Isoleucine and Valine Metabolism	1587	LC/MS Neg	1082	2400	172.098	1188-21-2	70912	64075	C02710	HMDB11756	0.1752	0.1811	0.1999	0.2226	0.2161	0.1581	0.2791	0.2816	0.2593	0.4914	0.4621	0.4884	0.9831	1.0318	0.9879	1.1677	1.0929	1.0913	1.0549	1.1778	1.1787	1.2258	1.1688	1.1842	1.273	1.2635	1.2523	1.0986	1.1292	1.0266	0.9587	0.9585	1	0.3209	0.3192	0.3115
368	N-acetylmethionine	Amino Acid	Methionine, Cysteine, SAM and Taurine Metabolism	1589	LC/MS Neg	1083	1787	190.054	65-82-7	448580	395338	C02712	HMDB11745	0.0474	0.046	0.0495	0.0477	0.0482	0.0226	0.068	0.0789	0.0587	0.2922	0.2764	0.2739	0.8944	0.9068	0.9093	1.0935	1.0794	1.0851	0.8689	1.0548	1	1.5937	1.6133	1.6171	1.8383	1.9171	1.8073	1.4356	1.4162	1.3562	1.6131	1.6322	1.6845	0.1123	0.1143	0.1173
373	N-acetylmethionine sulfoxide	Amino Acid	Methionine, Cysteine, SAM and Taurine Metabolism	45428	LC/MS Pos Early	100005463	880	208.064	108646-71-5	193368	167798			0.6918	0.6521	0.658	0.6025	0.5334	0.382	0.5878	0.6668	0.6415	0.6558	0.6227	0.5954	1.386	1.423	1.2981	0.8588	0.8939	0.911	1.2073	1.2361	1.2391	2.1129	1.9177	1.8798	1.3531	1.3405	1.2834	2.1527	1.9754	2.0868	1.7486	1.7815	1.7055	0.6364	0.6407	0.6566
1256	N-acetylmuramate	Carbohydrate	Aminosugar Metabolism	18354	LC/MS Neg	100000283	860	292.104	10597-89-4	5462244	74681	C02713	HMDB60493	1.4619	1.1721	1.2005	1.5605	1.3509	1	1.4604	1.6444	1.344	0.9761	0.9497	0.7579	1.1187	1.0446	1.1869	1.1194	1.4168	1.3893	0.8958	1.1999	1.1514	0.7914	0.8604	0.8227	0.7939	0.6996	0.7629	0.6662	0.6612	0.6379	0.594	0.714	0.6709	1.2725	1.1999	0.9528
1253	N-acetylneuraminate	Carbohydrate	Aminosugar Metabolism	32377	LC/MS Pos Early	1162	660	310.113	131-48-6	439197	10292217	C00270	HMDB00230	0.1854	0.5831	0.3453	0.592	0.0726	0.0885	2.7208	3.27	2.4294	0.352	0.3519	0.0726	0.0726	0.6325	0.8264	1.5522	1.1806	1.5394	0.7462	0.9012	0.0726	0.8426	0.2978	0.0726	1.8314	1.6327	1.6103	0.0726	0.0726	0.0726	0.8224	0.9135	0.9174	0.5036	0.465	0.0726
130	N-acetylphenylalanine	Amino Acid	Phenylalanine Metabolism	33950	LC/MS Neg	100001256	2597	206.082	2018-61-3	74839	67404	C03519	HMDB00512	0.251	0.2656	0.2628	0.3985	0.3933	0.2067	0.3901	0.4538	0.4169	0.5649	0.5722	0.5676	0.8524	0.881	0.8379	1.1044	1.0111	1	0.9844	1.0491	1.122	1.2172	1.196	1.1745	1.2881	1.3319	1.3256	1.1397	1.1882	1.1166	1.2784	1.2994	1.2731	0.2136	0.2115	0.2209
431	N-acetylproline	Amino Acid	Urea cycle; Arginine and Proline Metabolism	34387	LC/MS Pos Early	100001334	1695	158.081	1074-79-9	322640	285677			0.8877	0.9222	0.7857	0.8235	0.8501	0.4855	0.8357	0.9488	0.8858	0.9487	1.0894	0.9946	0.9482	0.8598	0.946	0.9533	0.7731	0.8041	0.9459	0.8592	1	0.8133	0.7689	0.803	0.8072	0.7935	0.8086	0.8628	0.8838	0.6947	0.76	0.7512	0.7567	1.3106	1.1616	1.2539
461	N-acetylputrescine	Amino Acid	Polyamine Metabolism	37496	LC/MS Pos Early	192	2230	131.118	18233-70-0	122356	109095	C02714	HMDB02064	0.0277	0.0281	0.0304	0.0349	0.0336	0.0175	0.0752	0.0897	0.1	0.7022	0.6597	0.6723	0.9587	1	0.9331	0.8368	0.8665	0.8857	1.3355	1.3961	1.3218	1.1304	1.0994	1.1383	1.0895	1.1188	1.0914	1.4729	1.476	1.4651	1.2558	1.2263	1.2199	0.2826	0.2746	0.2775
10	N-acetylserine	Amino Acid	Glycine, Serine and Threonine Metabolism	37076	LC/MS Pos Early	100001851	800	148.06	97-14-3	65249	58744		HMDB02931	0.6728	0.675	0.6693	0.5002	0.5079	0.5061	0.7926	0.9983	0.8244	1.2618	1.3555	1.2666	0.5267	0.6297	0.8749	1.0828	1.1758	0.8559	1.3583	1.3454	1.5397	0.8311	0.771	0.9549	1.0017	1.1388	1.1802	0.948	1.2053	1.124	0.5971	1.0146	1.0138	0.6122	0.4997	0.5758
404	N-acetyltaurine	Amino Acid	Methionine, Cysteine, SAM and Taurine Metabolism	48187	LC/MS Neg	100005466	800	166.018		159864	140553			0.7847	1	1.0185	1.0585	1.064	0.5644	1.6128	1.7939	1.4898	1.4826	1.5945	2.0075	0.5562	0.5714	0.5939	1.7288	1.2036	1.2588	1.5404	0.89	1.5169	0.5782	0.5088	0.5443	0.913	1.0009	1.2616	0.6007	0.7984	0.7196	0.5621	0.5182	0.5333	0.2381	0.2381	0.2381
17	N-acetylthreonine	Amino Acid	Glycine, Serine and Threonine Metabolism	33939	LC/MS Polar	100001274	1700	160.062	17093-74-2	152204	3841173		HMDB62557	0.6218	0.6124	0.695	0.6712	0.5334	0.3635	0.8711	0.819	0.7277	1.6826	1.582	1.4603	0.7292	0.7792	0.6818	0.8626	0.8517	0.8495	1.0185	1.0883	0.9743	0.5784	0.6839	0.604	0.8109	0.8761	0.8464	0.9488	0.7707	0.8535	0.6083	0.6183	0.5583	1.065	0.9768	1.0509
227	N-acetyltryptophan	Amino Acid	Tryptophan Metabolism	33959	LC/MS Neg	100001254	2630	245.093	1218-34-4	700653	610602	C03137	HMDB13713	0.1029	0.1044	0.1728	0.0909	0.1667	0.0898	0.1896	0.1153	0.237	0.4205	0.3611	0.3863	0.9806	1.0089	0.9911	1.1225	1.0861	1.1622	1.1746	1.2634	1.3034	1.0992	1.1446	1.0468	1.0699	1.1217	1.1205	1.0353	1.0478	1.0199	0.9087	0.8692	0.924	0.363	0.2668	0.2012
150	N-acetyltyrosine	Amino Acid	Tyrosine Metabolism	32390	LC/MS Neg	100001104	1680	222.077	537-55-3	68310	61606		HMDB00866	0.4486	0.4504	0.4331	0.4522	0.4417	0.2408	1.2943	0.5405	0.4661	0.7159	0.7804	0.6947	1.1827	1.1509	1.1903	1.3675	1.2203	1.2954	1.1254	1.2386	1.2028	1.0265	1.1215	1.0566	1.1221	1.1073	1.0626	0.9656	0.9901	1	0.9656	0.9667	0.9786	0.6656	0.4896	0.5036
352	N-acetylvaline	Amino Acid	Leucine, Isoleucine and Valine Metabolism	1591	LC/MS Neg	1084	1704	158.082	96-81-1	66789	60154		HMDB11757	0.2443	0.245	0.2547	0.3371	0.3671	0.1888	0.3342	0.3989	0.3581	0.4469	0.4469	0.4253	0.9245	0.9553	0.9402	1.1102	1.0494	1.0252	0.8962	1	1.0235	1.3041	1.327	1.3401	1.3208	1.3916	1.3227	1.1308	1.1605	1.0935	1.3336	1.3443	1.3674	0.5509	0.5436	0.5543
433	N-alpha-acetylornithine	Amino Acid	Urea cycle; Arginine and Proline Metabolism	32984	LC/MS Pos Early	100000285	2000	175.108	6205-08-09	439232	388369	C00437	HMDB03357	0.3279	0.3338	0.3427	0.2913	0.2938	0.1882	0.4718	0.4994	0.5475	0.7341	0.7133	0.748	1.3288	1.3958	1.309	1.21	1.1398	1.1259	0.6485	0.744	0.7096	1.0414	1.1018	1.018	1.0013	0.9939	0.977	0.8413	0.8499	0.8235	1.0622	1	0.999	0.5371	0.5557	0.6145
329	N-butyryl-isoleucine	Amino Acid	Leucine, Isoleucine and Valine Metabolism	63416	LC/MS Neg	100021475	3425	200.129			16412598			0.1376	0.1386	0.1545	0.2771	0.2637	0.1306	0.2927	0.335	0.2618	0.6589	0.6077	0.5984	1.9347	2.0318	1.9287	2.0505	1.9662	1.9713	1.6489	1.9091	1.851	1.2878	1.289	1.2192	1.1637	1.2291	1.1692	1.0124	1	0.9662	0.5764	0.5607	0.6035	0.2584	0.2306	0.2138
288	N-butyryl-leucine	Amino Acid	Leucine, Isoleucine and Valine Metabolism	63415	LC/MS Neg	100021474	3470	200.129			14028016			0.213	0.2146	0.235	0.3333	0.3106	0.1756	0.3737	0.4038	0.3909	0.793	0.7513	0.7558	1.6735	1.7141	1.6419	1.7661	1.737	1.7233	1.454	1.7323	1.6082	1.2219	1.1644	1.2331	1.1787	1.1355	1.1223	1	1.0391	0.9444	0.6509	0.6513	0.659	0.4043	0.3858	0.3814
132	N-butyryl-phenylalanine	Amino Acid	Phenylalanine Metabolism	63406	LC/MS Neg	100021469	3645	234.114			14753680			0.2556	0.2599	0.2784	0.3962	0.3971	0.2086	0.3757	0.4318	0.411	0.5577	0.527	0.5278	1.3193	1.3075	1.324	1.3781	1.3552	1.3476	1.1389	1.3039	1.2741	1.1639	1.1753	1.198	1.1317	1.165	1.1122	1.0459	1	0.9842	0.9219	0.9558	0.9763	0.2131	0.2027	0.2168
34	N-carbamoylalanine	Amino Acid	Alanine and Aspartate Metabolism	52340	LC/MS Pos Early	100006369	950	133.061	77340-50-2	426409	377278			0.8685	0.8383	0.8944	0.9894	1.1156	0.6729	0.9179	0.959	0.9973	1.0453	1.0098	0.9927	1.3483	1.4294	1.362	1.3071	1.2955	1.2802	1.1235	1.1575	1.1749	1.32	1.3729	1.3792	1.2319	1.3458	1.2942	1.1506	1.1992	1.1313	1.2224	1.2975	1.2907	0.4439	0.4449	0.4508
3800	N-carbamoylaspartate	Nucleotide	Pyrimidine Metabolism, Orotate containing	1594	LC/MS Polar	1108	3800	175.036	923-37-5	93072	4573859	C00438	HMDB00828	0.4455	0.4288	0.4308	0.6241	0.5235	0.3054	1.9388	2.0504	1.4825	1.408	1.2725	1.2099	0.6137	0.4475	0.4904	1.9218	2.1309	1.9729	1.7677	2.0954	1.7715	0.6653	0.7975	0.7165	2.4478	2.5552	1.9637	1.3031	1.0841	1.1559	0.5338	0.5559	0.5582	1.0577	1.3532	1.1478
5110	N-carbamoylglutamate	Xenobiotics	Drug - Other	38749	LC/MS Pos Early	100002668	865	191.066	1188-38-1	121396	108351	C05829		0.2148	0.1841	0.1723	0.2597	0.2142	0.1114	0.402	0.5045	0.4273	1.1893	1.1038	1.0669	3.5038	3.6031	3.3847	3.5742	3.508	3.5356	3.11	3.4209	3.3235	2.9136	2.7763	2.9285	2.854	3.1406	3.0901	2.9944	3.1278	3.073	2.7068	2.8662	2.7282	0.1692	0.1608	0.2261
463	N-carbamoylputrescine	Amino Acid	Polyamine Metabolism	63854	LC/MS Pos Early	100021503	2015	132.113		502	488	C00436	HMDB33458	0.299	0.1914	0.2933	0.3436	0.2157	0.1396	0.409	0.5156	0.4418	0.5424	0.4839	0.4473	1.6153	1.6476	1.6349	1.8597	1.7766	1.6776	1.672	1.7754	1.7601	1.6552	1.5483	1.4258	1.6226	1.788	1.5156	1.5667	1.5712	1.5534	1.7112	1.7822	1.8537	0.4826	0.4319	0.4327
4650	N-carboxymethylalanine	Xenobiotics	Food Component/Plant	63155	LC/MS Pos Early	100021194	905	148.06	106327-05-3	2764308	2044984			0.9757	0.9996	0.9422	0.947	1.1198	0.4791	0.9718	1.167	1.1604	1.2033	1.3227	1.3092	0.8022	0.9823	0.9552	1.1682	0.9655	0.9083	0.9827	0.8176	1.1977	0.808	0.661	1.0688	0.8574	1.0554	1.1252	0.8458	1.0787	0.9519	0.6799	0.6647	0.853	1.414	1.0688	1.1156
432	N-delta-acetylornithine	Amino Acid	Urea cycle; Arginine and Proline Metabolism	43249	LC/MS Polar	100004523	2719.9	173.093		9920500	8096135			0.1791	0.1956	0.1662	0.1998	0.2085	0.0682	0.2649	0.2872	0.2892	0.5912	0.5762	0.5327	0.9157	0.9841	0.9266	0.8321	0.8804	0.829	0.8473	0.9996	0.9181	1.2638	1.4262	1.3276	1.2902	1.351	1.1518	1.3863	1.3038	1.2167	1.0838	1.1335	1.1016	1.1297	1.0996	1.0693
243	N-formylanthranilic acid	Amino Acid	Tryptophan Metabolism	43549	LC/MS Neg	100004561	2150	164.035	3342-77-6	101399	91624	C05653	HMDB04089	1.5566	1.3156	1.2836	1.4622	1.5071	0.7198	1.1467	1.2122	1.2391	0.8615	0.7922	0.7641	1.107	1.1695	1.0953	0.9079	0.8535	0.8866	0.5539	0.6064	0.6265	1.0856	1.0177	1.0113	0.9774	0.9089	0.8361	0.6647	0.5494	0.5751	1.0033	1	1.1178	1.0467	1.0289	1.1947
369	N-formylmethionine	Amino Acid	Methionine, Cysteine, SAM and Taurine Metabolism	2829	LC/MS Neg	194	1543.8	176.039	4289-98-9	439750	388809	C03145	HMDB01015	0.0781	0.0659	0.0699	0.0722	0.069	0.0318	0.1066	0.1264	0.0962	0.4984	0.4716	0.4037	0.9853	0.9081	1	1.0718	1.1037	1.1162	0.9488	1.2506	1.1655	1.0895	1.2889	1.2869	1.1803	1.2175	1.1683	1.264	1.1592	1.2278	1.0343	1.1638	0.9993	0.1113	0.1147	0.099
206	N-formylphenylalanine	Amino Acid	Tyrosine Metabolism	48433	LC/MS Neg	100006056	2360	192.067	13200-85-6	759256	663938			0.1628	0.1513	0.1555	0.1606	0.1723	0.0932	0.2209	0.2485	0.2199	0.5871	0.5133	0.5284	1	1.0898	1.019	1.0226	0.9569	0.9609	0.8923	1.0182	0.9682	1.2996	1.2781	1.2263	1.1121	1.2007	1.1375	1.2119	1.3629	1.2328	1.3353	1.302	1.2283	0.1715	0.1657	0.1546
31	N-methylalanine	Amino Acid	Alanine and Aspartate Metabolism	37069	LC/MS Pos Early	100001823	1580	104.071	600-21-5	5288725	4450824	C02721	HMDB01906	1.616	0.6858	0.8386	0.9687	0.3416	0.9972	0.2695	1.4026	1.1965	0.2695	0.2695	0.2695	1.8811	1.1805	0.4851	1.3773	0.9488	2.1426	0.2695	0.8662	0.2695	1.1224	2.2094	1.1158	0.8521	0.9164	1.0028	0.908	1.0934	0.8883	0.934	1.0462	1.71	1.1047	1.2108	0.9972
47	N-methylglutamate	Amino Acid	Glutamate Metabolism	31532	LC/MS Pos Early	100001131	1300	162.076	35989-16-3	439377	388497	C01046		0.4938	0.8705	0.7095	1.8607	1.102	0.8543	1.4126	0.653	1.1151	1.2498	0.8757	0.8301	1.0779	0.9698	0.9537	1.0047	1.529	1.3988	1.0954	1.2103	0.5302	1.0168	1.9509	1.023	0.5535	1.0485	1.171	0.7933	0.8455	0.7318	0.9366	1.035	0.8938	0.9549	0.66	1.479
455	N-methylhydantoin	Amino Acid	Creatine Metabolism	40006	LC/MS Neg	100002557	1425	113.036	616-04-6	69217	62430	C02565	HMDB03646	0.8647	0.9766	0.9994	0.947	0.9915	0.3679	0.781	0.6835	0.7599	1.0854	1.0334	0.992	1.1008	0.8839	0.9601	1	0.9834	1.1591	0.8234	1.016	1.1507	0.9215	1.3863	1.4336	1.2994	0.9055	1.0223	1.5289	1.3802	1.3359	1.5468	1.3095	1.608	1.3669	0.8076	0.7448
442	N-methylproline	Amino Acid	Urea cycle; Arginine and Proline Metabolism	37431	LC/MS Pos Early	100001956	1335	130.086	475-11-6	557	541			2.1481	1.7219	1.7982	1.7063	1.7482	1.0439	1.5809	1.6833	1.561	1.3548	1.5188	1.3033	0.8346	0.6965	0.6017	0.5527	0.6981	0.9874	0.9322	0.5578	0.4742	0.4229	0.4614	0.293	0.47	0.3461	0.4942	0.5849	0.3134	0.3068	0.2973	0.3026	0.3487	3.2367	3.4997	3.7868
445	N-monomethylarginine	Amino Acid	Urea cycle; Arginine and Proline Metabolism	43586	LC/MS Pos Early	100004488	2845	189.135	53308-83-1	132862	117259	C03884	HMDB29416	0.0662	0.643	1.7218	2.5943	1.0748	0.0662	1.1523	1.3954	1.3611	2.674	2.1367	2.223	1.2844	0.747	1.2112	0.0662	1.1838	1.4206	0.5796	0.9402	0.9672	0.0662	0.0662	0.0662	0.0662	0.4784	0.0662	0.0662	0.1693	0.1195	0.0662	0.1108	0.0662	1.2474	0.7911	1.0345
2691	N-palmitoyl-phytosphingosine (t18:0/16:0)	Lipid	Ceramides	62881	LC/MS Pos Late	100019761	2632	556.53		10506988	8682389			0.2403	0.2165	0.2171	0.225	0.2086	0.0527	0.1067	0.1957	0.1516	0.3006	0.1674	0.1869	0.5056	0.6692	0.5825	0.5268	0.4936	0.5153	0.5547	0.5517	0.4669	0.6294	0.7114	0.7259	0.7552	0.5916	0.7237	0.6695	0.8198	0.6761	1	0.9321	1.002	1.0578	1.1248	1.0769
2690	N-palmitoyl-sphingosine (d18:1/16:0)	Lipid	Ceramides	44877	LC/MS Pos Late	1518	2893	538.519	24696-26-2	5283564	4446677		HMDB04949	0.8606	1.0741	0.9077	0.9241	1.4757	0.196	0.6316	1.0013	1.0841	0.9641	1.0322	1.1935	0.8356	1.215	0.8535	1.4171	0.7403	0.9222	1.2913	0.909	0.3993	1.0288	1.0011	1.1669	1.6807	1.2879	1.2556	0.6902	1.4999	0.713	1.4376	0.8857	1.2296	1.2923	0.788	0.912
33	N-propionylalanine	Amino Acid	Alanine and Aspartate Metabolism	42993	LC/MS Neg	100004113	1335	144.067	98632-97-4	321155	284272			0.2964	0.25	0.2447	0.3608	0.2611	0.1513	0.3367	0.3691	0.2811	0.4644	0.4494	0.3767	1.1838	1.0602	1.1766	1.0797	1.1815	1.1698	0.9222	1.1675	1.0993	1.0802	1.3497	1.3256	1	1.0161	1.0058	1.1868	0.9775	1.1634	0.9869	1.2852	0.9794	0.864	0.904	0.8679
5266	N-propionylmethionine	Xenobiotics	Chemical	43506	LC/MS Neg	100004125	2290	204.07	52811-70-8	103692	93617			0.0478	0.0457	0.0517	0.0564	0.0532	0.0266	0.0525	0.0689	0.0616	0.1122	0.1294	0.1086	0.9887	0.8583	0.929	1.1412	1.1759	1.221	0.9283	1.0075	1	1.7646	1.6766	1.6781	1.9162	1.9128	1.8748	1.5538	1.3233	1.3287	2.4335	2.6034	2.5991	0.0858	0.0885	0.0929
98	N2-acetyllysine	Amino Acid	Lysine Metabolism	36751	LC/MS Polar	100001721	3372.6	187.109	1946-82-3	92907	83869	C12989	HMDB00446	0.3614	0.4203	0.4306	0.6238	0.5791	0.3325	0.569	0.6109	0.619	0.7334	0.6554	0.6856	1.0628	1.1189	1	1.1034	0.9574	0.942	0.8313	0.978	0.9271	1.5448	1.7305	1.6628	1.5384	1.4813	1.5139	1.3076	1.2089	1.2112	1.0654	0.9857	0.9922	0.3269	0.3275	0.3592
108	N6,N6,N6-trimethyllysine	Amino Acid	Lysine Metabolism	1498	LC/MS Pos Early	189	2825	189.16	23284-33-5	440120	140379	C03793	HMDB01325	0.4348	0.3752	0.4201	0.5018	0.4481	0.2633	0.5849	0.7104	0.606	1.46	1.3836	1.332	1.9511	2.0595	1.9781	1.9852	1.9705	1.8937	1.7053	2.0191	1.9609	1.8573	2.0168	1.972	1.8589	2.0126	1.7998	1.8948	1.8693	1.803	1.8196	1.8732	1.7499	0.366	0.3643	0.3711
3753	N6,N6-dimethyladenosine	Nucleotide	Purine Metabolism, Adenine containing	42081	LC/MS Pos Early	100003867	2415	296.135	2620-62-4	348206	309033			0.4371	0.4371	0.4371	0.4371	0.4371	0.5274	0.8025	1.0379	0.991	0.952	0.8331	0.8041	0.4371	0.4371	0.4371	0.4371	0.4371	0.4371	0.4371	0.4371	0.4371	0.4371	0.4371	0.4371	0.4371	0.4371	0.4371	0.4371	0.4371	0.4371	0.4371	0.4371	0.4371	1.4853	0.8651	1.0152
107	N6,N6-dimethyllysine	Amino Acid	Lysine Metabolism	62862	LC/MS Pos Early	100020417	2831	175.144	2259-86-1	193344	167778	C05545	HMDB13287	0.6727	0.6663	0.7119	0.7442	0.7446	0.4346	0.7888	0.9202	0.9423	1.4741	1.4804	1.5676	1.1007	1.1928	1.058	1.0287	0.9913	0.9849	0.6264	0.7021	0.6876	0.2132	0.204	0.2081	0.213	0.2211	0.208	0.1911	0.1773	0.1674	0.1548	0.1638	0.1519	1.0282	0.9666	1.1014
99	N6-acetyllysine	Amino Acid	Lysine Metabolism	36752	LC/MS Polar	100001734	2612.6	187.109	692-04-6	92832	83801	C02727	HMDB00206	0.0726	0.0726	0.0726	0.0726	0.0726	0.0726	0.0954	0.1241	0.0726	0.5959	0.5571	0.5354	1.1304	1.3526	1.1982	1.1273	1.1035	1.0586	1.0171	1.1092	1.0462	0.8486	1.02	0.8935	0.8617	0.8861	0.8506	1.0213	0.9808	0.9781	0.8707	0.8865	0.8118	0.6531	0.6324	0.6337
105	N6-carboxyethyllysine	Amino Acid	Lysine Metabolism	37458	LC/MS Polar	100001769	4124	217.119	5746-03-02		11312319			0.3092	0.3092	0.3092	0.3092	0.3092	0.3092	0.3092	0.3092	0.3092	0.6103	0.4462	0.6107	0.8987	0.9149	0.9509	0.9383	0.9366	0.845	0.6223	0.8336	0.9308	1.1878	1.4048	1.2263	1.4501	1.0977	1.069	1.2574	1.1333	1.1393	1.284	1.2575	1.2949	0.3092	0.3092	0.3092
1269	N6-carboxymethyllysine	Carbohydrate	Advanced Glycation End-product	36713	LC/MS Pos Early	100001768	2500	205.118	5746-04-03	123800	11217184			0.3255	0.2767	0.2906	0.281	0.2984	0.135	0.2865	0.3721	0.3309	0.6754	0.6471	0.6349	0.973	1	0.9727	1.147	1.0989	1.1171	1.0073	1.1449	1.1241	1.0883	1.1505	1.1867	1.2495	1.3871	1.3396	1.1716	1.071	1.0939	1.0764	1.1578	1.0233	0.2691	0.2307	0.2801
104	N6-formyllysine	Amino Acid	Lysine Metabolism	17895	LC/MS Pos Early	100000486	1992	175.108	1190-48-3	70923	64085			0.0524	0.0611	0.0324	0.0488	0.0418	0.0435	0.1064	0.1058	0.1194	0.4166	0.4029	0.4231	0.9103	0.9979	0.8619	0.9453	0.877	0.8365	0.8429	0.908	0.86	0.8006	0.8166	0.732	0.8899	0.8937	0.8252	0.8109	0.8813	0.8221	0.8439	0.6895	0.7936	1.1984	1.06	1.202
3752	N6-methyladenosine	Nucleotide	Purine Metabolism, Adenine containing	37114	LC/MS Pos Early	213	2264	282.12	1867-73-8	1869	92307		HMDB04044	1.0068	1.0622	1.0136	0.8011	0.7393	0.9044	1.3039	1.5792	1.3622	1.1389	1.1113	1.1778	0.6914	0.4814	0.6454	0.239	0.239	0.239	0.239	0.4443	0.4741	0.8659	0.5493	0.7616	0.3692	0.411	0.8024	0.4165	0.5054	0.239	0.5376	0.6435	0.7726	1.1297	1.0601	1.1252
106	N6-methyllysine	Amino Acid	Lysine Metabolism	62860	LC/MS Pos Early	100003415	2831	161.128	1188-07-4	164795	144469	C02728	HMDB02038	0.5997	0.5473	0.6432	0.8718	0.7456	0.452	0.785	1.0032	0.937	1.8015	1.7526	1.7249	2.1593	1.9733	1.9101	1.6369	1.3991	1.4939	0.729	0.8148	0.7921	0.7006	0.7082	0.771	0.8038	0.9387	0.7552	0.6779	0.7402	0.726	0.944	0.9269	0.801	0.8163	0.7719	0.8751
3893	nicotinamide	Cofactors and Vitamins	Nicotinate and Nicotinamide Metabolism	594	LC/MS Pos Early	432	1942	123.055	98-92-0	936	911	C00153	HMDB01406	0.966	1.1557	1.1189	0.7954	1.008	0.3099	0.736	0.7557	1.5883	1.0181	0.8919	0.8017	0.5049	0.5046	0.4403	0.4038	0.4211	0.3658	0.2588	0.2954	0.3668	0.5301	0.6513	0.5181	0.5785	0.6095	0.5144	0.4757	0.4671	0.5379	0.6983	0.6729	0.5579	2.2175	2.3617	2.8511
3895	nicotinamide ribonucleotide (NMN)	Cofactors and Vitamins	Nicotinate and Nicotinamide Metabolism	22152	LC/MS Pos Early	1312	766	335.064	1094-61-7	14180	13553	C00455	HMDB00229	0.2174	0.2174	0.2174	0.2174	0.2174	0.2174	0.2711	0.3185	0.253	0.3594	0.5432	0.4185	2.4481	2.7061	1.6731	3.5797	3.0954	1.2131	1.373	1.7645	2.5116	4.3737	5.2529	8.1645	5.0489	2.88	2.5479	3.3169	3.7833	3.9679	7.4625	8.5312	6.4182	0.2174	0.2174	0.2174
3896	nicotinamide riboside	Cofactors and Vitamins	Nicotinate and Nicotinamide Metabolism	33013	LC/MS Pos Early	100001310	2040	255.098	1341-23-7	439924		C03150	HMDB00855	0.6601	0.6584	0.7537	0.785	0.7053	0.5361	1.0764	1.1337	1.0534	1.3044	1.2276	1.3279	2.1695	2.4254	2.2323	1.9357	2.0908	1.825	1	1.1616	1.2031	2.7139	2.781	2.6062	2.0102	2.0506	2.0654	1.3608	1.3765	1.3282	3.0152	3.226	3.0672	0.5817	0.6403	0.6987
3890	nicotinate	Cofactors and Vitamins	Nicotinate and Nicotinamide Metabolism	1504	LC/MS Pos Early	567	1673	124.039	59-67-6	938	913	C00253	HMDB01488	0.3314	0.345	0.3626	0.3576	0.3629	0.343	0.2933	0.325	0.304	0.5645	0.5448	0.5628	1.1533	1.1572	1.1022	1.1456	1.0689	1.1131	0.9829	0.9902	1	1.277	1.208	1.2016	1.2285	1.2553	1.2094	1.0531	1.1128	1.0589	1.3105	1.2285	1.2424	0.8648	0.8063	0.7471
3891	nicotinate ribonucleoside	Cofactors and Vitamins	Nicotinate and Nicotinamide Metabolism	33471	LC/MS Pos Early	100001316	1536	256.082	2625-49-2	161234	141635	C05841	HMDB06809	1.3963	1.3292	1.4667	0.8052	0.8016	0.3425	0.3928	0.4618	0.5976	0.8137	0.8098	0.7275	1.7992	1.9719	2.0296	1.1118	1.3824	1.3315	1.0264	1.5411	1.353	2.4022	2.4297	2.2336	1.0176	1.3128	1.3462	1.2703	1.236	1.3881	1.8106	1.9478	2.3419	1.1412	0.9484	1.0674
3892	nicotinic acid mononucleotide (NaMN)	Cofactors and Vitamins	Nicotinate and Nicotinamide Metabolism	32461	LC/MS Pos Early	100001058	648	336.048	321-02-8	5288991	108821	C01185	HMDB01132	1.7702	1.8363	1.8428	1.9823	1.9392	1.0452	1.9372	2.1265	2.2179	1.7347	1.7923	1.7071	1.5491	1.5621	1.5679	1.1822	1.179	1.3975	1.1844	1.2775	1.2094	1.3076	1.3704	1.2638	0.911	1.0359	0.9643	0.8772	0.9161	0.887	1.2033	1.1507	1.2877	0.823	0.8733	1.0495
417	norvaline	Amino Acid	Urea cycle; Arginine and Proline Metabolism	37426	LC/MS Pos Early	100002082	2582	118.086	760-78-1	824	801	C01826	HMDB13716	1.1317	1.0773	1.1265	1.0325	0.9948	0.7149	0.8793	0.9865	1	0.8572	0.7929	0.7811	0.6798	0.7015	0.6652	0.6433	0.6643	0.684	0.4939	0.545	0.5709	1.0849	1.1405	1.1456	1.114	1.1627	1.0899	0.9019	0.864	0.9185	0.2085	0.2079	0.1951	4.7108	4.6386	4.7728
22	O-acetylhomoserine	Amino Acid	Glycine, Serine and Threonine Metabolism	31539	LC/MS Polar	100001129	1850	160.062	7540-67-2	439389	388506	C01077		0.3739	0.3873	0.4217	0.5637	0.5137	0.2615	0.4737	0.4938	0.5559	1.2852	1.2452	1.2295	1.1667	1.2571	1.044	1.1548	1.1304	1.12	1.2896	1.3415	1.3744	1.4868	1.4909	1.3421	1.5035	1.5557	1.4492	1.8178	1.548	1.5574	1.2349	1.2886	1.367	0.3586	0.3539	0.3564
195	o-Tyrosine	Amino Acid	Tyrosine Metabolism	43392	LC/MS Pos Early	100004290	2772	182.081	2370-61-8	91482	82607		HMDB06050	0.1642	0.1422	0.1646	0.1513	0.1423	0.0893	0.1737	0.2133	0.1794	0.4236	0.4284	0.3968	1.0081	1.0463	0.999	1	0.9265	0.9605	0.8763	0.9912	1.0108	1.229	1.2944	1.3131	1.2741	1.3187	1.3407	1.241	1.2374	1.2237	1.2955	1.3756	1.3299	0.492	0.4667	0.4663
1513	octadecanedioate (C18-DC)	Lipid	Fatty Acid, Dicarboxylate	36754	LC/MS Neg	100001615	5043	313.238	871-70-5	70095	63283		HMDB00782	0.9205	0.9834	1.0307	0.8364	0.9365	0.884	0.7978	1.5604	0.8884	0.875	0.7997	0.9072	1.0328	1.1541	1.0604	0.9793	0.9428	1.0299	0.827	0.8257	0.7039	1.3489	1.2981	1.3121	1.2522	1.2486	1.1582	1	1.055	0.9233	1.5843	1.7258	1.6013	0.9897	0.9602	0.998
1888	oleoyl ethanolamide	Lipid	Endocannabinoid	38102	LC/MS Neg	1137	6450	324.291	11-58-0;111-58-0	5283454	4446574		HMDB02088	0.2659	0.2659	0.2659	0.2659	0.2659	0.2659	0.2659	0.2659	0.2659	0.2659	0.2659	0.2659	0.2659	1.4635	0.2659	0.9268	0.2659	0.2659	1.2056	0.2659	0.2659	0.6855	0.2659	0.2659	1	0.5343	0.953	0.2659	1.1676	0.2659	0.2659	0.2659	1.1523	0.7357	0.4675	0.4836
414	ornithine	Amino Acid	Urea cycle; Arginine and Proline Metabolism	1493	LC/MS Pos Early	444	2800	133.097	3184-13-2	6262	6026	C00077	HMDB03374	0.7128	0.7313	0.8403	0.6761	0.6848	0.6262	4.7259	5.7085	4.0083	4.2702	4.1497	4.1558	1.4991	1.4372	1.3141	1.3346	1.3448	1.3014	0.9794	1.1278	1.1116	0.7251	0.8605	0.7973	0.8157	0.7578	0.748	0.7723	0.7167	0.734	1.0414	0.9463	0.9412	0.8172	0.8133	0.6896
3802	orotate	Nucleotide	Pyrimidine Metabolism, Orotate containing	1505	LC/MS Polar	445	1638.1	155.01	50887-69-9	967	942	C00295	HMDB00226	0.5968	0.6643	0.6713	0.5105	0.4788	0.3479	3.296	3.5891	2.9535	9.808	9.2311	9.6183	2.6031	2.9291	2.54	4.647	4.6867	4.6154	5.6525	5.7985	5.9696	0.8719	0.9465	0.8706	4.1964	4.2877	4.1608	4.1468	3.8258	3.7323	0.5885	0.6291	0.5371	0.8211	0.7313	0.7491
3940	oxalate (ethanedioate)	Cofactors and Vitamins	Ascorbate and Aldarate Metabolism	20694	LC/MS Neg	100000841	603	88.988	144-62-7	971	946	C00209	HMDB02329	1.0998	0.866	0.7827	0.7368	0.8085	0.4925	0.8239	1.1266	1.0003	1.3686	1.3893	1.0685	0.8679	0.9695	0.8759	1.2015	0.9983	1.0213	1.0406	1.2983	1.5298	0.8916	0.7064	0.846	1	1.1158	1.0447	0.951	1.3188	1.1691	0.9174	0.9724	1.0232	1.3061	1.1817	1.1369
2771	palmitoyl sphingomyelin (d18:1/16:0)	Lipid	Sphingomyelins	37506	LC/MS Pos Late	100002107	2168	703.575	6254-89-3	9939941	8115562			0.9007	0.8375	0.9108	1.0356	1.0463	0.4006	0.8228	0.9659	0.8551	1.2244	0.9269	0.9094	0.8947	1.0864	0.9443	1.1148	0.8406	0.9341	0.9821	0.8445	0.6063	1.071	0.9523	1.0122	1.1484	0.9181	0.9388	0.9933	1.1122	0.8902	1.1587	0.978	1.133	1.1797	1.1314	1.0358
3921	pantoate	Cofactors and Vitamins	Pantothenate and CoA Metabolism	63061	LC/MS Polar	100002613	1100	147.066	470-29-1	439251	388387	C00522		0.1469	0.1792	0.1796	0.1525	0.1631	0.0955	0.2515	0.2718	0.2356	1.7554	1.6173	1.6749	0.7162	0.8466	0.7315	0.8246	0.8466	0.8024	2.5	2.5344	2.3411	2.9712	2.8988	2.95	3.0099	3.1629	3.0544	3.9526	4.2561	3.8248	1.9047	1.5819	2.1652	0.1117	0.115	0.094
3922	pantothenate	Cofactors and Vitamins	Pantothenate and CoA Metabolism	1508	LC/MS Pos Early	1024	1667	220.118	137-08-6	6613	6361	C00864	HMDB00210	0.0386	0.0464	0.0466	0.0128	0.033	0.0359	0.127	0.1438	0.1097	0.6513	0.6171	0.6768	1.1583	1.3243	1.2532	1.6032	1.3114	1.3913	2.1334	1.9819	2.215	1.5047	1.3941	1.6406	1.5627	1.8472	1.7771	1.7699	2.0991	1.6602	0.4685	0.4591	0.5201	0.3218	0.2469	0.2592
5412	pentose acid*	Partially Characterized Molecules	Partially Characterized Molecules	63264	LC/MS Polar	100021467	2180	165.04						0.6019	0.5497	0.6978	0.8957	0.7222	0.3934	1.015	1.0685	1.0641	0.9511	1.098	1.1826	1.0604	1.1347	0.9893	1	0.9456	1.0471	0.9221	0.9491	1.0838	1.1669	1.3665	0.7112	1.4079	1.4174	1.3921	1.4236	1.2564	1.1894	1.2178	0.8414	1.2202	0.5979	0.5219	0.6378
141	phenethylamine	Amino Acid	Phenylalanine Metabolism	12142	LC/MS Pos Early	1207	3065	122.096	64-04-0	1001	13856352	C05332	HMDB02017	0.7159	0.7046	0.7434	0.8703	0.7057	0.3283	0.5928	0.766	0.799	1.0319	1.0321	0.8977	0.7852	0.8412	0.7652	0.6209	0.6624	0.8767	0.7468	0.8222	0.8588	1.0702	1.2049	1.132	1.0328	1.2834	1.0846	1.1737	1.0803	1.1074	1.316	1.5269	1	0.8423	0.7747	0.799
169	phenol sulfate	Amino Acid	Tyrosine Metabolism	32553	LC/MS Neg	100001510	2156	172.991	937-34-8	74426	67018	C02180	HMDB60015	0.1584	0.1584	0.1584	0.1584	0.1584	0.1584	0.1584	0.1584	0.1584	0.2508	0.2324	0.2334	0.5811	0.5854	0.4616	0.7506	0.6639	0.6397	0.8286	1.0727	0.9883	1	1.2445	1.3002	1.0849	1.3424	1.3476	1.5488	1.5771	1.5875	1.5651	1.5916	1.4894	0.1584	0.1584	0.1584
142	phenylacetate	Amino Acid	Phenylalanine Metabolism	57745	LC/MS Neg	100000011	2150	91.0554	103-82-2	999	10181341	C07086	HMDB00209	3.5756	3.4225	3.7382	3.5895	3.512	1.9747	3.1665	3.3463	3.5797	2.7411	2.7202	2.6625	1.0516	0.9944	1.0371	1	1.0078	1.053	0.7357	0.7996	0.869	0.4004	0.4183	0.3764	0.4149	0.4301	0.4057	0.335	0.3311	0.3251	0.213	0.2144	0.2267	3.2555	3.2604	3.2849
129	phenylalanine	Amino Acid	Phenylalanine Metabolism	64	LC/MS Pos Early	460	2878	166.086	63-91-2	6140	5910	C00079	HMDB00159	0.0562	0.0563	0.0578	0.054	0.05	0.0428	0.2048	0.2262	0.1672	0.6412	0.6266	0.6262	0.9651	1.0016	0.9733	0.9891	0.9717	0.9856	0.9494	1.0465	1.03	1.1055	1.1073	1.1569	1.1312	1.16	1.1459	1.1856	1.1619	1.1949	1.1834	1.1731	1.1122	0.284	0.2668	0.2726
832	phenylalanylglycine	Peptide	Dipeptide	41370	LC/MS Pos Early	100003588	2898	223.108	721-90-4	98207	88678		HMDB28995	0.3007	0.3007	0.3007	0.3007	0.3007	0.3007	0.5822	0.3007	0.7136	3.6374	4.2014	3.3681	0.7145	1.2489	0.468	0.6846	0.3007	0.6917	1.0649	1.3317	1.6153	0.3007	0.3007	0.3007	0.8936	0.6443	0.8819	1.1219	0.8737	0.9611	0.72	0.6953	0.5859	0.6784	0.3007	0.3007
138	phenyllactate (PLA)	Amino Acid	Phenylalanine Metabolism	22130	LC/MS Neg	100000774	2208	165.056	828-01-3	3848	3715	C05607	HMDB00779	0.0779	0.0764	0.0825	0.0543	0.0541	0.029	0.0866	0.097	0.0808	0.2674	0.2543	0.2502	1.0025	1	1.011	1.0567	1.0445	1.0573	0.9117	1.0684	1.0468	1.0971	1.1016	1.105	1.1213	1.1078	1.0899	1.0585	1.0838	1.0382	0.837	0.8517	0.8596	0.5504	0.544	0.5509
137	phenylpyruvate	Amino Acid	Phenylalanine Metabolism	566	LC/MS Neg	241	2515	163.04	156-06-9	997	972	C00166	HMDB00205	0.3501	0.1985	0.2658	0.1985	0.1985	0.1985	1.0469	1.7709	0.8023	3.6001	4.9245	4.2406	0.2691	0.2842	0.2982	2.8927	2.7481	2.6849	3.7476	7.0175	3.8929	0.2946	0.4149	0.4409	8.9271	5.3264	3.6588	0.9531	0.9166	1.2116	0.3295	0.3486	0.2379	0.7385	0.6903	0.7515
1300	phosphate	Energy	Oxidative Phosphorylation	42109	LC/MS Pos Early	461	576	98.9842	7664-38-2	1061	1032	C00009	HMDB01429	1.1294	1.1089	1.1154	1.1014	1.066	0.6686	0.9895	1.1336	1.1351	1.1572	1.1499	1.1204	0.9741	1.051	1.0374	1.0297	0.9925	1.0248	0.9669	1.0191	1.0386	0.9993	0.9946	1.0236	1.022	1.079	1.0444	1.0545	1.0527	0.9882	0.9714	0.9872	1.0021	1.024	0.9786	1
251	picolinate	Amino Acid	Tryptophan Metabolism	1512	LC/MS Pos Early	1022	910	124.039	98-98-6	1018	993	C10164	HMDB02243	0.7004	0.592	0.6347	0.6993	0.6716	0.4159	0.6505	0.776	0.8045	1.1196	1.2716	1.1712	0.8349	0.9919	0.8832	1.0456	0.7631	0.8117	1.0142	1.2243	1.1747	0.8336	0.9867	0.9904	0.8545	0.9478	0.8765	1.2549	1.5364	1.5766	1.0471	1.4763	0.7761	0.7536	0.7304	0.7201
1488	pimelate (C7-DC)	Lipid	Fatty Acid, Dicarboxylate	15704	LC/MS Polar	100000101	2745	159.066	111-16-0	385	376	C02656	HMDB00857	1.1444	0.9811	1.1726	1.0189	1.222	0.5095	1.0942	1.0942	0.9836	1.0331	1.0812	1.0451	1.0396	1.2476	0.9689	0.9045	0.9358	0.9576	0.8105	0.9072	1	0.8965	1.1732	1.055	1.1267	1.0377	0.9479	1.0588	1.0166	1.0475	0.9482	0.9526	0.9318	1.0021	1.0612	0.983
1678	pimeloylcarnitine/3-methyladipoylcarnitine (C7-DC)	Lipid	Fatty Acid Metabolism (Acyl Carnitine, Dicarboxylate)	53224	LC/MS Pos Early	100009407	2773	304.175						0.0383	0.0383	0.0383	0.0383	0.0383	0.0383	0.0383	0.0383	0.0383	0.3507	0.3844	0.3251	0.8234	0.7635	0.774	0.8892	0.7486	0.8813	0.7785	0.6924	0.8042	0.927	1.0008	1.0282	1.0621	1.0124	1.0004	0.971	0.8917	0.9432	1.0571	0.9996	1.0247	0.0383	0.0383	0.0383
122	pipecolate	Amino Acid	Lysine Metabolism	1444	LC/MS Pos Early	1025	2200	130.086	4043-87-2	849	826	C00408	HMDB00070	0.9936	0.8741	0.9304	0.9178	0.9317	0.555	0.8269	0.8986	0.9032	0.9223	0.9899	0.9392	0.7518	0.9084	0.7892	0.8227	0.766	0.8303	0.8408	0.8502	0.866	1.1462	1	1.2058	0.9743	1.1116	1.1095	1.2107	1.2369	1.1982	1.0694	1.1699	1.2819	1.4084	1.2973	1.3087
422	proline	Amino Acid	Urea cycle; Arginine and Proline Metabolism	1898	LC/MS Pos Early	480	1603	116.071	147-85-3	145742	128566	C00148	HMDB00162	0.5397	0.5376	0.5612	0.4821	0.4889	0.3677	1.0057	1.1353	0.9454	3.5708	3.4504	3.5043	0.5227	0.5509	0.5064	1.0031	1	1.0159	2.7446	2.9953	2.9611	0.4695	0.4794	0.4789	1.1359	1.2102	1.1728	3.7469	3.9028	3.747	0.565	0.5577	0.5739	0.6335	0.6053	0.6132
852	prolylglycine	Peptide	Dipeptide	40703	LC/MS Pos Early	100003674	2136	173.092	2578-57-6	6426709	4932143		HMDB11178	1.108	0.9656	1.181	1.076	1.0539	0.6186	1.0315	1.0041	0.9439	1.2665	1.1075	1.3218	1.0992	1.0215	1.0995	1.0552	0.8963	1.1404	0.8009	1.0887	1.0215	1.0836	0.9437	1.0561	1.012	1.1986	1.1558	1.0634	0.9959	1.0737	1.0141	1.0114	0.9241	0.4181	0.5027	0.623
62	propionylglutamine	Amino Acid	Glutamate Metabolism	54909	LC/MS Pos Early	100010846	1140	203.103			32469839			1.3714	1.2684	1.437	1.3561	1.2454	0.8814	1.0722	1.141	1.2114	1.2169	1.1317	1	2.6999	2.694	2.5347	2.1986	2.3885	2.4533	1.7177	1.6879	1.6681	1.0092	0.962	0.7406	0.8592	0.7601	0.7533	0.7304	0.6825	0.7602	2.1386	2.0276	1.9021	1.1076	1.1064	1.1203
1587	propionylglycine	Lipid	Fatty Acid Metabolism (also BCAA Metabolism)	31932	LC/MS Neg	100001150	960	130.051	21709-90-0	98681	89122		HMDB00783	0.9779	0.4562	0.5365	0.2682	0.9865	0.6656	0.3152	0.3351	0.4051	0.8782	0.7666	1.0136	2.3097	2.2908	2.5819	1.3585	1.44	0.8986	1.3657	2.1039	1.4321	1.5643	0.5855	1.2283	0.6359	0.828	1.385	1.6512	1.6739	1	1.1117	1.5393	0.7363	1.5383	1.5868	0.5563
3816	pseudouridine	Nucleotide	Pyrimidine Metabolism, Uracil containing	33442	LC/MS Neg	821	1100	243.062	1445-07-4	15047	21403010	C02067	HMDB00767	0.833	0.8962	0.8628	0.7076	0.669	0.8431	1.5005	1.819	1.5433	2.583	2.178	2.2836	0.829	0.89	0.9612	1.6908	1.5072	1.4664	1.3301	1.6407	1.4512	0.9106	1	0.9005	1.2649	1.426	1.3874	0.7866	0.8289	0.7357	0.7512	0.7879	1.0699	0.9588	0.9798	0.9103
460	putrescine	Amino Acid	Polyamine Metabolism	1408	LC/MS Pos Early	49	3027	89.1073	110-60-1	1045	13837702	C00134	HMDB01414	0.0058	0.0048	0.0056	0.0064	0.0055	0.0052	0.038	0.0481	0.0309	0.5076	0.5261	0.49	1.2478	1.1983	1.261	1.1821	1.2364	1.27	1.1559	1.2588	1.2651	1.2737	1.3171	1.2907	1.2622	1.299	1.2972	1.315	1.2523	1.3026	1.2743	1.3122	1.2407	0.1141	0.1166	0.1191
4027	pyridoxal	Cofactors and Vitamins	Vitamin B6 Metabolism	1651	LC/MS Pos Early	491	2343	168.066	65-22-5	1050	1021	C00250	HMDB01545	0.5248	0.6415	0.6325	0.591	0.5322	0.3957	0.4536	0.5475	0.571	0.6606	0.6425	0.6771	1.3661	1.3473	1.4386	1.1294	1.4061	1.3585	1.2032	1.398	1.2916	1.5684	1.716	1.7086	1.9562	1.9111	1.8904	1.5838	1.4716	1.6208	1.8181	1.7192	1.8469	0.9632	0.9117	0.9499
4024	pyridoxamine	Cofactors and Vitamins	Vitamin B6 Metabolism	2150	LC/MS Pos Early	568	2975	169.097	58052-48-5	1052	1023	C00534	HMDB01431	0.4628	0.4642	0.4623	0.3803	0.3378	0.3012	0.1201	0.1594	0.4144	0.1791	0.1692	0.1572	1.4384	1.52	1.3571	0.7345	0.6493	0.6066	0.4156	0.344	0.5173	1.8399	1.8198	1.7785	0.7093	0.7996	0.8266	1.7024	1.6443	1.6588	1.4258	1.303	1.4543	1.3565	1.3091	1.3907
4028	pyridoxate	Cofactors and Vitamins	Vitamin B6 Metabolism	31555	LC/MS Neg	100001121	2185	182.046	82-82-6	6723	6467	C00847	HMDB00017	1.0554	0.9577	0.8917	1.0409	1.0168	0.4893	0.9081	0.9145	0.9982	1.1387	0.9089	0.8721	1.0861	1.0184	1.0807	1.0743	0.95	1.1347	0.8571	1.0248	1.0514	1.0982	1.1538	1.0136	0.9954	0.9956	0.9094	0.9509	0.9522	1.0696	1	0.9747	1.0694	1.0414	1.1155	1.0605
4022	pyridoxine (Vitamin B6)	Cofactors and Vitamins	Vitamin B6 Metabolism	608	LC/MS Pos Early	936	2442	170.081	58-56-0	1054	1025	C00314	HMDB02075	0.4831	0.436	0.5552	0.6098	0.4746	0.3314	0.7181	0.7809	0.7648	0.8411	0.8536	0.8799	0.5854	0.5788	0.6762	0.619	0.6423	0.7152	0.7166	0.9602	0.8725	0.929	0.9352	1.0734	1.0247	0.9944	1.0476	1.1923	1.1699	1.0923	0.9623	1	0.8908	1.0236	0.9772	1.0468
52	pyroglutamine*	Amino Acid	Glutamate Metabolism	46225	LC/MS Pos Early	100001540	1900	129.066	2353-44-8	134508	118562			1.0946	1.0227	1.1377	0.5563	0.5806	0.3444	0.5761	0.7404	0.7068	1	1.0336	0.9016	2.5102	2.8105	2.5267	2.3566	2.3362	2.4253	1.9351	2.0412	2.1086	2.4455	2.3561	2.4685	2.2441	2.3491	2.2894	2.0419	2.1251	2.0376	2.8463	2.7939	2.8368	0.1896	0.1804	0.2379
[truncated: 64 more rows]
[truncated: 33 more columns]

## Sheet: ProNormImpData
													SAMPLE_NAME	PD-INRA-00001	PD-INRA-00002	PD-INRA-00003	PD-INRA-00004	PD-INRA-00005	PD-INRA-00006	PD-INRA-00007	PD-INRA-00008	PD-INRA-00009	PD-INRA-00010	PD-INRA-00011	PD-INRA-00012	PD-INRA-00013	PD-INRA-00014	PD-INRA-00015	PD-INRA-00016	PD-INRA-00017	PD-INRA-00018	PD-INRA-00019	PD-INRA-00020	PD-INRA-00021	PD-INRA-00022	PD-INRA-00023	PD-INRA-00024	PD-INRA-00025	PD-INRA-00026	PD-INRA-00027	PD-INRA-00028	PD-INRA-00029	PD-INRA-00030	PD-INRA-00031	PD-INRA-00032	PD-INRA-00033	PD-INRA-00034	PD-INRA-00035	PD-INRA-00036
[truncated: 541 more rows]
[truncated: 33 more columns]

[truncated: 1 more sheets: Pathway Heat Map]
