# Supplementary material for: Nitric Oxide Impacts Human Gut Microbiota Diversity and Functionalities
Source: mSystems. 2021 Sep 14;6(5):e00558-21. doi: 10.1128/mSystems.00558-21 (PMC8547463; doi:10.1128/mSystems.00558-21)
Supplement: TABLE S2 [file msystems.00558-21-st002.xlsx]

## Sheet: Feuille 1
Supp_Table 2_NO_taxonomy_and_counts
OTU	Kingdom	Phylum	Class	Order	Family	Genus	Species	ind1_10_54	ind1_10_72	ind1_100_-24	ind1_100_0	ind1_100_1	ind1_100_6	ind1_100_24	ind1_100_25	ind1_100_30	ind1_100_48	ind1_10_-24	ind1_100_49	ind1_100_54	ind1_100_72	ind2_10_-24	ind2_10_0	ind2_10_1	ind2_10_6	ind2_10_24	ind2_10_25	ind2_10_30	ind1_10_0	ind2_10_48	ind2_10_49	ind2_10_54	ind2_10_72	ind2_100_-24	ind2_100_0	ind2_100_1	ind2_100_6	ind2_100_24	ind2_100_25	ind1_10_1	ind2_100_30	ind2_100_48	ind2_100_49	ind2_100_54	ind2_100_72	ind1_10_6	ind1_10_24	ind1_10_25	ind1_10_30
Cluster_1	Bacteria	Bacteroidetes	Bacteroidia	Bacteroidales	Bacteroidaceae	Bacteroides	Multi-affiliation	5342	5081	5891	5232	5176	5696	9191	8197	8620	11768	5484	12645	12360	9876	5988	6764	7069	7237	9012	9402	11556	5268	11006	5015	12346	7920	9776	9926	11078	11314	14054	11326	3374	10608	9633	10394	9689	10442	6469	8070	6690	6834
Cluster_2	Bacteria	Firmicutes	Negativicutes	Selenomonadales	Veillonellaceae	Dialister	Multi-affiliation	1663	1742	1191	1057	1101	1633	3904	2851	2437	3738	1305	3153	3636	3461	854	681	1210	1485	1559	1447	1850	1085	1327	616	807	1575	846	751	763	1708	3524	2479	457	4382	2401	2877	3878	2477	1390	1552	1304	1333
Cluster_3	Bacteria	Bacteroidetes	Bacteroidia	Bacteroidales	Bacteroidaceae	Bacteroides	Multi-affiliation	463	461	683	443	398	296	659	553	552	1214	670	1424	1470	1792	4435	4102	4443	4109	4620	4463	4917	532	3736	2031	3205	1635	1280	1483	1288	1120	1523	1243	239	1211	605	616	243	130	582	651	567	544
Cluster_4	Bacteria	Firmicutes	Clostridia	Clostridiales	Lachnospiraceae	[Eubacterium] eligens group	unknown species	706	1109	2014	1058	741	686	438	376	407	1192	1932	1439	1057	1040	961	692	1049	995	796	729	535	2364	154	92	164	141	1367	2032	2081	1715	549	485	1180	511	1119	1005	1213	209	2395	3449	2863	2474
Cluster_5	Bacteria	Bacteroidetes	Bacteroidia	Bacteroidales	Rikenellaceae	Alistipes	Multi-affiliation	870	1034	317	527	313	540	1342	1043	968	1284	326	1415	1284	1049	1283	919	1248	1043	1057	1282	1193	451	875	575	1050	631	1161	1167	1398	1528	1692	1819	263	2217	1379	1243	1357	629	604	1087	950	1112
Cluster_6	Bacteria	Bacteroidetes	Bacteroidia	Bacteroidales	Bacteroidaceae	Bacteroides	Multi-affiliation	1016	805	2081	1691	1591	2005	3823	2823	2574	1683	2431	1501	1107	836	18	10	14	7	4	15	3	1651	1	1	4	0	0	0	0	0	0	0	739	0	0	0	0	0	1548	1497	1356	1226
Cluster_7	Bacteria	Firmicutes	Clostridia	Clostridiales	Ruminococcaceae	Ruminococcus 2	unknown species	1717	1765	1009	1276	1625	1897	854	695	532	902	2151	1045	729	963	4	4	8	4	4	1	4	1536	2	0	0	0	0	0	0	0	0	0	718	1	0	0	0	0	1578	1636	1362	1417
Cluster_8	Bacteria	Firmicutes	Clostridia	Clostridiales	Ruminococcaceae	Ruminococcus 2	unknown species	0	0	2	1	0	0	5	5	2	2	13	14	9	7	2066	850	1147	1358	1741	1536	1801	0	1209	699	640	944	2652	2919	3110	3555	416	351	0	207	104	116	84	455	1	0	1	0
Cluster_9	Bacteria	Firmicutes	Clostridia	Clostridiales	Lachnospiraceae	Lachnospiraceae NK4A136 group	Multi-affiliation	0	1	1	2	3	0	7	10	2	19	1	27	22	23	163	92	156	377	1434	1299	2348	5	3756	1240	3339	3895	376	1004	991	824	593	714	0	478	1138	1318	2899	4279	0	2	2	3
Cluster_10	Bacteria	Firmicutes	Clostridia	Clostridiales	Ruminococcaceae	Multi-affiliation	Multi-affiliation	1414	1415	102	20	23	30	7	15	2	13	1226	3	6	4	1017	827	1026	1146	1090	1071	1021	610	1781	1122	1644	1742	154	176	217	159	44	33	274	41	10	9	2	3	672	688	698	802
Cluster_11	Bacteria	Firmicutes	Clostridia	Clostridiales	Ruminococcaceae	Ruminococcaceae UCG-002	Multi-affiliation	337	248	3698	3475	2931	2096	951	769	691	156	2032	156	107	17	1341	1362	1320	1278	604	574	447	1185	894	603	742	1224	1201	1177	1517	1254	393	525	559	380	87	106	75	28	1097	617	706	691
Cluster_12	Bacteria	Firmicutes	Clostridia	Clostridiales	Ruminococcaceae	Faecalibacterium	Multi-affiliation	1713	1146	745	810	1191	587	615	487	348	587	688	685	548	1410	337	421	424	571	1019	953	1238	364	1262	618	734	1396	35	81	65	64	26	13	316	8	24	20	25	65	737	965	961	1205
Cluster_13	Bacteria	Bacteroidetes	Bacteroidia	Bacteroidales	Bacteroidaceae	Bacteroides	Multi-affiliation	659	804	628	756	803	636	815	724	568	1014	461	913	1041	986	3	11	3	4	2	6	6	405	0	0	0	0	0	0	0	1	0	0	152	0	0	0	0	0	446	539	488	455
Cluster_14	Bacteria	Bacteroidetes	Bacteroidia	Bacteroidales	Bacteroidaceae	Bacteroides	Multi-affiliation	655	725	1225	1311	1673	1235	860	723	522	262	767	247	261	177	4	3	4	3	0	3	1	363	0	0	0	0	0	0	0	0	2	0	150	0	0	0	0	0	458	492	552	530
Cluster_15	Bacteria	Firmicutes	Clostridia	Clostridiales	Lachnospiraceae	Multi-affiliation	Multi-affiliation	197	286	60	108	88	48	8	18	10	16	123	25	14	11	781	492	575	683	1053	731	1011	100	840	570	646	840	551	557	507	241	233	274	69	192	260	320	195	134	96	136	154	151
Cluster_16	Bacteria	Firmicutes	Clostridia	Clostridiales	Lachnospiraceae	Multi-affiliation	Multi-affiliation	47	17	246	393	327	500	2498	2165	844	603	305	848	574	537	19	9	3	17	5	5	6	390	11	3	3	1	2	1	0	4	4	2	227	6	10	8	5	1	394	159	213	134
Cluster_17	Bacteria	Firmicutes	Clostridia	Clostridiales	Lachnospiraceae	[Ruminococcus] torques group	Multi-affiliation	156	108	718	866	704	457	416	387	390	143	509	101	103	20	463	308	380	333	393	365	375	369	352	224	276	318	293	327	321	304	56	77	225	63	48	61	65	110	344	295	276	224
Cluster_18	Bacteria	Firmicutes	Clostridia	Clostridiales	Ruminococcaceae	Ruminococcaceae UCG-002	Multi-affiliation	666	983	783	705	761	564	66	53	43	9	1115	5	5	1	2	1	1	6	0	1	1	728	0	2	3	0	0	0	1	1	0	0	438	0	0	0	0	0	730	1012	799	896
Cluster_19	Bacteria	Proteobacteria	Gammaproteobacteria	Betaproteobacteriales	Burkholderiaceae	Sutterella	Multi-affiliation	261	333	37	76	54	37	15	20	11	9	50	10	11	12	419	363	444	563	554	551	581	38	519	229	413	369	546	545	629	665	345	322	25	304	292	542	386	32	57	128	148	125
Cluster_20	Bacteria	Firmicutes	Clostridia	Clostridiales	Ruminococcaceae	UBA1819	Multi-affiliation	19	23	50	59	74	29	251	204	152	275	18	357	259	173	220	162	214	316	419	335	354	28	185	77	90	63	295	348	469	385	837	844	5	842	296	458	377	215	26	38	26	36
Cluster_21	Bacteria	Firmicutes	Clostridia	Clostridiales	Lachnospiraceae	Lachnoclostridium	Multi-affiliation	93	68	243	205	166	117	1014	719	354	531	242	438	341	451	42	35	40	91	160	132	150	213	173	110	163	197	38	54	26	14	232	232	149	117	199	218	155	46	223	214	189	175
Cluster_22	Bacteria	Bacteroidetes	Bacteroidia	Bacteroidales	Bacteroidaceae	Bacteroides	Multi-affiliation	596	595	593	489	442	21	19	6	0	3	657	3	1	1	0	0	0	0	0	0	0	399	0	0	0	0	0	0	0	0	0	0	236	0	0	0	0	0	476	727	558	616
Cluster_23	Bacteria	Proteobacteria	Gammaproteobacteria	Betaproteobacteriales	Burkholderiaceae	Parasutterella	unknown species	248	244	308	277	267	213	516	529	502	620	299	602	511	477	4	4	3	2	1	5	4	245	0	0	0	0	0	0	0	0	0	0	118	0	0	0	0	0	294	342	289	284
Cluster_24	Bacteria	Firmicutes	Clostridia	Clostridiales	Ruminococcaceae	Ruminiclostridium 9	unknown species	0	0	23	21	19	18	3	2	7	0	12	0	1	0	344	368	437	294	151	140	124	8	55	24	49	47	200	319	413	332	200	153	7	163	412	408	430	636	7	1	0	0
Cluster_26	Bacteria	Firmicutes	Clostridia	Clostridiales	Lachnospiraceae	Hungatella	Multi-affiliation	132	159	190	333	185	155	159	118	64	75	92	81	71	27	109	90	111	135	159	139	164	129	168	46	181	120	236	367	321	286	529	662	56	440	175	163	187	47	168	200	222	265
Cluster_27	Bacteria	Firmicutes	Clostridia	Clostridiales	Ruminococcaceae	Oscillibacter	Multi-affiliation	249	354	55	63	56	45	19	21	11	9	64	8	9	3	207	192	196	132	89	60	77	118	169	119	88	269	201	193	236	217	52	54	59	34	13	7	6	12	139	236	244	249
Cluster_30	Bacteria	Firmicutes	Clostridia	Clostridiales	Lachnospiraceae	[Eubacterium] xylanophilum group	unknown species	2	2	4	2	4	5	3	3	1	2	2	4	1	0	271	239	291	146	173	136	298	5	368	157	423	402	304	412	318	294	11	8	0	9	3	7	0	6	1	2	4	4
Cluster_31	Bacteria	Firmicutes	Clostridia	Clostridiales	Ruminococcaceae	Multi-affiliation	Multi-affiliation	177	115	309	479	694	349	81	94	59	20	177	6	9	6	0	0	3	2	0	0	0	104	0	0	0	0	0	0	0	0	0	0	46	0	0	0	0	0	95	137	174	146
Cluster_33	Bacteria	Firmicutes	Clostridia	Clostridiales	Ruminococcaceae	Ruminococcaceae UCG-003	Multi-affiliation	148	110	382	377	285	260	98	83	72	15	336	17	16	3	0	0	0	0	0	1	0	319	0	0	0	0	0	0	1	0	3	0	84	1	0	0	0	0	168	88	80	103
Cluster_34	Bacteria	Firmicutes	Clostridia	Clostridiales	Ruminococcaceae	[Eubacterium] coprostanoligenes group	Multi-affiliation	8	5	3	8	0	7	0	0	0	0	4	0	0	1	1	0	2	16	0	1	0	14	5	0	2	1	3	0	0	0	0	1	1	0	0	0	0	0	5	0	7	9
Cluster_35	Bacteria	Firmicutes	Clostridia	Clostridiales	Ruminococcaceae	Butyricicoccus	Multi-affiliation	21	29	41	29	54	19	162	178	158	219	49	223	194	167	42	17	13	8	64	78	79	47	80	56	45	75	8	2	4	10	120	109	17	151	120	78	67	85	28	34	25	17
Cluster_36	Bacteria	Firmicutes	Clostridia	Clostridiales	Lachnospiraceae	Coprococcus 3	Multi-affiliation	117	87	117	122	59	45	47	35	61	54	159	51	34	29	43	17	13	22	11	8	3	99	2	1	3	3	98	89	80	63	23	17	68	40	13	9	5	25	116	408	365	301
Cluster_37	Bacteria	Bacteroidetes	Bacteroidia	Bacteroidales	Bacteroidaceae	Bacteroides	unknown species	167	211	313	219	234	303	554	392	400	385	312	275	266	165	2	3	5	5	9	7	7	234	2	2	4	5	9	5	7	5	11	8	156	34	21	24	60	35	275	292	229	227
Cluster_38	Bacteria	Proteobacteria	Gammaproteobacteria	Betaproteobacteriales	Burkholderiaceae	Parasutterella	unknown species	135	123	92	102	112	63	181	175	197	230	168	230	166	190	0	1	1	0	1	3	3	133	0	0	0	0	0	0	3	0	0	0	56	0	0	0	0	0	128	186	125	115
Cluster_39	Bacteria	Bacteroidetes	Bacteroidia	Bacteroidales	Bacteroidaceae	Bacteroides	Multi-affiliation	162	187	94	77	91	105	236	161	159	105	94	114	94	140	2	2	0	4	1	1	0	76	1	0	0	0	0	0	0	0	0	0	56	0	0	0	0	0	92	151	115	151
Cluster_40	Bacteria	Bacteroidetes	Bacteroidia	Bacteroidales	Bacteroidaceae	Bacteroides	unknown species	162	184	265	197	197	223	509	373	348	334	263	228	253	136	4	7	4	1	0	4	0	199	0	0	0	0	0	0	0	0	0	0	172	0	0	0	0	0	227	225	177	201
Cluster_41	Bacteria	Proteobacteria	Gammaproteobacteria	Enterobacteriales	Enterobacteriaceae	Proteus	Multi-affiliation	0	0	0	0	0	1	0	1	0	0	0	0	1	0	14	42	51	101	119	74	142	0	88	62	203	356	3	2	1	8	277	221	0	226	241	221	157	425	0	0	0	0
Cluster_43	Bacteria	Firmicutes	Clostridia	Clostridiales	Ruminococcaceae	Ruminococcaceae UCG-013	unknown species	0	0	0	0	1	0	0	1	0	0	1	1	2	1	273	176	218	193	97	108	94	1	113	52	79	28	204	230	247	275	126	127	0	102	18	23	25	6	0	0	0	0
Cluster_44	Bacteria	Firmicutes	Clostridia	Clostridiales	Lachnospiraceae	Blautia	unknown species	97	113	158	221	180	163	174	242	150	59	133	57	71	14	3	3	6	2	26	13	2	99	0	0	0	2	5	8	4	4	2	3	53	9	1	0	0	0	100	137	149	142
Cluster_45	Bacteria	Firmicutes	Clostridia	Clostridiales	Lachnospiraceae	Lachnoclostridium	Multi-affiliation	81	83	80	109	100	64	15	12	6	1	61	4	3	1	80	65	82	105	98	96	95	86	81	27	97	63	100	152	112	98	89	108	41	73	112	91	62	27	94	72	92	82
Cluster_46	Bacteria	Firmicutes	Clostridia	Clostridiales	Lachnospiraceae	Blautia	Multi-affiliation	0	0	0	0	0	0	0	0	0	2	0	1	0	1	136	60	44	103	72	41	56	0	69	18	71	87	138	87	27	47	339	293	0	241	245	208	131	93	0	0	0	0
Cluster_47	Bacteria	Bacteroidetes	Bacteroidia	Bacteroidales	Bacteroidaceae	Bacteroides	Multi-affiliation	1	0	1	0	0	0	0	0	0	0	0	0	1	2	30	28	40	29	36	49	52	0	47	20	54	42	30	46	45	65	108	87	0	226	197	156	351	243	0	0	0	1
Cluster_48	Bacteria	Firmicutes	Clostridia	Clostridiales	Lachnospiraceae	unknown genus	unknown species	59	30	128	110	99	78	14	8	3	146	55	266	173	327	4	0	2	0	0	2	2	90	0	0	0	0	0	0	0	0	1	0	19	0	0	0	0	0	81	183	168	118
Cluster_49	Bacteria	Firmicutes	Negativicutes	Selenomonadales	Veillonellaceae	Dialister	Multi-affiliation	12	6	1	0	1	0	48	30	37	38	0	51	76	75	5	2	0	3	195	173	229	0	202	71	151	96	2	1	0	2	1	0	0	1	65	54	292	296	10	34	20	7
Cluster_50	Bacteria	Firmicutes	Clostridia	Clostridiales	Ruminococcaceae	unknown genus	unknown species	65	63	2	14	15	6	18	5	1	6	5	11	1	0	80	39	52	71	34	30	43	12	51	18	42	13	94	150	123	171	225	232	0	184	27	18	12	0	13	31	19	38
Cluster_51	Bacteria	Bacteroidetes	Bacteroidia	Bacteroidales	Bacteroidaceae	Bacteroides	unknown species	58	68	101	68	104	116	197	131	113	139	112	86	88	48	0	1	2	0	0	2	0	84	0	0	0	0	2	0	0	0	0	0	38	0	0	0	0	0	103	96	75	82
Cluster_52	Bacteria	Bacteroidetes	Bacteroidia	Bacteroidales	Bacteroidaceae	Bacteroides	Multi-affiliation	148	179	164	175	246	182	161	129	120	146	108	118	112	114	1	0	1	2	0	0	0	84	0	0	1	0	0	0	0	0	0	0	72	0	0	1	0	0	89	118	104	109
Cluster_53	Bacteria	Firmicutes	Clostridia	Clostridiales	Ruminococcaceae	Faecalibacterium	Multi-affiliation	0	0	2	0	0	2	0	0	0	4	4	0	0	0	13	4	2	26	16	18	16	1	49	13	12	68	2	3	6	4	2	2	3	5	19	27	16	31	2	0	2	0
Cluster_54	Bacteria	Firmicutes	Clostridia	Clostridiales	Ruminococcaceae	[Eubacterium] coprostanoligenes group	unknown species	135	123	120	134	106	82	49	48	29	23	148	8	7	4	2	1	0	0	0	0	0	102	0	0	0	0	0	0	0	0	0	0	51	0	0	0	0	0	102	137	113	117
Cluster_55	Bacteria	Firmicutes	Negativicutes	Selenomonadales	Veillonellaceae	Dialister	unknown species	20	17	0	1	5	0	122	98	127	258	2	257	289	259	0	3	3	0	0	0	0	1	0	0	0	0	0	0	0	1	0	0	4	0	0	0	0	0	39	81	67	63
Cluster_56	Bacteria	Firmicutes	Clostridia	Clostridiales	Lachnospiraceae	Lachnospiraceae ND3007 group	Multi-affiliation	33	40	12	12	4	6	46	62	31	76	77	78	46	34	70	39	66	71	67	48	65	51	24	23	30	61	104	83	59	53	12	22	24	16	13	32	23	26	62	46	38	37
Cluster_57	Bacteria	Firmicutes	Clostridia	Clostridiales	Lachnospiraceae	Multi-affiliation	Multi-affiliation	16	14	13	23	11	5	97	68	150	78	12	70	97	68	7	4	5	8	5	5	5	18	4	2	2	3	1	6	3	3	62	86	9	2	247	357	7	162	17	21	13	17
Cluster_59	Bacteria	Bacteroidetes	Bacteroidia	Bacteroidales	Bacteroidaceae	Bacteroides	Multi-affiliation	56	72	101	49	121	97	155	127	95	112	118	81	57	26	1	2	0	1	0	0	0	67	0	0	0	0	0	0	0	0	0	0	45	0	0	0	0	0	66	82	55	46
Cluster_60	Bacteria	Bacteroidetes	Bacteroidia	Bacteroidales	Bacteroidaceae	Bacteroides	Multi-affiliation	2	0	1	1	1	0	0	1	0	0	0	0	1	0	14	15	18	24	24	33	32	0	23	21	28	23	63	31	58	52	130	100	0	161	128	196	265	154	0	0	0	0
Cluster_61	Bacteria	Firmicutes	Clostridia	Clostridiales	Lachnospiraceae	Dorea	Multi-affiliation	1	1	20	8	5	2	79	57	154	81	7	94	158	30	11	3	17	17	22	18	19	11	22	7	16	12	13	5	13	16	73	56	4	45	166	93	66	133	7	6	6	4
Cluster_62	Bacteria	Firmicutes	Clostridia	Clostridiales	Lachnospiraceae	Blautia	Multi-affiliation	1	0	4	0	1	2	4	8	16	10	1	46	83	16	5	4	5	8	14	12	6	0	8	14	20	16	9	32	28	97	74	144	3	367	135	157	275	62	2	0	0	0
Cluster_63	Bacteria	Bacteroidetes	Bacteroidia	Bacteroidales	Bacteroidaceae	Bacteroides	Multi-affiliation	3	10	13	7	6	3	11	12	7	13	4	19	11	2	107	111	99	111	112	105	131	7	87	48	61	50	71	30	33	23	60	31	6	49	17	33	29	23	8	14	12	2
Cluster_65	Bacteria	Firmicutes	Clostridia	Clostridiales	Lachnospiraceae	Multi-affiliation	Multi-affiliation	0	0	0	0	0	0	0	0	0	0	0	0	0	0	18	27	61	35	25	48	25	0	27	30	20	48	49	17	86	104	161	211	0	251	73	82	90	8	0	0	0	0
Cluster_66	Bacteria	Firmicutes	Clostridia	Clostridiales	Lachnospiraceae	Blautia	Multi-affiliation	1	1	42	12	5	10	4	6	3	0	18	5	1	2	64	23	45	54	64	33	48	24	45	18	62	29	38	53	49	108	82	97	8	85	29	14	30	7	4	7	9	4
Cluster_67	Bacteria	Firmicutes	Clostridia	Clostridiales	Ruminococcaceae	Ruminiclostridium 9	Multi-affiliation	146	99	46	87	69	35	24	30	20	9	33	6	6	2	0	0	0	0	0	0	0	31	0	0	0	0	0	0	0	0	0	0	24	0	0	0	0	0	55	86	87	85
Cluster_68	Bacteria	Firmicutes	Clostridia	Clostridiales	Lachnospiraceae	Multi-affiliation	Multi-affiliation	8	3	34	43	24	56	1	1	0	5	35	2	7	4	77	24	39	12	24	21	24	11	27	18	36	34	59	70	66	75	8	18	8	17	50	43	29	3	14	26	19	17
Cluster_69	Bacteria	Firmicutes	Clostridia	Clostridiales	Christensenellaceae	Christensenellaceae R-7 group	unknown species	28	26	10	8	4	3	3	1	0	1	10	0	0	0	80	58	95	56	58	60	59	17	47	32	83	45	89	166	191	214	55	81	8	56	18	21	19	5	12	17	16	23
Cluster_70	Bacteria	Firmicutes	Clostridia	Clostridiales	Ruminococcaceae	Ruminococcaceae UCG-002	Multi-affiliation	5	6	59	32	19	16	3	0	2	2	336	0	0	0	0	0	0	0	0	0	0	187	0	0	0	0	0	0	0	0	0	0	101	0	0	0	0	0	193	54	67	51
Cluster_71	Bacteria	Firmicutes	Clostridia	Clostridiales	Ruminococcaceae	Ruminococcaceae UCG-005	unknown species	0	0	0	2	1	0	0	0	1	0	0	0	0	0	145	87	125	80	97	96	93	1	79	54	61	61	27	15	38	23	12	11	0	5	0	4	1	0	1	1	2	1
Cluster_72	Bacteria	Firmicutes	Clostridia	Clostridiales	Ruminococcaceae	Ruminococcus 1	Multi-affiliation	10	1	7	3	2	4	0	1	0	3	12	0	0	0	2	1	0	2	0	0	2	2	1	0	0	0	9	7	3	3	3	0	1	1	0	0	0	0	0	6	13	5
Cluster_73	Bacteria	Firmicutes	Erysipelotrichia	Erysipelotrichales	Erysipelotrichaceae	Dielma	Multi-affiliation	0	0	0	0	0	0	0	0	0	0	0	0	0	0	0	0	0	0	0	0	2	0	0	0	0	0	1	0	1	0	46	67	0	99	310	299	278	12	0	0	0	0
Cluster_74	Bacteria	Firmicutes	Clostridia	Clostridiales	Lachnospiraceae	unknown genus	unknown species	1	2	1	0	1	0	33	9	1	16	2	19	3	20	13	26	25	53	42	30	21	2	11	6	8	2	19	43	43	42	169	160	1	81	47	63	40	0	2	1	2	1
Cluster_75	Bacteria	Firmicutes	Clostridia	Clostridiales	Family XI	Peptoniphilus	Multi-affiliation	7	4	1	6	2	1	86	127	129	250	0	285	288	138	2	2	0	1	0	0	2	0	0	0	1	0	0	2	0	0	0	0	0	0	0	0	2	0	1	2	2	0
Cluster_76	Bacteria	Firmicutes	Clostridia	Clostridiales	Lachnospiraceae	Lachnospira	Multi-affiliation	0	0	0	0	0	1	2	0	0	14	0	14	15	69	0	0	0	4	0	0	0	0	1	0	0	0	0	0	0	0	0	0	0	0	3	0	0	0	0	0	0	0
Cluster_77	Bacteria	Firmicutes	Clostridia	Clostridiales	Lachnospiraceae	Eisenbergiella	Multi-affiliation	44	41	63	100	103	82	61	44	45	22	80	20	21	4	35	28	43	71	41	62	33	42	17	8	26	17	55	67	87	41	47	60	6	73	19	22	29	11	23	61	74	50
Cluster_78	Bacteria	Bacteroidetes	Bacteroidia	Bacteroidales	Bacteroidaceae	Bacteroides	unknown species	40	49	73	59	46	23	12	13	15	6	47	6	3	4	0	0	0	5	0	0	0	19	1	0	0	0	0	0	0	0	0	0	8	0	0	0	0	0	11	37	22	21
Cluster_79	Bacteria	Bacteroidetes	Bacteroidia	Bacteroidales	Rikenellaceae	Alistipes	Multi-affiliation	0	0	2	0	0	0	1	2	0	4	1	0	0	0	0	0	0	8	0	0	0	11	8	0	0	0	1	0	0	0	0	0	0	0	0	0	0	0	1	0	1	1
Cluster_80	Bacteria	Bacteroidetes	Bacteroidia	Bacteroidales	Bacteroidaceae	Bacteroides	Multi-affiliation	108	173	112	122	119	144	155	124	120	190	70	145	189	159	0	1	0	0	1	1	0	63	0	0	0	0	0	0	0	0	0	0	40	0	0	0	0	0	82	141	103	91
Cluster_81	Bacteria	Bacteroidetes	Bacteroidia	Bacteroidales	Bacteroidaceae	Bacteroides	Multi-affiliation	50	83	96	75	149	90	72	61	47	40	57	30	34	13	2	0	0	0	0	0	0	22	0	0	0	0	0	0	0	0	0	0	18	0	0	0	0	0	37	61	32	50
Cluster_82	Bacteria	Firmicutes	Clostridia	Clostridiales	Lachnospiraceae	Lachnoclostridium	Multi-affiliation	0	1	0	0	2	0	0	0	0	0	0	0	0	0	4	5	2	2	5	12	9	0	5	4	0	11	6	6	8	1	293	263	0	244	39	40	35	7	0	0	0	0
Cluster_83	Bacteria	Firmicutes	Clostridia	Clostridiales	Lachnospiraceae	Coprococcus 2	Multi-affiliation	0	0	0	0	1	0	0	0	0	2	8	2	0	0	0	0	0	4	0	0	0	5	0	0	0	0	0	0	0	0	1	0	1	0	0	0	0	0	4	0	2	0
Cluster_85	Bacteria	Bacteroidetes	Bacteroidia	Bacteroidales	Bacteroidaceae	Bacteroides	unknown species	25	24	45	29	48	59	82	67	49	62	58	54	24	26	1	1	0	0	0	0	0	52	0	0	0	0	0	0	0	0	0	0	32	0	0	0	0	0	30	59	28	34
Cluster_86	Bacteria	Firmicutes	Clostridia	Clostridiales	Ruminococcaceae	Oscillospira	unknown species	0	0	0	0	0	0	0	0	0	0	0	1	0	1	96	100	76	36	10	14	15	0	26	12	37	60	137	83	130	59	2	12	0	8	0	0	2	1	0	0	0	0
Cluster_87	Bacteria	Actinobacteria	Actinobacteria	Bifidobacteriales	Bifidobacteriaceae	Bifidobacterium	Multi-affiliation	5	5	48	27	19	63	44	40	42	76	20	65	90	112	0	0	2	0	0	0	0	7	1	0	0	0	0	0	0	0	0	0	2	0	0	0	0	0	18	15	7	14
Cluster_88	Bacteria	Firmicutes	Clostridia	Clostridiales	Ruminococcaceae	Ruminiclostridium 6	Multi-affiliation	78	67	20	21	16	10	9	4	5	2	48	5	2	2	0	0	0	0	0	0	0	69	0	0	0	0	0	0	0	0	0	0	31	0	0	1	0	0	108	75	62	69
Cluster_89	Bacteria	Firmicutes	Clostridia	Clostridiales	Ruminococcaceae	unknown genus	unknown species	38	24	65	41	52	43	14	16	10	2	29	8	2	1	34	5	6	5	9	14	25	20	51	15	27	30	9	12	11	12	7	0	13	4	0	2	1	0	31	45	36	28
Cluster_90	Bacteria	Firmicutes	Clostridia	Clostridiales	Ruminococcaceae	Anaerofilum	Multi-affiliation	9	12	40	51	41	36	21	7	5	3	41	6	8	2	59	33	49	32	47	54	37	20	40	30	43	16	56	72	75	73	62	32	19	30	4	13	6	2	23	13	12	10
Cluster_92	Bacteria	Firmicutes	Clostridia	Clostridiales	Ruminococcaceae	Negativibacillus	Multi-affiliation	0	0	0	1	0	0	0	0	0	0	0	0	0	0	27	7	31	43	36	24	40	0	23	7	18	15	68	105	105	129	40	29	0	35	13	17	13	2	0	0	0	0
Cluster_93	Bacteria	Bacteroidetes	Bacteroidia	Bacteroidales	Bacteroidaceae	Bacteroides	Multi-affiliation	79	93	53	34	34	1	1	0	2	0	74	1	0	0	0	0	0	0	0	0	0	28	0	0	0	0	0	0	1	0	0	0	40	0	0	0	0	0	41	79	65	71
Cluster_94	Bacteria	Firmicutes	Clostridia	Clostridiales	Ruminococcaceae	Negativibacillus	unknown species	46	58	151	176	119	100	54	50	33	6	68	12	5	2	0	0	0	1	0	2	0	111	0	0	0	0	1	2	4	1	0	0	24	0	0	1	0	0	108	81	114	106
Cluster_95	Bacteria	Actinobacteria	Coriobacteriia	Coriobacteriales	Coriobacteriaceae	Collinsella	Multi-affiliation	6	4	4	4	2	166	47	41	45	53	9	67	169	60	0	1	2	1	0	1	0	6	0	0	0	0	0	0	0	0	0	0	1	0	0	4	2	4	8	8	9	3
Cluster_96	Bacteria	Bacteroidetes	Bacteroidia	Bacteroidales	Bacteroidaceae	Bacteroides	Multi-affiliation	56	67	45	40	37	5	0	2	1	3	78	0	1	0	0	0	0	0	0	0	0	35	0	0	0	0	0	0	0	0	0	0	38	0	0	0	0	0	56	70	63	65
Cluster_97	Bacteria	Firmicutes	Clostridia	Clostridiales	Ruminococcaceae	Ruminococcaceae UCG-009	unknown species	0	0	0	0	0	0	0	0	0	0	0	0	0	0	51	50	54	44	65	54	63	0	49	27	43	17	38	61	70	38	5	0	0	2	1	0	0	1	0	0	0	0
Cluster_98	Bacteria	Firmicutes	Clostridia	Clostridiales	Lachnospiraceae	Multi-affiliation	Multi-affiliation	1	0	42	23	18	14	12	8	6	3	47	1	0	0	6	3	6	9	2	0	1	25	1	0	0	3	16	7	12	11	30	39	14	28	0	1	0	1	21	12	6	4
Cluster_99	Bacteria	Bacteroidetes	Bacteroidia	Bacteroidales	Tannerellaceae	Parabacteroides	Multi-affiliation	15	14	14	8	12	0	8	12	22	41	10	37	26	22	0	0	0	1	2	0	1	7	1	0	0	0	0	0	0	0	0	0	7	0	0	0	0	0	15	5	7	15
Cluster_101	Bacteria	Firmicutes	Clostridia	Clostridiales	Lachnospiraceae	Multi-affiliation	Multi-affiliation	3	11	24	19	14	24	52	59	92	71	16	76	108	25	1	0	1	0	0	0	0	5	0	1	0	0	0	0	0	0	0	0	2	0	0	0	0	0	4	8	16	12
Cluster_102	Bacteria	Bacteroidetes	Bacteroidia	Bacteroidales	Bacteroidaceae	Bacteroides	unknown species	23	15	43	35	35	40	42	27	31	9	95	12	2	0	0	1	0	0	0	0	0	35	0	0	0	0	0	0	0	0	0	0	27	0	0	0	0	0	56	49	58	55
Cluster_103	Bacteria	Firmicutes	Clostridia	Clostridiales	Ruminococcaceae	Ruminococcaceae NK4A214 group	Multi-affiliation	0	0	1	0	0	0	0	0	0	1	22	0	0	0	30	15	30	12	2	1	3	6	2	0	0	0	18	19	33	23	6	1	1	3	0	0	0	0	6	0	0	0
Cluster_104	Bacteria	Firmicutes	Clostridia	Clostridiales	Lachnospiraceae	Anaerostipes	Multi-affiliation	1	0	0	0	0	0	0	0	0	0	0	0	0	0	0	0	1	2	0	1	2	1	0	0	1	0	0	0	0	2	11	11	0	7	7	24	23	8	1	1	0	0
Cluster_105	Bacteria	Bacteroidetes	Bacteroidia	Bacteroidales	Bacteroidaceae	Bacteroides	unknown species	29	43	23	27	36	25	46	26	20	49	14	41	60	39	0	0	0	0	0	0	0	16	0	0	0	0	0	0	1	0	0	0	13	0	0	0	0	0	6	28	28	23
Cluster_106	Bacteria	Bacteroidetes	Bacteroidia	Bacteroidales	Rikenellaceae	Alistipes	Multi-affiliation	0	0	0	0	0	0	0	0	0	0	0	0	0	0	0	0	0	0	0	0	0	0	0	0	0	0	0	0	0	3	0	0	0	0	1	0	0	0	0	0	0	0
Cluster_107	Bacteria	Bacteroidetes	Bacteroidia	Bacteroidales	Tannerellaceae	Parabacteroides	unknown species	0	1	0	0	0	1	0	0	0	1	0	0	0	0	3	8	8	7	3	17	13	0	18	10	8	10	26	17	28	21	55	36	0	80	60	79	113	83	0	0	0	0
Cluster_109	Bacteria	Firmicutes	Clostridia	Clostridiales	Ruminococcaceae	Oscillibacter	Oscillibacter sp.	30	28	31	22	18	6	6	2	0	0	44	0	0	0	8	9	6	3	5	5	2	61	2	2	0	1	10	12	4	16	1	0	23	1	0	0	0	0	41	35	39	30
Cluster_110	Bacteria	Firmicutes	Clostridia	Clostridiales	Ruminococcaceae	Ruminococcaceae UCG-013	Multi-affiliation	3	2	10	9	12	15	4	4	3	2	2	2	0	0	30	6	9	11	11	9	17	1	11	13	24	38	6	5	6	3	3	0	0	0	0	3	1	32	3	3	3	6
Cluster_111	Bacteria	Firmicutes	Clostridia	Clostridiales	Ruminococcaceae	Flavonifractor	Multi-affiliation	96	138	1	3	0	1	0	1	2	2	0	0	0	2	9	14	7	6	1	1	7	0	11	7	3	6	11	6	15	13	5	2	1	2	5	1	0	5	1	36	20	48
Cluster_112	Bacteria	Firmicutes	Clostridia	Clostridiales	Lachnospiraceae	Lachnoclostridium	Multi-affiliation	4	7	2	4	4	3	4	2	2	1	11	0	0	0	42	21	45	38	12	22	15	7	14	3	6	2	36	44	48	37	15	19	2	6	0	5	3	0	2	9	1	10
Cluster_113	Bacteria	Bacteroidetes	Bacteroidia	Bacteroidales	Bacteroidaceae	Bacteroides	gut metagenome	105	61	12	10	10	9	13	26	25	23	13	23	31	66	0	0	1	0	0	2	0	35	2	0	0	0	0	0	0	0	0	0	22	0	0	0	0	0	28	67	56	61
Cluster_114	Bacteria	Firmicutes	Clostridia	Clostridiales	Lachnospiraceae	Roseburia	unknown species	28	46	44	27	44	23	4	4	3	0	62	2	0	0	0	0	0	0	0	0	0	23	0	0	0	0	0	0	0	0	0	0	16	0	0	0	0	0	39	33	49	43
Cluster_115	Bacteria	Firmicutes	Clostridia	Clostridiales	Ruminococcaceae	Ruminococcaceae UCG-002	unknown species	9	5	6	3	1	1	0	2	0	1	2	0	0	0	0	0	0	1	0	0	0	11	1	0	0	0	0	0	0	0	0	0	2	0	0	0	0	0	10	1	7	3
Cluster_116	Bacteria	Firmicutes	Clostridia	Clostridiales	Ruminococcaceae	Oscillibacter	unknown species	2	3	0	0	3	0	0	3	0	0	0	0	0	0	14	22	22	20	9	34	24	2	30	9	25	20	41	32	50	45	15	11	0	7	2	0	2	0	0	1	0	0
Cluster_117	Bacteria	Bacteroidetes	Bacteroidia	Bacteroidales	Barnesiellaceae	Barnesiella	unknown species	0	1	6	4	5	2	0	0	0	3	23	0	0	0	3	0	0	4	0	0	0	24	0	0	0	0	0	1	0	0	0	0	5	0	0	0	0	0	18	9	22	7
Cluster_118	Bacteria	Firmicutes	Clostridia	Clostridiales	Lachnospiraceae	[Eubacterium] ventriosum group	Multi-affiliation	0	0	1	0	0	1	8	14	12	2	0	3	6	0	0	0	1	2	0	0	0	0	0	1	1	1	0	0	0	1	93	62	0	61	72	71	54	31	0	2	0	0
Cluster_119	Bacteria	Bacteroidetes	Bacteroidia	Bacteroidales	Bacteroidaceae	Bacteroides	Multi-affiliation	31	48	29	21	20	0	0	3	0	0	52	0	0	0	0	0	0	0	0	0	0	27	0	0	0	0	0	0	0	0	0	0	7	0	0	0	0	0	20	52	47	45
Cluster_120	Bacteria	Firmicutes	Clostridia	Clostridiales	Lachnospiraceae	Marvinbryantia	Multi-affiliation	15	20	28	44	22	40	10	18	14	2	30	9	8	3	0	0	1	0	2	0	0	25	0	0	0	0	1	0	1	1	3	0	9	0	3	0	4	0	25	29	32	33
Cluster_123	Bacteria	Firmicutes	Clostridia	Clostridiales	Lachnospiraceae	Blautia	Multi-affiliation	2	0	4	4	3	3	4	2	9	16	2	9	15	4	5	3	2	3	2	1	1	3	2	0	0	0	4	3	0	1	2	1	1	2	0	4	0	2	4	0	3	1
Cluster_124	Bacteria	Firmicutes	Clostridia	Clostridiales	Lachnospiraceae	Lachnoclostridium	unknown species	0	0	0	0	0	0	1	0	0	0	0	0	0	0	10	9	16	23	31	25	52	0	46	22	39	13	27	43	34	26	3	4	0	6	2	0	2	0	0	0	0	0
Cluster_125	Bacteria	Firmicutes	Clostridia	Clostridiales	Lachnospiraceae	unknown genus	unknown species	0	0	0	0	0	0	0	0	0	0	0	0	0	0	19	6	12	28	22	20	20	0	18	1	16	7	29	34	27	52	26	15	0	21	6	4	3	0	0	0	0	0
Cluster_127	Bacteria	Firmicutes	Clostridia	Clostridiales	Lachnospiraceae	Lachnospira	Multi-affiliation	1	0	2	3	0	0	9	7	1	19	9	28	40	30	0	1	0	0	0	0	0	4	0	0	0	0	0	0	0	0	0	0	0	0	0	0	0	0	0	0	1	1
Cluster_128	Bacteria	Proteobacteria	Deltaproteobacteria	Desulfovibrionales	Desulfovibrionaceae	Bilophila	Multi-affiliation	0	3	1	2	1	1	0	0	0	0	1	0	0	0	6	6	9	7	12	12	8	2	17	9	21	7	11	9	20	16	0	3	0	6	1	2	0	0	1	2	0	0
Cluster_129	Bacteria	Firmicutes	Clostridia	Clostridiales	Family XI	Peptoniphilus	unknown species	0	0	0	0	0	0	1	2	1	80	0	97	133	50	0	0	0	1	0	0	0	0	0	0	0	1	0	0	0	0	0	0	0	0	0	0	0	0	0	0	0	0
Cluster_130	Bacteria	Firmicutes	Clostridia	Clostridiales	Lachnospiraceae	unknown genus	unknown species	3	2	1	8	7	9	3	2	2	10	8	15	7	11	8	5	0	8	13	12	8	7	6	3	10	12	1	1	0	1	8	21	2	3	19	13	12	6	16	2	10	12
Cluster_131	Bacteria	Firmicutes	Clostridia	Clostridiales	Ruminococcaceae	Ruminococcaceae UCG-002	unknown species	12	22	68	58	49	37	3	0	1	0	26	0	1	0	2	0	0	0	0	0	0	21	0	0	0	0	0	0	0	0	0	0	19	0	0	0	0	0	25	16	14	29
Cluster_133	Bacteria	Firmicutes	Clostridia	Clostridiales	Ruminococcaceae	unknown genus	Multi-affiliation	0	2	1	0	3	4	1	0	2	0	0	2	0	0	14	11	15	10	18	19	19	1	13	6	13	4	26	27	22	19	3	0	2	4	0	0	0	0	4	0	4	4
Cluster_135	Bacteria	Firmicutes	Clostridia	Clostridiales	Ruminococcaceae	Ruminococcaceae UCG-014	unknown species	0	0	0	0	0	0	0	0	0	0	0	0	0	0	0	0	0	0	0	0	0	0	0	1	0	0	22	75	60	88	30	31	0	25	4	6	11	6	0	0	0	0
Cluster_136	Bacteria	Firmicutes	Clostridia	Clostridiales	Ruminococcaceae	unknown genus	Multi-affiliation	0	0	0	0	0	0	0	0	0	0	0	0	0	0	25	12	22	23	27	29	34	0	30	24	24	17	16	16	37	31	31	35	0	40	6	4	4	2	0	0	0	0
Cluster_137	Bacteria	Firmicutes	Clostridia	Clostridiales	Lachnospiraceae	Fusicatenibacter	Multi-affiliation	0	1	3	1	3	0	1	1	0	2	1	0	0	0	0	0	0	2	0	0	0	3	2	0	0	0	0	0	0	0	1	0	0	3	0	0	2	0	3	0	2	0
Cluster_138	Bacteria	Bacteroidetes	Bacteroidia	Bacteroidales	Tannerellaceae	Parabacteroides	Multi-affiliation	0	0	0	0	1	0	1	0	0	0	1	0	2	0	3	2	20	22	14	11	37	0	39	2	4	13	11	19	40	50	69	52	0	42	41	105	80	123	0	0	0	0
Cluster_142	Bacteria	Firmicutes	Clostridia	Clostridiales	Lachnospiraceae	Multi-affiliation	Multi-affiliation	0	0	2	1	1	0	0	2	3	0	8	5	7	1	3	1	0	0	2	4	1	0	2	4	3	0	6	1	1	10	1	9	0	10	4	14	23	2	2	0	2	0
Cluster_143	Bacteria	Firmicutes	Erysipelotrichia	Erysipelotrichales	Erysipelotrichaceae	Holdemania	Holdemania sp.	1	2	7	6	3	0	10	12	11	0	0	3	1	0	6	5	13	4	9	10	7	1	2	1	0	7	7	10	9	14	38	33	1	51	30	28	38	14	7	1	7	2
Cluster_147	Bacteria	Firmicutes	Clostridia	Clostridiales	Lachnospiraceae	[Eubacterium] hallii group	Multi-affiliation	9	21	16	14	20	9	20	5	35	22	24	8	18	9	13	4	8	9	8	3	11	19	4	2	3	2	1	3	1	3	11	9	11	12	4	5	5	5	10	13	14	17
Cluster_148	Bacteria	Firmicutes	Clostridia	Clostridiales	Lachnospiraceae	Hungatella	unknown species	8	16	16	15	26	13	15	9	7	11	8	7	4	1	12	3	9	13	17	14	16	8	10	5	10	13	37	19	20	11	58	48	5	53	24	29	41	15	17	7	15	19
Cluster_151	Bacteria	Firmicutes	Negativicutes	Selenomonadales	Veillonellaceae	Dialister	Multi-affiliation	2	0	0	0	0	0	5	15	4	34	0	27	28	24	1	0	0	0	13	10	14	1	8	4	1	12	0	1	0	0	1	1	0	0	3	3	46	36	1	7	3	7
Cluster_152	Bacteria	Firmicutes	Clostridia	Clostridiales	Ruminococcaceae	Ruminiclostridium 9	Multi-affiliation	16	14	0	5	5	3	6	3	1	4	3	2	0	0	9	1	8	3	1	8	6	3	14	5	10	16	7	3	5	5	7	0	2	2	0	0	5	13	7	24	13	11
Cluster_153	Bacteria	Firmicutes	Clostridia	Clostridiales	Lachnospiraceae	Lachnoclostridium	Multi-affiliation	0	0	0	0	0	1	0	0	0	0	0	0	0	0	27	24	17	25	10	11	9	0	10	8	5	11	10	19	22	11	19	21	0	8	20	21	5	2	0	0	0	0
Cluster_155	Bacteria	Firmicutes	Clostridia	Clostridiales	Lachnospiraceae	Hungatella	unknown species	0	0	0	0	0	0	0	0	0	0	0	0	0	0	7	2	3	12	11	15	20	0	28	6	15	13	25	48	23	12	6	7	0	5	3	10	6	5	0	0	0	0
Cluster_158	Bacteria	Firmicutes	Bacilli	Lactobacillales	Enterococcaceae	Enterococcus	Multi-affiliation	0	0	0	0	0	0	0	0	4	6	0	7	23	10	0	0	0	0	0	0	0	0	0	0	0	0	3	6	2	13	15	30	0	36	18	28	46	32	0	1	0	0
Cluster_159	Bacteria	Firmicutes	Clostridia	Clostridiales	Lachnospiraceae	unknown genus	unknown species	15	6	2	6	15	3	8	8	0	2	8	2	0	1	8	5	7	8	13	6	11	8	15	7	15	3	5	2	2	3	2	1	2	1	1	0	0	2	8	7	7	17
Cluster_160	Bacteria	Proteobacteria	Gammaproteobacteria	Enterobacteriales	Enterobacteriaceae	Escherichia-Shigella	Multi-affiliation	7	11	38	1	0	0	1	0	0	0	5	0	0	0	7	7	9	16	10	6	7	9	20	1	13	6	0	1	0	0	0	0	1	0	4	0	2	0	18	22	13	6
Cluster_161	Bacteria	Firmicutes	Clostridia	Clostridiales	Lachnospiraceae	Lachnoclostridium	Multi-affiliation	0	0	1	1	0	0	4	6	0	70	5	63	66	42	0	2	0	1	0	0	0	2	1	0	0	0	0	0	0	0	0	0	0	0	0	0	0	0	3	2	1	0
Cluster_163	Bacteria	Firmicutes	Clostridia	Clostridiales	Lachnospiraceae	Lachnoclostridium	Multi-affiliation	9	4	14	37	8	19	5	8	11	0	11	1	0	1	1	0	0	1	1	0	0	11	1	0	0	1	18	1	4	16	2	3	13	2	0	0	0	0	15	9	16	13
Cluster_167	Bacteria	Bacteroidetes	Bacteroidia	Bacteroidales	Bacteroidaceae	Bacteroides	unknown species	0	1	0	0	0	0	0	0	0	0	0	0	0	0	5	10	14	9	20	9	5	0	18	10	7	1	12	5	3	7	16	15	0	19	10	11	10	7	0	0	0	0
Cluster_168	Bacteria	Firmicutes	Clostridia	Clostridiales	Lachnospiraceae	Multi-affiliation	Multi-affiliation	0	0	0	0	0	0	0	0	0	0	0	0	0	0	0	1	1	9	31	13	28	0	33	12	32	31	20	29	24	25	19	25	0	7	26	20	46	20	0	0	0	0
Cluster_170	Bacteria	Bacteroidetes	Bacteroidia	Bacteroidales	Bacteroidaceae	Bacteroides	unknown species	29	23	6	8	9	6	14	14	15	21	8	14	16	14	0	0	0	0	0	0	0	10	0	0	0	0	0	0	0	0	0	0	12	0	0	0	0	0	10	18	29	15
Cluster_172	Bacteria	Actinobacteria	Actinobacteria	Bifidobacteriales	Bifidobacteriaceae	Bifidobacterium	Multi-affiliation	0	0	6	0	0	0	0	0	9	13	1	6	30	9	0	0	0	1	0	0	0	0	1	0	0	0	0	0	0	0	0	0	0	0	0	0	0	0	1	2	0	0
Cluster_173	Bacteria	Firmicutes	Clostridia	Clostridiales	Lachnospiraceae	Blautia	Multi-affiliation	0	0	3	2	0	0	5	1	1	4	0	5	4	3	0	0	2	2	1	0	0	0	1	1	0	0	2	2	3	2	7	1	0	3	2	8	5	2	2	2	1	1
Cluster_175	Bacteria	Bacteroidetes	Bacteroidia	Bacteroidales	Bacteroidaceae	Bacteroides	Multi-affiliation	5	11	5	3	1	6	2	2	9	21	8	19	24	14	18	27	29	47	49	33	27	2	24	12	18	24	24	15	8	10	16	18	6	6	9	9	7	4	8	17	7	5
Cluster_176	Bacteria	Bacteroidetes	Bacteroidia	Bacteroidales	Prevotellaceae	Prevotella 7	unknown species	0	0	0	0	0	0	0	0	0	0	0	0	0	0	0	0	0	0	0	0	0	0	0	0	0	0	0	0	0	0	0	0	0	0	4	2	6	232	0	0	0	0
Cluster_177	Bacteria	Firmicutes	Clostridia	Clostridiales	Lachnospiraceae	GCA-900066575	unknown species	2	2	17	14	19	19	5	9	1	3	7	1	0	0	7	3	7	8	3	7	4	4	3	2	3	3	12	12	11	19	4	8	2	1	1	1	2	0	0	8	4	12
Cluster_179	Bacteria	Firmicutes	Clostridia	Clostridiales	Ruminococcaceae	Intestinimonas	unknown species	11	12	2	1	0	2	0	1	0	2	3	0	0	0	1	2	4	7	3	1	4	4	4	4	3	7	5	19	17	17	10	6	3	2	2	0	1	0	5	14	9	7
Cluster_181	Bacteria	Firmicutes	Clostridia	Clostridiales	Ruminococcaceae	Ruminococcaceae UCG-009	unknown species	10	9	12	10	17	8	24	28	2	0	17	1	0	0	0	0	0	0	0	0	0	11	0	0	0	0	0	0	0	0	0	0	1	0	0	0	0	0	12	12	7	2
Cluster_182	Bacteria	Actinobacteria	Coriobacteriia	Coriobacteriales	Eggerthellaceae	Paraeggerthella	Multi-affiliation	0	0	0	0	0	0	0	0	0	0	0	0	0	0	1	0	0	1	6	9	6	0	11	3	22	3	2	2	2	2	6	13	0	21	32	27	28	14	0	0	0	0
Cluster_183	Bacteria	Firmicutes	Clostridia	Clostridiales	Ruminococcaceae	Oscillospira	unknown species	6	3	19	27	14	8	11	3	3	0	9	1	0	0	6	1	4	2	3	0	2	7	2	3	2	3	4	7	4	12	0	0	3	1	0	0	0	0	14	16	10	16
Cluster_185	Bacteria	Firmicutes	Clostridia	Clostridiales	Christensenellaceae	Christensenellaceae R-7 group	unknown species	19	27	26	18	16	11	6	4	2	0	31	0	0	0	0	1	0	0	0	0	0	12	0	0	0	0	0	0	0	0	0	0	4	0	0	0	0	0	16	20	21	20
Cluster_187	Bacteria	Firmicutes	Clostridia	Clostridiales	Ruminococcaceae	Multi-affiliation	Multi-affiliation	0	1	6	2	6	2	1	1	0	0	25	0	0	1	0	0	1	1	0	0	1	12	0	0	1	0	1	0	0	1	2	0	0	0	0	0	0	1	6	4	3	5
Cluster_188	Bacteria	Bacteroidetes	Bacteroidia	Bacteroidales	Bacteroidaceae	Bacteroides	unknown species	10	9	30	13	21	0	0	0	1	0	23	0	0	0	0	0	0	0	0	0	0	19	0	0	0	0	0	0	0	0	0	0	8	0	0	0	0	0	11	18	16	12
Cluster_190	Bacteria	Bacteroidetes	Bacteroidia	Bacteroidales	Rikenellaceae	Alistipes	Multi-affiliation	1	5	1	1	0	2	13	3	3	6	3	4	7	3	4	1	2	7	3	3	4	2	3	0	4	2	11	13	4	11	2	10	2	9	14	17	10	8	3	3	4	5
Cluster_191	Bacteria	Bacteroidetes	Bacteroidia	Bacteroidales	Bacteroidaceae	Bacteroides	unknown species	0	0	0	0	0	0	0	0	0	1	0	0	0	0	3	0	5	1	5	3	8	0	5	3	7	2	9	2	9	0	10	8	0	21	12	23	43	42	0	0	0	0
Cluster_193	Bacteria	Firmicutes	Negativicutes	Selenomonadales	Veillonellaceae	Dialister	Multi-affiliation	2	4	4	1	3	0	7	6	10	13	2	14	9	10	1	2	1	5	3	0	4	2	4	0	2	5	3	0	1	7	3	4	1	17	8	17	10	5	2	2	1	4
Cluster_194	Bacteria	Bacteroidetes	Bacteroidia	Bacteroidales	Bacteroidaceae	Bacteroides	Multi-affiliation	0	0	0	0	0	0	0	0	0	0	0	0	0	0	1	3	0	2	2	0	5	0	2	0	5	0	7	2	10	3	29	13	0	17	14	27	34	33	0	0	0	0
Cluster_196	Bacteria	Firmicutes	Clostridia	Clostridiales	Christensenellaceae	Christensenellaceae R-7 group	Multi-affiliation	0	0	2	0	0	0	0	0	0	1	2	0	0	0	0	0	0	3	0	0	0	1	4	0	0	0	0	0	0	0	0	0	5	0	0	1	0	0	3	0	0	3
Cluster_197	Bacteria	Bacteroidetes	Bacteroidia	Bacteroidales	Bacteroidaceae	Bacteroides	Multi-affiliation	21	16	20	11	23	1	0	0	0	0	23	0	1	0	0	0	0	0	0	0	0	7	0	0	0	0	0	0	0	0	0	0	12	0	0	0	0	0	15	27	13	8
Cluster_198	Bacteria	Firmicutes	Clostridia	Clostridiales	Lachnospiraceae	Lachnoclostridium	unknown species	1	1	0	1	0	0	0	0	0	3	1	4	3	5	4	1	2	5	11	6	6	5	5	1	4	4	3	1	0	0	1	0	1	0	11	6	3	5	0	3	3	1
Cluster_199	Bacteria	Firmicutes	Clostridia	Clostridiales	Ruminococcaceae	Butyricicoccus	unknown species	0	1	0	2	0	0	0	0	0	0	0	0	0	1	17	10	17	8	2	3	2	1	0	0	1	0	19	24	27	19	13	5	0	7	2	0	1	0	0	1	0	0
Cluster_200	Bacteria	Firmicutes	Clostridia	Clostridiales	Lachnospiraceae	Roseburia	Multi-affiliation	0	0	0	0	0	0	0	0	0	0	0	0	0	1	0	0	0	4	0	0	0	0	0	0	0	0	0	0	0	0	0	0	0	0	0	1	0	0	0	0	0	0
Cluster_201	Bacteria	Firmicutes	Clostridia	Clostridiales	Lachnospiraceae	Blautia	Blautia hydrogenotrophica	1	0	2	0	8	3	9	9	7	1	2	2	1	0	3	4	3	7	17	16	3	5	0	0	0	0	0	3	10	6	8	6	1	18	0	4	0	1	4	13	7	10
Cluster_202	Bacteria	Firmicutes	Bacilli	Lactobacillales	Lactobacillaceae	Lactobacillus	Multi-affiliation	0	0	0	0	3	0	1	53	90	5	0	16	7	2	0	0	0	0	0	0	0	3	0	1	0	0	0	0	0	0	0	0	0	0	0	0	0	0	1	1	1	0
Cluster_203	Bacteria	Firmicutes	Clostridia	Clostridiales	Lachnospiraceae	Roseburia	Multi-affiliation	0	0	1	0	0	0	0	1	0	0	0	0	0	0	0	0	0	4	1	0	0	2	1	0	0	0	0	0	0	0	2	3	0	1	6	5	8	2	0	0	2	0
Cluster_205	Bacteria	Firmicutes	Clostridia	Clostridiales	Lachnospiraceae	Multi-affiliation	Multi-affiliation	34	24	5	0	0	0	0	1	0	0	0	1	0	0	0	2	0	0	0	2	5	1	6	5	10	14	0	0	0	2	0	0	0	0	0	1	0	0	0	10	7	10
Cluster_207	Bacteria	Firmicutes	Clostridia	Clostridiales	Ruminococcaceae	unknown genus	Multi-affiliation	0	0	13	2	5	4	1	0	1	2	5	0	1	0	0	0	0	1	0	0	1	10	0	0	0	0	0	0	1	0	0	0	4	0	0	0	0	0	10	0	3	3
Cluster_209	Bacteria	Firmicutes	Clostridia	Clostridiales	Ruminococcaceae	Ruminococcaceae UCG-004	unknown species	0	0	0	0	0	0	0	0	0	0	0	0	0	0	2	2	6	10	1	5	3	0	9	4	2	8	7	5	18	28	0	1	0	0	2	0	0	0	0	0	0	0
Cluster_212	Bacteria	Firmicutes	Clostridia	Clostridiales	Lachnospiraceae	unknown genus	unknown species	2	7	17	11	12	2	7	4	1	7	3	6	9	6	0	0	0	1	0	0	0	3	0	0	0	3	0	0	0	0	0	0	5	0	0	0	0	0	11	3	12	10
Cluster_223	Bacteria	Firmicutes	Clostridia	Clostridiales	Lachnospiraceae	Lachnospiraceae NK4A136 group	Multi-affiliation	0	0	0	0	0	0	0	0	0	0	0	0	0	2	0	0	1	3	11	7	13	0	17	1	12	23	1	3	7	1	3	4	0	3	4	17	32	47	0	0	0	0
Cluster_227	Bacteria	Bacteroidetes	Bacteroidia	Bacteroidales	Rikenellaceae	Alistipes	gut metagenome	0	2	30	10	7	10	15	7	8	0	19	3	1	0	0	0	0	1	0	0	0	10	0	0	0	0	0	0	0	0	0	0	3	0	0	0	0	0	9	4	6	8
Cluster_231	Bacteria	Firmicutes	Clostridia	Clostridiales	Ruminococcaceae	Ruminococcus 2	unknown species	5	12	7	8	5	14	17	8	4	20	6	8	6	8	0	0	0	0	0	0	0	4	0	0	0	0	0	0	0	0	0	0	4	0	0	0	0	0	11	9	9	11
Cluster_236	Bacteria	Actinobacteria	Actinobacteria	Bifidobacteriales	Bifidobacteriaceae	Bifidobacterium	Multi-affiliation	0	0	5	0	1	0	0	0	0	0	2	0	0	0	0	0	0	1	0	0	0	0	0	0	0	0	0	0	0	0	0	0	0	0	0	0	0	0	1	0	1	0
Cluster_240	Bacteria	Bacteroidetes	Bacteroidia	Bacteroidales	Bacteroidaceae	Bacteroides	unknown species	2	10	2	2	9	6	23	12	8	11	3	14	5	6	0	0	0	0	0	0	0	11	0	0	0	0	0	0	0	0	0	0	9	0	0	0	0	0	6	12	5	5
Cluster_242	Bacteria	Firmicutes	Clostridia	Clostridiales	Ruminococcaceae	Ruminococcaceae UCG-014	unknown species	0	2	0	0	0	0	0	0	0	0	0	0	0	0	0	0	0	0	0	0	0	0	1	0	0	0	0	0	0	0	0	0	0	0	0	0	0	0	2	0	0	0
Cluster_247	Bacteria	Firmicutes	Clostridia	Clostridiales	Lachnospiraceae	unknown genus	unknown species	9	8	23	8	8	9	3	0	1	1	11	1	0	0	0	0	0	0	0	0	0	6	0	0	0	0	0	0	0	0	0	0	5	0	0	0	0	0	7	7	4	13
Cluster_249	Bacteria	Firmicutes	Clostridia	Clostridiales	Lachnospiraceae	CAG-56	Multi-affiliation	0	0	0	0	1	0	0	0	0	0	0	0	0	0	2	0	2	0	2	1	0	4	0	0	0	1	4	0	0	1	0	1	0	0	0	0	0	0	0	0	0	0
Cluster_250	Bacteria	Firmicutes	Clostridia	Clostridiales	Lachnospiraceae	unknown genus	Multi-affiliation	4	1	1	4	3	16	1	2	2	1	11	4	0	0	0	0	2	0	1	0	5	1	3	0	2	0	0	0	0	10	1	8	1	39	12	2	5	8	0	3	1	0
Cluster_253	Bacteria	Firmicutes	Clostridia	Clostridiales	Ruminococcaceae	Intestinimonas	Multi-affiliation	6	6	0	1	0	0	0	0	0	0	0	0	0	0	2	3	1	0	2	1	4	0	18	7	23	5	6	6	6	8	1	2	0	2	3	2	0	7	2	0	2	1
Cluster_261	Bacteria	Firmicutes	Negativicutes	Selenomonadales	Veillonellaceae	Dialister	Multi-affiliation	1	1	0	0	0	0	3	4	2	3	0	4	1	6	0	0	0	0	7	3	17	0	3	8	1	10	0	0	0	0	1	0	0	0	3	5	28	34	3	0	2	0
Cluster_268	Bacteria	Firmicutes	Clostridia	Clostridiales	Ruminococcaceae	unknown genus	unknown species	0	0	0	0	0	0	0	0	0	0	0	0	0	0	10	4	4	4	2	2	13	0	13	6	6	10	7	8	1	7	7	1	0	2	0	0	0	1	0	0	0	0
Cluster_270	Bacteria	Firmicutes	Clostridia	Clostridiales	Ruminococcaceae	Oscillibacter	unknown species	0	0	0	0	0	0	0	0	0	0	0	0	0	0	0	0	0	1	0	0	0	0	0	0	0	0	0	0	0	0	0	0	0	0	0	0	0	0	0	0	0	0
Cluster_271	Bacteria	Bacteroidetes	Bacteroidia	Bacteroidales	Bacteroidaceae	Bacteroides	unknown species	19	9	5	7	11	6	20	21	14	5	5	0	5	7	0	0	0	0	0	0	0	9	0	0	0	0	0	0	0	0	0	0	9	0	0	0	0	0	20	16	10	15
Cluster_274	Bacteria	Firmicutes	Clostridia	Clostridiales	Ruminococcaceae	Candidatus Soleaferrea	Bittarella massiliensis	0	0	5	3	3	1	0	0	0	0	5	0	0	0	8	8	0	0	1	3	3	0	2	0	1	3	4	13	8	9	11	2	1	4	4	2	0	0	5	3	3	5
Cluster_276	Bacteria	Firmicutes	Clostridia	Clostridiales	Lachnospiraceae	Lachnoclostridium	unknown species	0	1	0	0	0	0	0	0	0	0	0	0	0	0	0	3	0	3	7	3	5	0	9	4	6	8	2	3	5	6	4	4	0	0	11	11	11	10	0	0	0	0
Cluster_278	Bacteria	Bacteroidetes	Bacteroidia	Bacteroidales	Rikenellaceae	Alistipes	Multi-affiliation	0	0	0	3	0	1	1	2	1	1	0	0	0	0	0	0	0	1	0	0	0	5	0	0	0	0	0	0	0	0	0	0	4	0	0	0	0	0	1	0	0	0
Cluster_284	Bacteria	Firmicutes	Clostridia	Clostridiales	Ruminococcaceae	[Eubacterium] coprostanoligenes group	Multi-affiliation	0	0	0	0	0	1	1	0	1	1	29	0	0	1	0	0	0	0	0	1	0	4	0	1	0	0	0	0	0	0	3	0	17	0	0	0	0	0	13	16	5	26
Cluster_287	Bacteria	Firmicutes	Clostridia	Clostridiales	Ruminococcaceae	Butyricicoccus	unknown species	0	0	0	0	0	0	0	0	0	0	0	0	0	0	3	5	3	4	7	13	4	0	8	2	4	3	8	12	11	9	3	6	0	0	6	4	0	0	0	0	0	0
Cluster_288	Bacteria	Firmicutes	Clostridia	Clostridiales	Lachnospiraceae	Marvinbryantia	unknown species	1	2	0	0	3	2	4	0	2	1	4	0	2	3	3	3	0	6	2	8	6	2	1	3	5	11	10	5	3	11	2	1	0	2	1	2	1	0	0	2	2	2
Cluster_289	Bacteria	Bacteroidetes	Bacteroidia	Bacteroidales	Rikenellaceae	Alistipes	Multi-affiliation	0	4	0	2	2	6	2	1	2	3	1	8	3	6	2	1	3	3	0	2	1	2	2	2	2	1	4	4	6	6	7	3	0	5	8	4	2	3	0	0	2	4
Cluster_297	Bacteria	Firmicutes	Clostridia	Clostridiales	Lachnospiraceae	Lachnospira	Multi-affiliation	0	0	0	0	0	0	0	0	0	0	0	0	0	0	0	0	0	0	0	0	0	0	0	0	0	0	0	0	0	0	0	0	0	0	1	0	0	0	0	0	0	0
Cluster_299	Bacteria	Bacteroidetes	Bacteroidia	Bacteroidales	Bacteroidaceae	Bacteroides	Multi-affiliation	2	1	0	0	0	0	1	0	0	2	3	4	2	2	13	10	21	22	31	12	25	0	3	3	9	4	12	3	3	2	1	8	0	3	2	2	0	0	0	0	0	0
Cluster_300	Bacteria	Firmicutes	Clostridia	Clostridiales	Peptostreptococcaceae	Multi-affiliation	Multi-affiliation	0	0	0	0	0	1	0	0	0	1	0	0	1	0	0	0	0	1	1	0	0	0	1	0	0	0	0	0	2	0	1	0	0	0	0	0	0	0	1	2	1	0
Cluster_303	Bacteria	Firmicutes	Clostridia	Clostridiales	Lachnospiraceae	[Eubacterium] ventriosum group	unknown species	0	0	3	0	0	0	0	0	0	0	0	1	0	0	0	0	0	0	0	1	0	0	0	0	0	0	0	0	2	0	8	7	0	18	3	2	1	1	0	0	0	0
Cluster_307	Bacteria	Firmicutes	Clostridia	Clostridiales	Ruminococcaceae	Ruminococcaceae UCG-014	unknown species	0	0	0	0	0	0	0	0	0	0	0	0	0	0	0	0	0	1	0	0	0	5	2	0	0	0	0	0	0	0	0	0	0	0	0	0	0	0	0	0	0	0
Cluster_309	Bacteria	Firmicutes	Clostridia	Clostridiales	Ruminococcaceae	Candidatus Soleaferrea	unknown species	3	3	3	7	4	1	6	8	5	2	7	2	4	0	0	0	0	0	1	0	1	0	1	1	2	2	2	1	3	3	6	2	0	2	1	0	0	0	3	0	0	5
Cluster_310	Bacteria	Bacteroidetes	Bacteroidia	Bacteroidales	Bacteroidaceae	Bacteroides	unknown species	3	18	1	0	5	2	8	6	5	6	1	3	7	4	0	0	0	0	0	0	0	2	0	0	0	0	0	0	0	0	0	0	3	0	0	0	0	0	3	7	5	7
Cluster_313	Bacteria	Firmicutes	Clostridia	Clostridiales	Ruminococcaceae	Ruminococcus 1	Multi-affiliation	0	0	0	1	0	0	0	1	0	0	0	0	0	0	0	0	0	0	0	0	0	1	0	0	0	0	0	0	0	0	0	0	0	0	1	0	0	0	1	0	2	0
Cluster_318	Bacteria	Firmicutes	Clostridia	Clostridiales	Peptostreptococcaceae	Multi-affiliation	Multi-affiliation	0	0	1	0	0	0	0	0	0	0	0	0	0	0	0	0	0	2	0	0	0	0	1	0	0	0	0	0	0	0	0	0	0	0	0	0	0	0	1	0	0	0
Cluster_320	Bacteria	Bacteroidetes	Bacteroidia	Bacteroidales	Bacteroidaceae	Bacteroides	Multi-affiliation	14	23	19	14	27	2	0	0	1	0	13	0	0	0	0	0	0	0	0	0	0	12	0	0	0	0	0	0	0	0	0	0	2	0	0	0	0	0	1	13	6	5
Cluster_322	Bacteria	Actinobacteria	Actinobacteria	Bifidobacteriales	Bifidobacteriaceae	Bifidobacterium	Multi-affiliation	0	0	2	0	0	0	2	3	7	3	0	3	16	8	0	0	1	0	0	0	0	0	0	0	0	0	0	0	0	0	0	0	0	0	0	0	0	0	0	0	0	0
Cluster_324	Bacteria	Firmicutes	Clostridia	Clostridiales	Lachnospiraceae	Lachnospiraceae UCG-006	unknown species	0	1	0	0	0	0	5	3	0	6	0	2	3	1	0	0	0	0	2	3	2	0	0	1	2	2	2	1	0	1	3	1	0	2	14	8	14	29	0	0	0	0
Cluster_329	Bacteria	Bacteroidetes	Bacteroidia	Bacteroidales	Tannerellaceae	Parabacteroides	Multi-affiliation	0	0	0	0	0	0	0	0	0	0	0	0	0	0	1	1	0	2	1	2	2	0	3	1	0	1	4	0	1	5	11	4	0	10	11	17	15	11	0	0	0	0
Cluster_332	Bacteria	Firmicutes	Clostridia	Clostridiales	Ruminococcaceae	Ruminococcaceae UCG-002	unknown species	0	0	0	0	0	0	0	0	0	0	0	0	1	0	6	14	10	14	1	1	3	0	1	0	1	2	13	13	12	13	2	0	0	3	0	1	2	0	0	0	0	0
Cluster_333	Bacteria	Bacteroidetes	Bacteroidia	Bacteroidales	Bacteroidaceae	Bacteroides	unknown species	0	0	0	0	0	0	0	0	0	0	0	0	0	0	0	0	0	2	1	0	0	0	0	1	1	3	3	0	2	4	12	1	0	13	3	13	20	18	0	0	0	0
Cluster_338	Bacteria	Firmicutes	Clostridia	Clostridiales	Lachnospiraceae	unknown genus	unknown species	1	1	5	0	0	1	10	2	2	13	0	8	10	4	0	0	1	0	0	1	1	0	3	0	2	3	0	2	0	1	5	6	0	3	3	1	1	3	1	2	1	1
Cluster_340	Bacteria	Firmicutes	Clostridia	Clostridiales	Ruminococcaceae	Ruminiclostridium	unknown species	2	0	4	0	1	0	0	1	0	0	0	0	0	0	1	1	3	1	3	2	2	0	7	4	4	5	2	3	2	6	3	3	0	0	2	0	0	0	2	2	1	0
Cluster_341	Bacteria	Firmicutes	Clostridia	Clostridiales	Ruminococcaceae	unknown genus	unknown species	4	1	2	5	4	1	2	0	0	0	7	0	0	0	3	1	3	1	4	4	2	1	0	2	2	0	3	2	0	2	1	0	1	0	0	0	0	1	0	2	1	1
Cluster_343	Bacteria	Firmicutes	Negativicutes	Selenomonadales	Veillonellaceae	Negativicoccus	Tissierellia bacterium S5-A11	0	0	0	0	0	0	0	0	0	0	0	0	0	0	0	0	2	0	0	1	0	0	0	0	0	0	0	0	0	0	0	0	0	0	22	22	57	45	0	0	0	0
Cluster_345	Bacteria	Bacteroidetes	Bacteroidia	Bacteroidales	Rikenellaceae	Alistipes	Multi-affiliation	0	0	2	8	5	1	0	4	10	0	8	4	2	5	0	0	0	0	0	0	0	5	0	0	0	0	0	0	0	0	0	0	1	0	0	0	0	0	7	3	4	1
Cluster_348	Bacteria	Firmicutes	Clostridia	Clostridiales	Ruminococcaceae	Intestinimonas	unknown species	0	0	14	8	4	4	1	0	2	0	5	1	0	0	4	4	1	1	0	1	4	6	1	0	0	0	0	0	0	0	0	0	2	0	0	0	0	0	4	5	2	1
Cluster_353	Bacteria	Firmicutes	Clostridia	Clostridiales	Ruminococcaceae	Subdoligranulum	Multi-affiliation	1	0	1	0	1	0	0	0	0	0	3	0	0	0	0	0	0	1	0	0	0	1	2	0	0	0	0	0	0	2	1	0	0	0	0	0	0	0	3	1	2	1
Cluster_354	Bacteria	Firmicutes	Clostridia	Clostridiales	Lachnospiraceae	Lachnoclostridium	unknown species	2	2	0	2	2	1	8	10	1	7	10	1	1	0	0	0	0	1	2	1	0	2	2	0	1	1	0	0	0	0	8	9	2	6	3	2	6	2	2	4	0	0
Cluster_359	Bacteria	Bacteroidetes	Bacteroidia	Bacteroidales	Barnesiellaceae	Coprobacter	unknown species	0	0	4	0	4	0	0	0	0	0	4	0	0	0	0	0	0	0	0	0	0	5	0	0	0	0	0	0	0	0	0	0	0	0	0	0	0	0	2	6	3	0
Cluster_362	Bacteria	Firmicutes	Clostridia	Clostridiales	Lachnospiraceae	GCA-900066575	unknown species	0	0	0	2	1	0	1	0	0	0	0	0	0	0	0	3	4	2	9	5	7	1	1	0	5	0	7	5	5	2	5	5	0	1	0	1	6	1	0	0	0	0
Cluster_363	Bacteria	Bacteroidetes	Bacteroidia	Bacteroidales	Bacteroidaceae	Bacteroides	unknown species	5	4	5	3	6	3	3	5	1	0	15	0	0	0	0	0	0	0	0	0	0	3	0	0	0	0	0	0	0	0	0	0	4	0	0	0	0	0	9	6	2	2
Cluster_367	Bacteria	Firmicutes	Clostridia	Clostridiales	Lachnospiraceae	unknown genus	unknown species	1	1	0	0	0	4	0	0	0	4	3	5	1	2	0	3	1	2	7	1	3	0	12	4	5	2	0	0	0	0	2	4	0	1	9	1	2	1	0	1	0	0
Cluster_375	Bacteria	Firmicutes	Clostridia	Clostridiales	Ruminococcaceae	unknown genus	metagenome	1	0	8	15	17	8	3	2	0	0	7	0	0	0	1	0	1	0	1	0	0	2	0	0	0	0	2	2	0	0	0	0	1	0	0	0	0	0	0	0	0	0
Cluster_378	Bacteria	Bacteroidetes	Bacteroidia	Bacteroidales	Bacteroidaceae	Bacteroides	Multi-affiliation	11	7	5	2	1	0	0	0	0	0	12	0	0	0	0	0	0	0	0	0	0	5	0	0	0	0	0	0	0	0	0	0	1	0	0	0	0	0	4	8	2	5
Cluster_383	Bacteria	Bacteroidetes	Bacteroidia	Bacteroidales	Bacteroidaceae	Bacteroides	unknown species	0	0	0	0	0	2	1	4	0	0	8	3	0	0	0	0	0	1	0	0	0	0	0	0	0	0	0	0	0	0	0	0	0	0	0	0	0	0	0	2	0	0
Cluster_384	Bacteria	Firmicutes	Clostridia	Clostridiales	Family XIII	Family XIII AD3011 group	unknown species	0	1	14	13	12	4	2	3	3	0	7	0	1	0	0	0	0	0	0	0	0	4	0	0	0	0	0	0	0	0	0	0	0	0	0	0	0	0	6	3	0	0
Cluster_385	Bacteria	Firmicutes	Clostridia	Clostridiales	Ruminococcaceae	Butyricicoccus	unknown species	3	0	0	0	0	0	0	0	0	2	1	0	0	0	3	7	10	7	3	2	5	0	4	4	0	3	3	3	7	2	0	0	0	1	6	3	3	1	0	1	3	1
Cluster_393	Bacteria	Firmicutes	Clostridia	Clostridiales	Ruminococcaceae	Ruminococcaceae UCG-010	metagenome	6	8	0	2	11	2	0	0	0	0	11	0	0	0	0	0	0	0	0	0	0	4	0	0	0	0	0	0	0	0	0	0	3	0	0	0	0	1	2	1	4	2
Cluster_394	Bacteria	Firmicutes	Clostridia	Clostridiales	Ruminococcaceae	[Eubacterium] coprostanoligenes group	unknown species	0	0	0	0	0	0	0	0	0	0	4	0	0	0	0	0	0	0	0	0	0	0	0	0	0	0	0	0	0	0	0	0	0	0	0	0	0	0	0	0	0	2
Cluster_396	Bacteria	Firmicutes	Clostridia	Clostridiales	Ruminococcaceae	Ruminiclostridium 5	Multi-affiliation	7	2	2	4	1	3	1	0	0	0	4	0	0	0	1	1	0	0	1	0	0	2	1	0	0	0	1	1	1	0	0	1	1	0	1	0	0	0	5	2	4	3
Cluster_399	Bacteria	Firmicutes	Clostridia	Clostridiales	Ruminococcaceae	GCA-900066225	unknown species	7	4	10	4	6	7	2	0	3	1	2	0	0	0	0	0	0	0	0	0	0	2	0	0	0	0	0	0	0	0	0	0	2	0	0	0	0	0	3	5	3	6
Cluster_400	Bacteria	Firmicutes	Clostridia	Clostridiales	Lachnospiraceae	Marvinbryantia	unknown species	1	4	0	1	0	1	2	0	2	5	3	10	23	10	0	0	0	0	0	0	0	1	0	0	0	0	0	0	0	0	0	0	1	0	0	0	0	0	3	2	3	3
Cluster_415	Bacteria	Firmicutes	Clostridia	Clostridiales	Ruminococcaceae	unknown genus	unknown species	4	1	0	2	0	1	0	0	2	0	3	0	2	0	2	1	3	0	2	0	3	5	0	0	0	0	0	1	2	2	0	0	0	0	0	0	0	0	1	0	0	0
Cluster_420	Bacteria	Firmicutes	Clostridia	Clostridiales	Ruminococcaceae	[Eubacterium] coprostanoligenes group	unknown species	0	0	0	0	0	0	0	0	0	0	0	0	0	0	11	2	5	3	0	0	0	0	2	0	0	0	6	9	10	30	6	8	0	3	2	4	0	1	0	0	0	0
Cluster_437	Bacteria	Firmicutes	Clostridia	Clostridiales	Lachnospiraceae	Lachnoclostridium	Multi-affiliation	3	2	4	4	6	0	3	4	3	6	1	4	4	6	0	1	0	0	1	1	1	3	0	0	0	0	1	2	2	0	0	1	7	1	1	1	0	1	7	8	2	6
Cluster_440	Bacteria	Bacteroidetes	Bacteroidia	Bacteroidales	Marinifilaceae	Odoribacter	unknown species	0	0	2	0	0	0	0	0	0	0	0	0	0	0	0	0	0	0	0	0	0	0	1	0	0	0	0	0	0	0	0	0	0	0	0	0	0	0	1	0	0	0
Cluster_442	Bacteria	Firmicutes	Clostridia	Clostridiales	Ruminococcaceae	Ruminococcus 2	unknown species	0	0	0	0	0	0	0	0	0	0	0	0	0	0	0	2	6	6	6	3	3	0	6	4	2	1	15	6	3	6	0	0	0	0	0	4	1	1	0	0	0	0
Cluster_447	Bacteria	Bacteroidetes	Bacteroidia	Bacteroidales	Bacteroidaceae	Bacteroides	unknown species	0	0	0	0	0	0	0	0	0	1	0	0	0	0	1	3	2	3	1	2	1	0	3	2	3	2	1	0	0	0	2	2	0	7	3	2	5	0	0	0	0	0
Cluster_455	Bacteria	Firmicutes	Clostridia	Clostridiales	Lachnospiraceae	Lachnospiraceae NK4A136 group	Multi-affiliation	0	2	0	0	0	0	0	0	0	0	0	0	0	0	3	0	8	1	11	10	6	0	10	2	3	13	3	9	1	8	1	1	0	2	0	3	2	3	0	0	0	0
Cluster_471	Bacteria	Firmicutes	Clostridia	Clostridiales	Ruminococcaceae	unknown genus	unknown species	13	21	1	0	0	1	0	0	0	0	0	2	3	5	0	0	0	0	0	0	0	0	0	0	0	0	0	0	0	0	0	0	2	0	0	0	0	0	1	7	3	3
Cluster_480	Bacteria	Bacteroidetes	Bacteroidia	Bacteroidales	Bacteroidaceae	Bacteroides	Multi-affiliation	8	10	5	12	9	5	0	0	0	5	7	0	0	0	0	0	0	0	0	0	0	1	0	0	0	0	0	0	0	0	0	0	2	0	0	0	0	0	3	2	5	7
Cluster_484	Bacteria	Firmicutes	Clostridia	Clostridiales	Ruminococcaceae	Ruminococcaceae UCG-002	unknown species	0	1	3	4	3	0	0	1	1	0	0	0	0	0	1	9	11	8	0	1	2	0	1	0	0	1	12	1	3	4	0	1	0	1	0	0	2	1	3	0	0	0
Cluster_489	Bacteria	Bacteroidetes	Bacteroidia	Bacteroidales	Bacteroidaceae	Bacteroides	unknown species	3	3	5	6	3	3	3	4	4	2	2	0	0	0	0	0	0	0	0	0	0	3	0	0	0	0	0	0	0	0	0	0	9	0	0	0	0	0	9	12	4	11
Cluster_514	Bacteria	Firmicutes	Clostridia	Clostridiales	Lachnospiraceae	Multi-affiliation	Multi-affiliation	0	1	0	0	0	0	0	0	0	1	0	1	1	2	0	0	1	1	1	1	1	0	0	0	2	3	0	2	0	1	0	4	0	16	9	12	27	7	0	0	0	0
Cluster_531	Bacteria	Bacteroidetes	Bacteroidia	Bacteroidales	Prevotellaceae	Prevotella 9	unknown species	4	4	0	9	2	4	2	2	4	2	8	3	4	5	1	13	0	2	1	1	0	10	2	5	1	2	1	4	6	5	13	1	27	1	5	0	2	3	1	15	6	12
Cluster_533	Bacteria	Firmicutes	Clostridia	Clostridiales	Lachnospiraceae	Blautia	unknown species	0	0	4	0	0	1	0	0	0	0	4	0	2	0	5	1	1	4	8	7	5	0	4	1	8	3	2	5	3	5	8	1	1	3	1	4	3	3	0	0	0	0
Cluster_595	Bacteria	Bacteroidetes	Bacteroidia	Bacteroidales	Bacteroidaceae	Bacteroides	Multi-affiliation	4	8	5	5	12	6	6	2	2	1	1	0	2	1	0	0	0	0	0	0	0	1	0	0	0	0	0	0	0	0	0	0	4	0	0	0	0	0	9	2	0	3
Cluster_689	Bacteria	Firmicutes	Negativicutes	Selenomonadales	Veillonellaceae	Dialister	Multi-affiliation	1	2	1	1	0	2	3	0	2	8	0	6	1	4	0	0	3	1	0	0	5	0	0	0	0	0	1	2	1	0	3	9	0	5	6	9	8	1	1	1	0	0
Cluster_788	Bacteria	Firmicutes	Clostridia	Clostridiales	Ruminococcaceae	Ruminococcaceae UCG-002	Multi-affiliation	1	0	8	5	5	3	2	0	1	2	8	0	0	0	0	2	3	4	4	5	0	4	0	4	1	2	5	0	3	1	1	0	2	0	0	0	0	0	0	1	1	2
Cluster_844	Bacteria	Bacteroidetes	Bacteroidia	Bacteroidales	Tannerellaceae	Parabacteroides	Multi-affiliation	0	0	0	0	0	0	0	0	0	0	0	0	0	0	1	0	0	0	1	5	3	0	4	1	0	1	2	1	6	3	2	0	0	5	1	9	12	11	0	0	0	0
[truncated: 8 more columns]
